# Supplementary material for: Mendelian randomization analysis links HLA-DR+ CD14− CD16+ monocytes to CCL19-driven ankylosing spondylitis risk
Source: Medicine (Baltimore). 2026 May 8;105(19):e48687. doi: 10.1097/MD.0000000000048687 (PMC13166580; doi:10.1097/MD.0000000000048687)
Supplement: Supplementary file 2 [file medi-105-e48687-s002.xls]

## Sheet: 91种炎症因子详细名单
Supplementary Table S2 Basic Information of 91 Inflammation proteins
id	reportedTrait	symbol	efoTraits	discoverySampleAncestry
GCST90274759	Adenosine Deaminase levels	ADA	adenosine deaminase measurement	14736 European
GCST90274760	Artemin levels	ARTN	artemin measurement	11778 European
GCST90274761	Axin-1 levels	AXIN1	axin-1 measurement	11793 European
GCST90274762	beta-nerve growth factor levels	Beta-NGF	beta-nerve growth factor measurement	14743 European
GCST90274763	Caspase 8 levels	CASP-8	caspase-8 measurement	14744 European
GCST90274765	C-C motif chemokine 19 levels	CCL19	C-C motif chemokine 19 measurement	14736 European
GCST90274766	C-C motif chemokine 20 levels	CCL20	C-C motif chemokine 20 measurement	14736 European
GCST90274767	C-C motif chemokine 23 levels	CCL23	C-C motif chemokine 23 measurement	14736 European
GCST90274768	C-C motif chemokine 25 levels	CCL25	C-C motif chemokine 25 measurement	14736 European
GCST90274769	C-C motif chemokine 28 levels	CCL28	C-C motif chemokine 28 measurement	14734 European
GCST90274770	C-C motif chemokine 4 levels	CCL4	C-C motif chemokine 4-like measurement	14744 European
GCST90274772	CD40L receptor levels	CD40	CD40 measurement	14736 European
GCST90274775	CUB domain-containing protein 1 levels	CDCP1	CUB domain-containing protein 1 measurement	14734 European
GCST90274779	C-X-C motif chemokine 1 levels	CXCL1	CXCL1 measurement	14736 European
GCST90274780	C-X-C motif chemokine 10 levels	CXCL10	C-X-C motif chemokine 10 measurement	14744 European
GCST90274781	C-X-C motif chemokine 11 levels	CXCL11	C-X-C motif chemokine 11 measurement	14736 European
GCST90274782	C-X-C motif chemokine 5 levels	CXCL5	C-X-C motif chemokine 5 measurement	14736 European
GCST90274783	C-X-C motif chemokine 6 levels	CXCL6	C-X-C motif chemokine 6 measurement	14744 European
GCST90274784	C-X-C motif chemokine 9 levels	CXCL9	C-X-C motif chemokine 9 measurement	14735 European
GCST90274777	Cystatin D levels	CST5	cystatin-D measurement	14736 European
GCST90274785	Delta and Notch-like epidermal growth factor-related receptor levels	DNER	delta and Notch-like epidermal growth factor-related receptor measurement	14735 European
GCST90274764	Eotaxin levels	CCL11	eotaxin measurement	14734 European
GCST90274758	Eukaryotic translation initiation factor 4E-binding protein 1 levels	4EBP1	level of eukaryotic translation initiation factor 4E-binding protein 1 in blood plasma	14736 European
GCST90274787	Fibroblast growth factor 19 levels	FGF-19	fibroblast growth factor 19 measurement	14744 European
GCST90274788	Fibroblast growth factor 21 levels	FGF-21	fibroblast growth factor 21 measurement	14743 European
GCST90274789	Fibroblast growth factor 23 levels	FGF-23	fibroblast growth factor 23 measurement	14735 European
GCST90274790	Fibroblast growth factor 5 levels	FGF-5	fibroblast growth factor 5 measurement	11789 European
GCST90274791	Fms-related tyrosine kinase 3 ligand levels	FIt3L	obsolete_Fms-related tyrosine kinase 3 ligand measurement	14734 European
GCST90274778	Fractalkine levels	CX3CL1	fractalkine measurement	14743 European
GCST90274792	Glial cell line-derived neurotrophic factor levels	hGDNF	glial cell line-derived neurotrophic factor measurement	14736 European
GCST90274793	Hepatocyte growth factor levels	HGF	hepatocyte growth factor measurement	14734 European
GCST90274794	Interferon gamma levels	IFN-gamma	interferon gamma measurement	11793 European
GCST90274795	Interleukin-10 levels	IL-1 alpha	interleukin-10 measurement	14744 European
GCST90274796	Interleukin-10 receptor subunit alpha levels	IL-10	interleukin-10 receptor subunit alpha measurement	11793 European
GCST90274797	Interleukin-10 receptor subunit beta levels	IL-10RA	interleukin-10 receptor subunit beta measurement	14734 European
GCST90274798	Interleukin-12 subunit beta levels	IL10RB	obsolete_interleukin-12 subunit B measurement	14735 European
GCST90274799	Interleukin-13 levels	IL-12B	interleukin-13 measurement	11792 European
GCST90274800	Interleukin-15 receptor subunit alpha levels	IL-13	interleukin-15 receptor subunit alpha measurement	11792 European
GCST90274801	Interleukin-17A levels	IL-15RA	interleukin-17A measurement	11784 European
GCST90274802	Interleukin-17C levels	IL-17A	interleukin-17C measurement	11793 European
GCST90274803	Interleukin-18 levels	IL-17C	interleukin 18 measurement	14744 European
GCST90274804	interleukin-18 receptor 1 levels	IL-18	interleukin-18 receptor 1 measurement	14743 European
GCST90274805	Interleukin-1-alpha levels	IL-18R1	obsolete_interleukin-1 alpha measurement	11788 European
GCST90274806	Interleukin-2 levels	IL-2	interleukin-2 measurement	11789 European
GCST90274811	Interleukin-2 receptor subunit beta levels	IL-2RB	interleukin-2 receptor subunit beta measurement	11792 European
GCST90274807	Interleukin-20 levels	IL-20	interleukin-20 measurement	11784 European
GCST90274808	Interleukin-20 receptor subunit alpha levels	IL-20RA	interleukin-20 receptor subunit alpha measurement	11792 European
GCST90274809	Interleukin-22 receptor subunit alpha-1 levels	IL-22RA1	interleukin-22 receptor subunit alpha-1 measurement	11793 European
GCST90274810	Interleukin-24 levels	IL-24	interleukin-24 measurement	11785 European
GCST90274812	Interleukin-33 levels	IL-33	level of interleukin-33 in blood plasma	11793 European
GCST90274813	Interleukin-4 levels	IL-4	interleukin-4 measurement	11793 European
GCST90274814	Interleukin-5 levels	IL-5	interleukin-5 measurement	11792 European
GCST90274815	Interleukin-6 levels	IL-6	interleukin-6 measurement	14743 European
GCST90274816	Interleukin-7 levels	IL-7	interleukin-7 measurement	14736 European
GCST90274817	Interleukin-8 levels	IL-8	interleukin-8 measurement	14744 European
GCST90274818	Latency-associated peptide transforming growth factor beta 1 levels	LAP TGF-beta-1	transforming growth factor beta-1 measurement	14736 European
GCST90274819	Leukemia inhibitory factor levels	LIF	leukemia inhibitory factor measurement	11793 European
GCST90274820	Leukemia inhibitory factor receptor levels	LIF-R	leukemia inhibitory factor receptor measurement	11784 European
GCST90274776	Macrophage colony-stimulating factor 1 levels	CSF-1	macrophage colony-stimulating factor 1 measurement	14734 European
GCST90274825	Macrophage inflammatory protein 1a levels	MIP-1 alpha	macrophage inflammatory protein 1a measurement	14743 European
GCST90274826	Matrix metalloproteinase-1 levels	MMP-1	matrix metalloproteinase 1 measurement	14744 European
GCST90274827	Matrix metalloproteinase-10 levels	MMP-10	matrix metalloproteinase 10 measurement	14744 European
GCST90274822	Monocyte chemoattractant protein 2 levels	CCL2	monocyte chemotactic protein-2 measurement	14736 European
GCST90274821	Monocyte chemoattractant protein-1 levels	CCL8	CCL2 measurement	14733 European
GCST90274823	Monocyte chemoattractant protein-3 levels	CCL7	monocyte chemotactic protein 3 measurement	11783 European
GCST90274824	Monocyte chemoattractant protein-4 levels	CCL13	monocyte chemotactic protein-4 measurement	14736 European
GCST90274771	Natural killer cell receptor 2B4 levels	CD244	natural killer cell receptor 2B4 measurement	14735 European
GCST90274829	Neurotrophin-3 levels	NT-3	neurotrophin-3 measurement	14744 European
GCST90274828	Neurturin levels	NRTN	level of neurturin in blood plasma	11791 European
GCST90274831	Oncostatin-M levels	OSM	oncostatin-M measurement	14736 European
GCST90274830	Osteoprotegerin levels	OPG	osteoprotegerin measurement	14733 European
GCST90274832	Programmed cell death 1 ligand 1 levels	PD-L1	programmed cell death 1 ligand 1 measurement	14736 European
GCST90274786	Protein S100-A12 levels	EN-RAGE	protein S100-A12 measurement	14743 European
GCST90274835	Signaling lymphocytic activation molecule levels	SLAMF1	signaling lymphocytic activation molecule measurement	14734 European
GCST90274834	SIR2-like protein 2 levels	SIRT2	SIR2-like protein 2 measurement	14736 European
GCST90274837	STAM binding protein levels	STAMPB	STAM binding protein measurement	14736 European
GCST90274833	Stem cell factor levels	SCF	stem Cell Factor measurement	14736 European
GCST90274836	Sulfotransferase 1A1 levels	ST1A1	sulfotrasferase 1A1 measurement	11793 European
GCST90274773	T-cell surface glycoprotein CD5 levels	CD5	t-cell surface glycoprotein CD5 measurement	14735 European
GCST90274774	T-cell surface glycoprotein CD6 isoform levels	CD6	level of T-cell differentiation antigen CD6 in blood plasma	14735 European
GCST90274845	Thymic stromal lymphopoietin levels	TSLP	thymic stromal lymphopoietin measurement	11793 European
GCST90274840	TNF-beta levels	TNFB	lymphotoxin-alpha measurement	11792 European
GCST90274844	TNF-related activation-induced cytokine levels	TRANCE	TNF-related activation-induced cytokine measurement	14736 European
GCST90274843	TNF-related apoptosis-inducing ligand levels	TRAIL	TNF-related apoptosis-inducing ligand measurement	14735 European
GCST90274838	Transforming growth factor-alpha levels	TGF-alpha	transforming growth factor-alpha measurement	14733 European
GCST90274839	Tumor necrosis factor levels	TWEAK	tumor necrosis factor measurement	11785 European
GCST90274846	Tumor necrosis factor ligand superfamily member 12 levels	TNF	tumor necrosis factor ligand superfamily member 12 measurement	14736 European
GCST90274842	Tumor necrosis factor ligand superfamily member 14 levels	TNFSF14	tumor necrosis factor ligand superfamily member 14 measurement	11793 European
GCST90274841	Tumor necrosis factor receptor superfamily member 9 levels	TNFRSF9	tumor necrosis factor receptor superfamily member 9 measurement	11784 European
GCST90274847	Urokinase-type plasminogen activator levels	uPA	urokinase-type plasminogen activator measurement	14734 European
GCST90274848	Vascular endothelial growth factor A levels	VEGF_A	vascular endothelial growth factor A measurement	14744 European
