# Supplementary material for: Mendelian randomization analysis links HLA-DR+ CD14− CD16+ monocytes to CCL19-driven ankylosing spondylitis risk
Source: Medicine (Baltimore). 2026 May 8;105(19):e48687. doi: 10.1097/MD.0000000000048687 (PMC13166580; doi:10.1097/MD.0000000000048687)
Supplement: Supplementary file 3 [file medi-105-e48687-s003.xls]

## Sheet: harmonise
Supplementary Table S3 The instrumental variables related to immune cells
immune cells	SNP	effect_allele.exposure	other_allele.exposure	effect_allele.outcome	other_allele.outcome	beta.exposure	beta.outcome	eaf.exposure	eaf.outcome	remove	palindromic	ambiguous	id.outcome	chr	pos	se.outcome	samplesize.outcome	pval.outcome	outcome	originalname.outcome	outcome.deprecated	mr_keep.outcome	data_source.outcome	proxy.outcome	target_snp.outcome	proxy_snp.outcome	target_a1.outcome	target_a2.outcome	proxy_a1.outcome	proxy_a2.outcome	pos.exposure	pval.exposure	chr.exposure	se.exposure	samplesize.exposure	id.exposure	exposure	mr_keep.exposure	pval_origin.exposure	data_source.exposure	action	SNP_index	mr_keep	R2	f	meanf
IgD- CD38dim %lymphocyte	rs10922490	C	T	C	T	0.516	-0.0586	0.0164	0.04937	FALSE	FALSE	FALSE	finn-b-M13_ANKYLOSPON_STRICT	1	89295609	0.1325	NA	0.6583	Ankylosing spondylitis, strict definition || id:finn-b-M13_ANKYLOSPON_STRICT	Ankylosing spondylitis, strict definition	Ankylosing spondylitis, strict definition || ||	TRUE	igd	TRUE	rs10922490	rs17130629	C	T	G	A	89286072	8.15793e-07	1	0.1044	3656	ebi-a-GCST90001426	|| id:ebi-a-GCST90001426	TRUE	reported	igd	2	1	TRUE	0.00663743	24.4152	23.0091
IgD- CD38dim %lymphocyte	rs114839471	G	A	G	A	2.925	0.9533	0.0005	0.006538	FALSE	FALSE	FALSE	finn-b-M13_ANKYLOSPON_STRICT	5	89545035	0.3658	NA	0.00916094	Ankylosing spondylitis, strict definition || id:finn-b-M13_ANKYLOSPON_STRICT	Ankylosing spondylitis, strict definition	Ankylosing spondylitis, strict definition || ||	TRUE	igd	NA	NA	NA	NA	NA	NA	NA	89545035	6.80707e-06	5	0.6491	3656	ebi-a-GCST90001426	|| id:ebi-a-GCST90001426	TRUE	reported	igd	2	1	TRUE	0.00552353	20.2951	23.0091
IgD- CD38dim %lymphocyte	rs11653761	T	G	T	G	-0.1257	-0.0334	0.592	0.5981	FALSE	FALSE	FALSE	finn-b-M13_ANKYLOSPON_STRICT	17	2716535	0.0583	NA	0.5665	Ankylosing spondylitis, strict definition || id:finn-b-M13_ANKYLOSPON_STRICT	Ankylosing spondylitis, strict definition	Ankylosing spondylitis, strict definition || ||	TRUE	igd	NA	NA	NA	NA	NA	NA	NA	2716535	1.93201e-07	17	0.02411	3656	ebi-a-GCST90001426	|| id:ebi-a-GCST90001426	TRUE	reported	igd	2	1	TRUE	0.00737994	27.1668	23.0091
IgD- CD38dim %lymphocyte	rs11687597	G	A	G	A	0.1644	0.0579	0.2069	0.1507	FALSE	FALSE	FALSE	finn-b-M13_ANKYLOSPON_STRICT	2	136926146	0.0813	NA	0.4767	Ankylosing spondylitis, strict definition || id:finn-b-M13_ANKYLOSPON_STRICT	Ankylosing spondylitis, strict definition	Ankylosing spondylitis, strict definition || ||	TRUE	igd	NA	NA	NA	NA	NA	NA	NA	136926146	4.86004e-08	2	0.03007	3656	ebi-a-GCST90001426	|| id:ebi-a-GCST90001426	TRUE	reported	igd	2	1	TRUE	0.0081095	29.8744	23.0091
IgD- CD38dim %lymphocyte	rs118086652	G	A	G	A	0.38	0.1139	0.0213	0.01559	FALSE	FALSE	FALSE	finn-b-M13_ANKYLOSPON_STRICT	15	76646870	0.2325	NA	0.6243	Ankylosing spondylitis, strict definition || id:finn-b-M13_ANKYLOSPON_STRICT	Ankylosing spondylitis, strict definition	Ankylosing spondylitis, strict definition || ||	TRUE	igd	NA	NA	NA	NA	NA	NA	NA	76646870	4.61095e-06	15	0.08281	3656	ebi-a-GCST90001426	|| id:ebi-a-GCST90001426	TRUE	reported	igd	2	1	TRUE	0.00572666	21.0457	23.0091
IgD- CD38dim %lymphocyte	rs12298227	C	T	C	T	-0.2055	-0.0487	0.1013	0.1515	FALSE	FALSE	FALSE	finn-b-M13_ANKYLOSPON_STRICT	12	54786414	0.0804	NA	0.544999	Ankylosing spondylitis, strict definition || id:finn-b-M13_ANKYLOSPON_STRICT	Ankylosing spondylitis, strict definition	Ankylosing spondylitis, strict definition || ||	TRUE	igd	NA	NA	NA	NA	NA	NA	NA	54786414	6.51193e-07	12	0.04122	3656	ebi-a-GCST90001426	|| id:ebi-a-GCST90001426	TRUE	reported	igd	2	1	TRUE	0.00675241	24.8411	23.0091
IgD- CD38dim %lymphocyte	rs134927	T	C	T	C	0.3766	0.2058	0.0215	0.02245	FALSE	FALSE	FALSE	finn-b-M13_ANKYLOSPON_STRICT	22	27421843	0.1951	NA	0.2914	Ankylosing spondylitis, strict definition || id:finn-b-M13_ANKYLOSPON_STRICT	Ankylosing spondylitis, strict definition	Ankylosing spondylitis, strict definition || ||	TRUE	igd	NA	NA	NA	NA	NA	NA	NA	27421843	5.86206e-06	22	0.08299	3656	ebi-a-GCST90001426	|| id:ebi-a-GCST90001426	TRUE	reported	igd	2	1	TRUE	0.00560097	20.5812	23.0091
IgD- CD38dim %lymphocyte	rs143785715	T	C	T	C	1.034	-0.0182	0.0027	0.02457	FALSE	FALSE	FALSE	finn-b-M13_ANKYLOSPON_STRICT	1	19500582	0.1847	NA	0.9215	Ankylosing spondylitis, strict definition || id:finn-b-M13_ANKYLOSPON_STRICT	Ankylosing spondylitis, strict definition	Ankylosing spondylitis, strict definition || ||	TRUE	igd	NA	NA	NA	NA	NA	NA	NA	19500582	4.55302e-06	1	0.2251	3656	ebi-a-GCST90001426	|| id:ebi-a-GCST90001426	TRUE	reported	igd	2	1	TRUE	0.00573832	21.0888	23.0091
IgD- CD38dim %lymphocyte	rs145744014	T	C	T	C	0.4981	0.2254	0.0116	0.05363	FALSE	FALSE	FALSE	finn-b-M13_ANKYLOSPON_STRICT	18	61418402	0.1279	NA	0.0781502	Ankylosing spondylitis, strict definition || id:finn-b-M13_ANKYLOSPON_STRICT	Ankylosing spondylitis, strict definition	Ankylosing spondylitis, strict definition || ||	TRUE	igd	NA	NA	NA	NA	NA	NA	NA	61418402	6.63804e-06	18	0.1104	3656	ebi-a-GCST90001426	|| id:ebi-a-GCST90001426	TRUE	reported	igd	2	1	TRUE	0.00553704	20.345	23.0091
IgD- CD38dim %lymphocyte	rs146936090	T	C	T	C	1.843	0.2976	0.0008	0.03316	FALSE	FALSE	FALSE	finn-b-M13_ANKYLOSPON_STRICT	6	41401285	0.1621	NA	0.0664095	Ankylosing spondylitis, strict definition || id:finn-b-M13_ANKYLOSPON_STRICT	Ankylosing spondylitis, strict definition	Ankylosing spondylitis, strict definition || ||	TRUE	igd	NA	NA	NA	NA	NA	NA	NA	41401285	1.66498e-06	6	0.3841	3656	ebi-a-GCST90001426	|| id:ebi-a-GCST90001426	TRUE	reported	igd	2	1	TRUE	0.00625791	23.0104	23.0091
IgD- CD38dim %lymphocyte	rs17405603	T	A	T	A	-0.1275	0.0079	0.2842	0.2941	FALSE	TRUE	FALSE	finn-b-M13_ANKYLOSPON_STRICT	5	144608340	0.0635	NA	0.901	Ankylosing spondylitis, strict definition || id:finn-b-M13_ANKYLOSPON_STRICT	Ankylosing spondylitis, strict definition	Ankylosing spondylitis, strict definition || ||	TRUE	igd	NA	NA	NA	NA	NA	NA	NA	144608340	2.27898e-06	5	0.02694	3656	ebi-a-GCST90001426	|| id:ebi-a-GCST90001426	TRUE	reported	igd	2	1	TRUE	0.00608929	22.3866	23.0091
IgD- CD38dim %lymphocyte	rs1867929	A	C	A	C	0.1691	-0.0691	0.1104	0.09854	FALSE	FALSE	FALSE	finn-b-M13_ANKYLOSPON_STRICT	4	1628280	0.0969	NA	0.4756	Ankylosing spondylitis, strict definition || id:finn-b-M13_ANKYLOSPON_STRICT	Ankylosing spondylitis, strict definition	Ankylosing spondylitis, strict definition || ||	TRUE	igd	NA	NA	NA	NA	NA	NA	NA	1628280	9.93002e-06	4	0.03822	3656	ebi-a-GCST90001426	|| id:ebi-a-GCST90001426	TRUE	reported	igd	2	1	TRUE	0.00532575	19.5645	23.0091
IgD- CD38dim %lymphocyte	rs2137277	G	A	G	A	0.1383	-0.0367	0.1882	0.2111	FALSE	FALSE	FALSE	finn-b-M13_ANKYLOSPON_STRICT	8	40734662	0.07	NA	0.6005	Ankylosing spondylitis, strict definition || id:finn-b-M13_ANKYLOSPON_STRICT	Ankylosing spondylitis, strict definition	Ankylosing spondylitis, strict definition || ||	TRUE	igd	NA	NA	NA	NA	NA	NA	NA	40734662	6.89096e-06	8	0.03071	3656	ebi-a-GCST90001426	|| id:ebi-a-GCST90001426	TRUE	reported	igd	2	1	TRUE	0.00551666	20.2697	23.0091
IgD- CD38dim %lymphocyte	rs2328245	T	C	T	C	0.1091	-0.0612	0.5678	0.7357	FALSE	FALSE	FALSE	finn-b-M13_ANKYLOSPON_STRICT	20	18194427	0.0648	NA	0.3446	Ankylosing spondylitis, strict definition || id:finn-b-M13_ANKYLOSPON_STRICT	Ankylosing spondylitis, strict definition	Ankylosing spondylitis, strict definition || ||	TRUE	igd	NA	NA	NA	NA	NA	NA	NA	18194427	6.04004e-06	20	0.02407	3656	ebi-a-GCST90001426	|| id:ebi-a-GCST90001426	TRUE	reported	igd	2	1	TRUE	0.00558801	20.5333	23.0091
IgD- CD38dim %lymphocyte	rs500586	T	C	T	C	-0.1164	-0.0047	0.7061	0.6295	FALSE	FALSE	FALSE	finn-b-M13_ANKYLOSPON_STRICT	1	41075209	0.0594	NA	0.9364	Ankylosing spondylitis, strict definition || id:finn-b-M13_ANKYLOSPON_STRICT	Ankylosing spondylitis, strict definition	Ankylosing spondylitis, strict definition || ||	TRUE	igd	NA	NA	NA	NA	NA	NA	NA	41075209	9.54707e-06	1	0.02625	3656	ebi-a-GCST90001426	|| id:ebi-a-GCST90001426	TRUE	reported	igd	2	1	TRUE	0.00534948	19.6521	23.0091
IgD- CD38dim %lymphocyte	rs593370	T	C	T	C	-0.1218	-0.0146	0.7001	0.7502	FALSE	FALSE	FALSE	finn-b-M13_ANKYLOSPON_STRICT	12	53022961	0.0661	NA	0.8252	Ankylosing spondylitis, strict definition || id:finn-b-M13_ANKYLOSPON_STRICT	Ankylosing spondylitis, strict definition	Ankylosing spondylitis, strict definition || ||	TRUE	igd	NA	NA	NA	NA	NA	NA	NA	53022961	6.31495e-06	12	0.02694	3656	ebi-a-GCST90001426	|| id:ebi-a-GCST90001426	TRUE	reported	igd	2	1	TRUE	0.00555996	20.4297	23.0091
IgD- CD38dim %lymphocyte	rs71612685	G	A	G	A	0.5092	-0.1574	0.0126	0.006978	FALSE	FALSE	FALSE	finn-b-M13_ANKYLOSPON_STRICT	4	100279851	0.3458	NA	0.6489	Ankylosing spondylitis, strict definition || id:finn-b-M13_ANKYLOSPON_STRICT	Ankylosing spondylitis, strict definition	Ankylosing spondylitis, strict definition || ||	TRUE	igd	NA	NA	NA	NA	NA	NA	NA	100279851	2.94002e-06	4	0.1088	3656	ebi-a-GCST90001426	|| id:ebi-a-GCST90001426	TRUE	reported	igd	2	1	TRUE	0.00595551	21.8918	23.0091
IgD- CD38dim %lymphocyte	rs72691171	T	A	T	A	0.556	-0.2493	0.0105	0.01583	FALSE	TRUE	FALSE	finn-b-M13_ANKYLOSPON_STRICT	1	119873920	0.2334	NA	0.2855	Ankylosing spondylitis, strict definition || id:finn-b-M13_ANKYLOSPON_STRICT	Ankylosing spondylitis, strict definition	Ankylosing spondylitis, strict definition || ||	TRUE	igd	NA	NA	NA	NA	NA	NA	NA	119873920	7.79902e-06	1	0.1242	3656	ebi-a-GCST90001426	|| id:ebi-a-GCST90001426	TRUE	reported	igd	2	1	TRUE	0.00545163	20.0294	23.0091
IgD- CD38dim %lymphocyte	rs72816858	C	G	C	G	0.4384	0.0367	0.0172	0.03674	FALSE	TRUE	FALSE	finn-b-M13_ANKYLOSPON_STRICT	10	22940992	0.1534	NA	0.8108	Ankylosing spondylitis, strict definition || id:finn-b-M13_ANKYLOSPON_STRICT	Ankylosing spondylitis, strict definition	Ankylosing spondylitis, strict definition || ||	TRUE	igd	NA	NA	NA	NA	NA	NA	NA	22940992	2.24099e-06	10	0.09254	3656	ebi-a-GCST90001426	|| id:ebi-a-GCST90001426	TRUE	reported	igd	2	1	TRUE	0.00610124	22.4308	23.0091
IgD- CD38dim %lymphocyte	rs7595246	C	T	C	T	0.1571	-0.0366	0.1893	0.1918	FALSE	FALSE	FALSE	finn-b-M13_ANKYLOSPON_STRICT	2	238554657	0.0732	NA	0.617	Ankylosing spondylitis, strict definition || id:finn-b-M13_ANKYLOSPON_STRICT	Ankylosing spondylitis, strict definition	Ankylosing spondylitis, strict definition || ||	TRUE	igd	NA	NA	NA	NA	NA	NA	NA	238554657	2.509e-07	2	0.03041	3656	ebi-a-GCST90001426	|| id:ebi-a-GCST90001426	TRUE	reported	igd	2	1	TRUE	0.00724694	26.6736	23.0091
IgD- CD38dim %lymphocyte	rs78027513	T	G	T	G	0.2746	-0.0851	0.0414	0.06707	FALSE	FALSE	FALSE	finn-b-M13_ANKYLOSPON_STRICT	7	154618679	0.1142	NA	0.456	Ankylosing spondylitis, strict definition || id:finn-b-M13_ANKYLOSPON_STRICT	Ankylosing spondylitis, strict definition	Ankylosing spondylitis, strict definition || ||	TRUE	igd	NA	NA	NA	NA	NA	NA	NA	154618679	4.77595e-06	7	0.05995	3656	ebi-a-GCST90001426	|| id:ebi-a-GCST90001426	TRUE	reported	igd	2	1	TRUE	0.00570599	20.9694	23.0091
IgD- CD38dim %lymphocyte	rs7840395	G	A	G	A	-0.1408	-0.0001	0.5715	0.4562	FALSE	FALSE	FALSE	finn-b-M13_ANKYLOSPON_STRICT	8	144984956	0.0574	NA	0.9986	Ankylosing spondylitis, strict definition || id:finn-b-M13_ANKYLOSPON_STRICT	Ankylosing spondylitis, strict definition	Ankylosing spondylitis, strict definition || ||	TRUE	igd	NA	NA	NA	NA	NA	NA	NA	144984956	8.25296e-09	8	0.02438	3656	ebi-a-GCST90001426	|| id:ebi-a-GCST90001426	TRUE	reported	igd	2	1	TRUE	0.0090404	33.335	23.0091
IgD- CD38dim %lymphocyte	rs9520836	G	A	G	A	0.1281	-0.0476	0.5044	0.2245	FALSE	FALSE	FALSE	finn-b-M13_ANKYLOSPON_STRICT	13	108957063	0.0688	NA	0.489	Ankylosing spondylitis, strict definition || id:finn-b-M13_ANKYLOSPON_STRICT	Ankylosing spondylitis, strict definition	Ankylosing spondylitis, strict definition || ||	TRUE	igd	NA	NA	NA	NA	NA	NA	NA	108957063	1.05201e-07	13	0.02404	3656	ebi-a-GCST90001426	|| id:ebi-a-GCST90001426	TRUE	reported	igd	2	1	TRUE	0.00770661	28.3786	23.0091
Naive DN (CD4-CD8-) %DN	rs114187856	T	C	T	C	-0.6498	0.3063	0.0063	0.0281	FALSE	FALSE	FALSE	finn-b-M13_ANKYLOSPON_STRICT	2	240939082	0.1722	NA	0.0752905	Ankylosing spondylitis, strict definition || id:finn-b-M13_ANKYLOSPON_STRICT	Ankylosing spondylitis, strict definition	Ankylosing spondylitis, strict definition || ||	TRUE	igd	NA	NA	NA	NA	NA	NA	NA	240939082	5.42201e-06	2	0.1426	3427	ebi-a-GCST90001567	|| id:ebi-a-GCST90001567	TRUE	reported	igd	2	1	TRUE	0.00602258	20.7523	21.8684
Naive DN (CD4-CD8-) %DN	rs12537183	C	T	C	T	-0.1284	-0.0068	0.2221	0.1755	FALSE	FALSE	FALSE	finn-b-M13_ANKYLOSPON_STRICT	7	153543926	0.0753	NA	0.9284	Ankylosing spondylitis, strict definition || id:finn-b-M13_ANKYLOSPON_STRICT	Ankylosing spondylitis, strict definition	Ankylosing spondylitis, strict definition || ||	TRUE	igd	NA	NA	NA	NA	NA	NA	NA	153543926	2.72703e-06	7	0.02733	3427	ebi-a-GCST90001567	|| id:ebi-a-GCST90001567	TRUE	reported	igd	2	1	TRUE	0.00639954	22.0596	21.8684
Naive DN (CD4-CD8-) %DN	rs1264345	A	G	A	G	0.1325	-0.5067	0.7569	0.4462	FALSE	FALSE	FALSE	finn-b-M13_ANKYLOSPON_STRICT	6	30800068	0.0627	NA	6.55692e-16	Ankylosing spondylitis, strict definition || id:finn-b-M13_ANKYLOSPON_STRICT	Ankylosing spondylitis, strict definition	Ankylosing spondylitis, strict definition || ||	TRUE	igd	NA	NA	NA	NA	NA	NA	NA	30800068	5.41502e-06	6	0.0291	3427	ebi-a-GCST90001567	|| id:ebi-a-GCST90001567	TRUE	reported	igd	2	1	TRUE	0.00601329	20.7201	21.8684
Naive DN (CD4-CD8-) %DN	rs1290035	C	T	C	T	-0.126	0.1479	0.7776	0.8017	FALSE	FALSE	FALSE	finn-b-M13_ANKYLOSPON_STRICT	14	69856859	0.0721	NA	0.04028	Ankylosing spondylitis, strict definition || id:finn-b-M13_ANKYLOSPON_STRICT	Ankylosing spondylitis, strict definition	Ankylosing spondylitis, strict definition || ||	TRUE	igd	NA	NA	NA	NA	NA	NA	NA	69856859	4.73195e-06	14	0.02748	3427	ebi-a-GCST90001567	|| id:ebi-a-GCST90001567	TRUE	reported	igd	2	1	TRUE	0.0060973	21.0114	21.8684
Naive DN (CD4-CD8-) %DN	rs13339407	G	A	G	A	-0.1196	-0.0773	0.2569	0.2806	FALSE	FALSE	FALSE	finn-b-M13_ANKYLOSPON_STRICT	16	78156295	0.0639	NA	0.2267	Ankylosing spondylitis, strict definition || id:finn-b-M13_ANKYLOSPON_STRICT	Ankylosing spondylitis, strict definition	Ankylosing spondylitis, strict definition || ||	TRUE	igd	NA	NA	NA	NA	NA	NA	NA	78156295	4.79303e-06	16	0.02611	3427	ebi-a-GCST90001567	|| id:ebi-a-GCST90001567	TRUE	reported	igd	2	1	TRUE	0.00608532	20.9698	21.8684
Naive DN (CD4-CD8-) %DN	rs13359589	T	C	T	C	1.751	-0.1674	0.0012	0.01872	FALSE	FALSE	FALSE	finn-b-M13_ANKYLOSPON_STRICT	5	73116673	0.2211	NA	0.449	Ankylosing spondylitis, strict definition || id:finn-b-M13_ANKYLOSPON_STRICT	Ankylosing spondylitis, strict definition	Ankylosing spondylitis, strict definition || ||	TRUE	igd	NA	NA	NA	NA	NA	NA	NA	73116673	5.04499e-07	5	0.3478	3427	ebi-a-GCST90001567	|| id:ebi-a-GCST90001567	TRUE	reported	igd	2	1	TRUE	0.00734174	25.3314	21.8684
Naive DN (CD4-CD8-) %DN	rs139496000	A	G	A	G	0.3673	0.3142	0.0198	0.00557	FALSE	FALSE	FALSE	finn-b-M13_ANKYLOSPON_STRICT	15	64652871	0.3864	NA	0.4161	Ankylosing spondylitis, strict definition || id:finn-b-M13_ANKYLOSPON_STRICT	Ankylosing spondylitis, strict definition	Ankylosing spondylitis, strict definition || ||	TRUE	igd	NA	NA	NA	NA	NA	NA	NA	64652871	7.20195e-06	15	0.08172	3427	ebi-a-GCST90001567	|| id:ebi-a-GCST90001567	TRUE	reported	igd	2	1	TRUE	0.00586028	20.1898	21.8684
Naive DN (CD4-CD8-) %DN	rs140929446	A	C	A	C	-0.2442	-0.0626	0.0598	0.02148	FALSE	FALSE	FALSE	finn-b-M13_ANKYLOSPON_STRICT	7	57131203	0.2062	NA	0.7615	Ankylosing spondylitis, strict definition || id:finn-b-M13_ANKYLOSPON_STRICT	Ankylosing spondylitis, strict definition	Ankylosing spondylitis, strict definition || ||	TRUE	igd	NA	NA	NA	NA	NA	NA	NA	57131203	1.06601e-06	7	0.04996	3427	ebi-a-GCST90001567	|| id:ebi-a-GCST90001567	TRUE	reported	igd	2	1	TRUE	0.00692333	23.8777	21.8684
Naive DN (CD4-CD8-) %DN	rs141935759	A	G	A	G	0.494	-0.3674	0.0108	0.00841	FALSE	FALSE	FALSE	finn-b-M13_ANKYLOSPON_STRICT	6	145631468	0.3182	NA	0.2481	Ankylosing spondylitis, strict definition || id:finn-b-M13_ANKYLOSPON_STRICT	Ankylosing spondylitis, strict definition	Ankylosing spondylitis, strict definition || ||	TRUE	igd	NA	NA	NA	NA	NA	NA	NA	145631468	4.24004e-06	6	0.1072	3427	ebi-a-GCST90001567	|| id:ebi-a-GCST90001567	TRUE	reported	igd	2	1	TRUE	0.00615839	21.2232	21.8684
Naive DN (CD4-CD8-) %DN	rs148768795	A	G	A	G	0.3892	-0.2429	0.0198	0.00433	FALSE	FALSE	FALSE	finn-b-M13_ANKYLOSPON_STRICT	6	150715047	0.4566	NA	0.5947	Ankylosing spondylitis, strict definition || id:finn-b-M13_ANKYLOSPON_STRICT	Ankylosing spondylitis, strict definition	Ankylosing spondylitis, strict definition || ||	TRUE	igd	NA	NA	NA	NA	NA	NA	NA	150715047	1.68702e-06	6	0.08116	3427	ebi-a-GCST90001567	|| id:ebi-a-GCST90001567	TRUE	reported	igd	2	1	TRUE	0.00666566	22.9831	21.8684
Naive DN (CD4-CD8-) %DN	rs149868216	A	T	A	T	0.6688	-0.5939	0.0066	0.006395	FALSE	TRUE	FALSE	finn-b-M13_ANKYLOSPON_STRICT	8	89684508	0.3606	NA	0.0995497	Ankylosing spondylitis, strict definition || id:finn-b-M13_ANKYLOSPON_STRICT	Ankylosing spondylitis, strict definition	Ankylosing spondylitis, strict definition || ||	TRUE	igd	TRUE	rs149868216	rs191863415	A	T	T	G	89666365	1.986e-06	8	0.1404	3427	ebi-a-GCST90001567	|| id:ebi-a-GCST90001567	TRUE	reported	igd	2	1	TRUE	0.00657776	22.678	21.8684
Naive DN (CD4-CD8-) %DN	rs17608925	C	T	C	T	-0.1307	0.1904	0.1866	0.1494	FALSE	FALSE	FALSE	finn-b-M13_ANKYLOSPON_STRICT	17	38082831	0.0803	NA	0.0177902	Ankylosing spondylitis, strict definition || id:finn-b-M13_ANKYLOSPON_STRICT	Ankylosing spondylitis, strict definition	Ankylosing spondylitis, strict definition || ||	TRUE	igd	NA	NA	NA	NA	NA	NA	NA	38082831	9.6781e-06	17	0.0295	3427	ebi-a-GCST90001567	|| id:ebi-a-GCST90001567	TRUE	reported	igd	2	1	TRUE	0.00569525	19.6179	21.8684
Naive DN (CD4-CD8-) %DN	rs17779181	C	T	C	T	-0.148	0.0265	0.1348	0.08855	FALSE	FALSE	FALSE	finn-b-M13_ANKYLOSPON_STRICT	7	23640174	0.1018	NA	0.7945	Ankylosing spondylitis, strict definition || id:finn-b-M13_ANKYLOSPON_STRICT	Ankylosing spondylitis, strict definition	Ankylosing spondylitis, strict definition || ||	TRUE	igd	NA	NA	NA	NA	NA	NA	NA	23640174	9.04399e-06	7	0.03329	3427	ebi-a-GCST90001567	|| id:ebi-a-GCST90001567	TRUE	reported	igd	2	1	TRUE	0.00573435	19.7534	21.8684
Naive DN (CD4-CD8-) %DN	rs2331387	A	T	A	T	0.1064	-0.1405	0.3748	0.2151	FALSE	TRUE	FALSE	finn-b-M13_ANKYLOSPON_STRICT	7	45898582	0.0699	NA	0.0442599	Ankylosing spondylitis, strict definition || id:finn-b-M13_ANKYLOSPON_STRICT	Ankylosing spondylitis, strict definition	Ankylosing spondylitis, strict definition || ||	TRUE	igd	NA	NA	NA	NA	NA	NA	NA	45898582	4.62605e-06	7	0.02318	3427	ebi-a-GCST90001567	|| id:ebi-a-GCST90001567	TRUE	reported	igd	2	1	TRUE	0.00611055	21.0573	21.8684
Naive DN (CD4-CD8-) %DN	rs2988087	A	G	A	G	-0.1024	0.019	0.5327	0.4404	FALSE	FALSE	FALSE	finn-b-M13_ANKYLOSPON_STRICT	10	32399394	0.0576	NA	0.741899	Ankylosing spondylitis, strict definition || id:finn-b-M13_ANKYLOSPON_STRICT	Ankylosing spondylitis, strict definition	Ankylosing spondylitis, strict definition || ||	TRUE	igd	NA	NA	NA	NA	NA	NA	NA	32399394	8.8249e-06	10	0.02301	3427	ebi-a-GCST90001567	|| id:ebi-a-GCST90001567	TRUE	reported	igd	2	1	TRUE	0.00574579	19.7931	21.8684
Naive DN (CD4-CD8-) %DN	rs332818	G	A	G	A	0.1138	-0.0387	0.5573	0.3734	FALSE	FALSE	FALSE	finn-b-M13_ANKYLOSPON_STRICT	1	61679283	0.0591	NA	0.5126	Ankylosing spondylitis, strict definition || id:finn-b-M13_ANKYLOSPON_STRICT	Ankylosing spondylitis, strict definition	Ankylosing spondylitis, strict definition || ||	TRUE	igd	NA	NA	NA	NA	NA	NA	NA	61679283	5.41402e-07	1	0.02267	3427	ebi-a-GCST90001567	|| id:ebi-a-GCST90001567	TRUE	reported	igd	2	1	TRUE	0.00729937	25.1842	21.8684
Naive DN (CD4-CD8-) %DN	rs4386870	T	C	T	C	0.1481	-0.0157	0.2228	0.1747	FALSE	FALSE	FALSE	finn-b-M13_ANKYLOSPON_STRICT	7	22747751	0.075	NA	0.8338	Ankylosing spondylitis, strict definition || id:finn-b-M13_ANKYLOSPON_STRICT	Ankylosing spondylitis, strict definition	Ankylosing spondylitis, strict definition || ||	TRUE	igd	NA	NA	NA	NA	NA	NA	NA	22747751	7.23203e-08	7	0.02743	3427	ebi-a-GCST90001567	|| id:ebi-a-GCST90001567	TRUE	reported	igd	2	1	TRUE	0.00843462	29.1343	21.8684
Naive DN (CD4-CD8-) %DN	rs4504704	C	T	C	T	-0.1317	0.1175	0.8226	0.8118	FALSE	FALSE	FALSE	finn-b-M13_ANKYLOSPON_STRICT	9	78567264	0.073	NA	0.1071	Ankylosing spondylitis, strict definition || id:finn-b-M13_ANKYLOSPON_STRICT	Ankylosing spondylitis, strict definition	Ankylosing spondylitis, strict definition || ||	TRUE	igd	NA	NA	NA	NA	NA	NA	NA	78567264	9.0261e-06	9	0.02963	3427	ebi-a-GCST90001567	|| id:ebi-a-GCST90001567	TRUE	reported	igd	2	1	TRUE	0.00573189	19.7449	21.8684
Naive DN (CD4-CD8-) %DN	rs755280	G	T	G	T	0.4381	0.1336	0.0146	0.02672	FALSE	FALSE	FALSE	finn-b-M13_ANKYLOSPON_STRICT	12	95116986	0.1841	NA	0.4681	Ankylosing spondylitis, strict definition || id:finn-b-M13_ANKYLOSPON_STRICT	Ankylosing spondylitis, strict definition	Ankylosing spondylitis, strict definition || ||	TRUE	igd	NA	NA	NA	NA	NA	NA	NA	95116986	3.95804e-06	12	0.0948	3427	ebi-a-GCST90001567	|| id:ebi-a-GCST90001567	TRUE	reported	igd	2	1	TRUE	0.00619324	21.344	21.8684
Naive DN (CD4-CD8-) %DN	rs76313555	T	C	T	C	0.5738	-0.1266	0.008	0.0116	FALSE	FALSE	FALSE	finn-b-M13_ANKYLOSPON_STRICT	3	59914042	0.2699	NA	0.6391	Ankylosing spondylitis, strict definition || id:finn-b-M13_ANKYLOSPON_STRICT	Ankylosing spondylitis, strict definition	Ankylosing spondylitis, strict definition || ||	TRUE	igd	NA	NA	NA	NA	NA	NA	NA	59914042	4.11898e-06	3	0.1244	3427	ebi-a-GCST90001567	|| id:ebi-a-GCST90001567	TRUE	reported	igd	2	1	TRUE	0.0061699	21.2631	21.8684
Naive DN (CD4-CD8-) %DN	rs7699349	C	T	C	T	-0.1222	0.1481	0.7693	0.7933	FALSE	FALSE	FALSE	finn-b-M13_ANKYLOSPON_STRICT	4	149134594	0.0717	NA	0.0387302	Ankylosing spondylitis, strict definition || id:finn-b-M13_ANKYLOSPON_STRICT	Ankylosing spondylitis, strict definition	Ankylosing spondylitis, strict definition || ||	TRUE	igd	NA	NA	NA	NA	NA	NA	NA	149134594	5.94196e-06	4	0.02695	3427	ebi-a-GCST90001567	|| id:ebi-a-GCST90001567	TRUE	reported	igd	2	1	TRUE	0.00596366	20.5481	21.8684
Leukocyte AC	rs11725186	A	T	A	T	0.3931	-0.5084	0.0229	0.01342	FALSE	TRUE	FALSE	finn-b-M13_ANKYLOSPON_STRICT	4	94012466	0.2486	NA	0.0408602	Ankylosing spondylitis, strict definition || id:finn-b-M13_ANKYLOSPON_STRICT	Ankylosing spondylitis, strict definition	Ankylosing spondylitis, strict definition || ||	TRUE	igd	NA	NA	NA	NA	NA	NA	NA	94012466	1.079e-06	4	0.08048	3653	ebi-a-GCST90001600	|| id:ebi-a-GCST90001600	TRUE	reported	igd	2	1	TRUE	0.00648863	23.8447	22.7385
Leukocyte AC	rs12033535	C	T	C	T	0.5036	0.0596	0.0111	0.0781	FALSE	FALSE	FALSE	finn-b-M13_ANKYLOSPON_STRICT	1	158256296	0.107	NA	0.5777	Ankylosing spondylitis, strict definition || id:finn-b-M13_ANKYLOSPON_STRICT	Ankylosing spondylitis, strict definition	Ankylosing spondylitis, strict definition || ||	TRUE	igd	NA	NA	NA	NA	NA	NA	NA	158256296	6.56901e-06	1	0.1116	3653	ebi-a-GCST90001600	|| id:ebi-a-GCST90001600	TRUE	reported	igd	2	1	TRUE	0.00554344	20.3519	22.7385
Leukocyte AC	rs12124698	T	A	T	A	-0.8039	0.0138	0.007	0.05479	FALSE	TRUE	FALSE	finn-b-M13_ANKYLOSPON_STRICT	1	246883687	0.1253	NA	0.9124	Ankylosing spondylitis, strict definition || id:finn-b-M13_ANKYLOSPON_STRICT	Ankylosing spondylitis, strict definition	Ankylosing spondylitis, strict definition || ||	TRUE	igd	NA	NA	NA	NA	NA	NA	NA	246883687	4.09402e-07	1	0.1584	3653	ebi-a-GCST90001600	|| id:ebi-a-GCST90001600	TRUE	reported	igd	2	1	TRUE	0.00700152	25.7428	22.7385
Leukocyte AC	rs185513166	T	C	T	C	-0.3558	-0.061	0.0264	0.03592	FALSE	FALSE	FALSE	finn-b-M13_ANKYLOSPON_STRICT	4	109188818	0.1561	NA	0.6959	Ankylosing spondylitis, strict definition || id:finn-b-M13_ANKYLOSPON_STRICT	Ankylosing spondylitis, strict definition	Ankylosing spondylitis, strict definition || ||	TRUE	igd	NA	NA	NA	NA	NA	NA	NA	109188818	3.33603e-06	4	0.07642	3653	ebi-a-GCST90001600	|| id:ebi-a-GCST90001600	TRUE	reported	igd	2	1	TRUE	0.005899	21.6651	22.7385
Leukocyte AC	rs72762395	T	C	T	C	-0.3748	0.0659	0.029	0.02721	FALSE	FALSE	FALSE	finn-b-M13_ANKYLOSPON_STRICT	5	43904012	0.1757	NA	0.707499	Ankylosing spondylitis, strict definition || id:finn-b-M13_ANKYLOSPON_STRICT	Ankylosing spondylitis, strict definition	Ankylosing spondylitis, strict definition || ||	TRUE	igd	NA	NA	NA	NA	NA	NA	NA	43904012	2.14798e-07	5	0.07214	3653	ebi-a-GCST90001600	|| id:ebi-a-GCST90001600	TRUE	reported	igd	2	1	TRUE	0.007335	26.978	22.7385
Leukocyte AC	rs74698222	T	C	T	C	-1.792	0.3812	0.0008	0.05417	FALSE	FALSE	FALSE	finn-b-M13_ANKYLOSPON_STRICT	2	129448626	0.1271	NA	0.00270097	Ankylosing spondylitis, strict definition || id:finn-b-M13_ANKYLOSPON_STRICT	Ankylosing spondylitis, strict definition	Ankylosing spondylitis, strict definition || ||	TRUE	igd	NA	NA	NA	NA	NA	NA	NA	129448626	6.36107e-06	2	0.3963	3653	ebi-a-GCST90001600	|| id:ebi-a-GCST90001600	TRUE	reported	igd	2	1	TRUE	0.00556614	20.4357	22.7385
Leukocyte AC	rs75663237	C	T	C	T	-0.2284	0.1466	0.0576	0.07183	FALSE	FALSE	FALSE	finn-b-M13_ANKYLOSPON_STRICT	5	55340690	0.1117	NA	0.1893	Ankylosing spondylitis, strict definition || id:finn-b-M13_ANKYLOSPON_STRICT	Ankylosing spondylitis, strict definition	Ankylosing spondylitis, strict definition || ||	TRUE	igd	NA	NA	NA	NA	NA	NA	NA	55340690	9.23103e-06	5	0.05143	3653	ebi-a-GCST90001600	|| id:ebi-a-GCST90001600	TRUE	reported	igd	2	1	TRUE	0.00536996	19.7116	22.7385
Leukocyte AC	rs77745857	A	C	A	C	-0.3257	0.3367	0.0305	0.0161	FALSE	FALSE	FALSE	finn-b-M13_ANKYLOSPON_STRICT	4	105523007	0.2295	NA	0.1424	Ankylosing spondylitis, strict definition || id:finn-b-M13_ANKYLOSPON_STRICT	Ankylosing spondylitis, strict definition	Ankylosing spondylitis, strict definition || ||	TRUE	igd	NA	NA	NA	NA	NA	NA	NA	105523007	4.97302e-06	4	0.07123	3653	ebi-a-GCST90001600	|| id:ebi-a-GCST90001600	TRUE	reported	igd	2	1	TRUE	0.00569091	20.8964	22.7385
Leukocyte AC	rs78158338	A	G	A	G	0.2865	-0.1234	0.0411	0.06227	FALSE	FALSE	FALSE	finn-b-M13_ANKYLOSPON_STRICT	4	189016126	0.1185	NA	0.2978	Ankylosing spondylitis, strict definition || id:finn-b-M13_ANKYLOSPON_STRICT	Ankylosing spondylitis, strict definition	Ankylosing spondylitis, strict definition || ||	TRUE	igd	NA	NA	NA	NA	NA	NA	NA	189016126	2.02102e-06	4	0.06021	3653	ebi-a-GCST90001600	|| id:ebi-a-GCST90001600	TRUE	reported	igd	2	1	TRUE	0.00615997	22.6295	22.7385
Leukocyte AC	rs78475199	C	G	C	G	-0.4567	-0.1861	0.0155	0.009409	FALSE	TRUE	FALSE	finn-b-M13_ANKYLOSPON_STRICT	3	151512300	0.2987	NA	0.5334	Ankylosing spondylitis, strict definition || id:finn-b-M13_ANKYLOSPON_STRICT	Ankylosing spondylitis, strict definition	Ankylosing spondylitis, strict definition || ||	TRUE	igd	NA	NA	NA	NA	NA	NA	NA	151512300	4.30002e-06	3	0.09921	3653	ebi-a-GCST90001600	|| id:ebi-a-GCST90001600	TRUE	reported	igd	2	1	TRUE	0.00576752	21.1794	22.7385
Leukocyte AC	rs960562	T	C	T	C	-0.311	-0.1186	0.043	0.02053	FALSE	FALSE	FALSE	finn-b-M13_ANKYLOSPON_STRICT	1	81138405	0.203	NA	0.559	Ankylosing spondylitis, strict definition || id:finn-b-M13_ANKYLOSPON_STRICT	Ankylosing spondylitis, strict definition	Ankylosing spondylitis, strict definition || ||	TRUE	igd	NA	NA	NA	NA	NA	NA	NA	81138405	2.64101e-07	1	0.0603	3653	ebi-a-GCST90001600	|| id:ebi-a-GCST90001600	TRUE	reported	igd	2	1	TRUE	0.00722912	26.5857	22.7385
Leukocyte AC	rs9856598	A	G	A	G	-0.6406	0.3043	0.0085	0.004305	FALSE	FALSE	FALSE	finn-b-M13_ANKYLOSPON_STRICT	3	143902434	0.4297	NA	0.4789	Ankylosing spondylitis, strict definition || id:finn-b-M13_ANKYLOSPON_STRICT	Ankylosing spondylitis, strict definition	Ankylosing spondylitis, strict definition || ||	TRUE	igd	TRUE	rs9856598	rs60043874	A	G	C	G	143886945	1.81899e-06	3	0.134	3653	ebi-a-GCST90001600	|| id:ebi-a-GCST90001600	TRUE	reported	igd	2	1	TRUE	0.00621736	22.8416	22.7385
CD3- lymphocyte %lymphocyte	rs17615220	G	A	G	A	0.1588	0.1942	0.291	0.03099	FALSE	FALSE	FALSE	finn-b-M13_ANKYLOSPON_STRICT	6	32677413	0.1667	NA	0.2439	Ankylosing spondylitis, strict definition || id:finn-b-M13_ANKYLOSPON_STRICT	Ankylosing spondylitis, strict definition	Ankylosing spondylitis, strict definition || ||	TRUE	igd	NA	NA	NA	NA	NA	NA	NA	32677413	1.422e-06	6	0.03288	3669	ebi-a-GCST90001640	|| id:ebi-a-GCST90001640	TRUE	reported	igd	2	1	TRUE	0.00631739	23.3131	21.1588
CD3- lymphocyte %lymphocyte	rs1874323	C	T	C	T	0.157	0.0974	0.1374	0.1514	FALSE	FALSE	FALSE	finn-b-M13_ANKYLOSPON_STRICT	3	65771684	0.08	NA	0.223	Ankylosing spondylitis, strict definition || id:finn-b-M13_ANKYLOSPON_STRICT	Ankylosing spondylitis, strict definition	Ankylosing spondylitis, strict definition || ||	TRUE	igd	NA	NA	NA	NA	NA	NA	NA	65771684	5.38704e-06	3	0.03445	3669	ebi-a-GCST90001640	|| id:ebi-a-GCST90001640	TRUE	reported	igd	2	1	TRUE	0.00562888	20.7579	21.1588
CD3- lymphocyte %lymphocyte	rs241580	G	A	G	A	0.2806	0.0371	0.9629	0.9417	FALSE	FALSE	FALSE	finn-b-M13_ANKYLOSPON_STRICT	6	157895107	0.1217	NA	0.7602	Ankylosing spondylitis, strict definition || id:finn-b-M13_ANKYLOSPON_STRICT	Ankylosing spondylitis, strict definition	Ankylosing spondylitis, strict definition || ||	TRUE	igd	NA	NA	NA	NA	NA	NA	NA	157895107	8.36007e-06	6	0.06288	3669	ebi-a-GCST90001640	|| id:ebi-a-GCST90001640	TRUE	reported	igd	2	1	TRUE	0.00539823	19.9028	21.1588
CD3- lymphocyte %lymphocyte	rs34147569	C	T	C	T	-0.1298	-0.0895	0.2254	0.1635	FALSE	FALSE	FALSE	finn-b-M13_ANKYLOSPON_STRICT	6	71753094	0.078	NA	0.2516	Ankylosing spondylitis, strict definition || id:finn-b-M13_ANKYLOSPON_STRICT	Ankylosing spondylitis, strict definition	Ankylosing spondylitis, strict definition || ||	TRUE	igd	NA	NA	NA	NA	NA	NA	NA	71753094	9.50495e-06	6	0.02927	3669	ebi-a-GCST90001640	|| id:ebi-a-GCST90001640	TRUE	reported	igd	2	1	TRUE	0.00533132	19.6547	21.1588
CD3- lymphocyte %lymphocyte	rs4701789	G	C	G	C	-0.1497	-0.0882	0.1668	0.1477	FALSE	TRUE	FALSE	finn-b-M13_ANKYLOSPON_STRICT	5	7691703	0.0807	NA	0.2745	Ankylosing spondylitis, strict definition || id:finn-b-M13_ANKYLOSPON_STRICT	Ankylosing spondylitis, strict definition	Ankylosing spondylitis, strict definition || ||	TRUE	igd	NA	NA	NA	NA	NA	NA	NA	7691703	2.58e-06	5	0.03178	3669	ebi-a-GCST90001640	|| id:ebi-a-GCST90001640	TRUE	reported	igd	2	1	TRUE	0.00601132	22.1768	21.1588
CD3- lymphocyte %lymphocyte	rs6904670	G	A	G	A	0.1345	0.3273	0.6419	0.4137	FALSE	FALSE	FALSE	finn-b-M13_ANKYLOSPON_STRICT	6	31192797	0.0609	NA	7.55805e-08	Ankylosing spondylitis, strict definition || id:finn-b-M13_ANKYLOSPON_STRICT	Ankylosing spondylitis, strict definition	Ankylosing spondylitis, strict definition || ||	TRUE	igd	NA	NA	NA	NA	NA	NA	NA	31192797	4.40504e-06	6	0.02924	3669	ebi-a-GCST90001640	|| id:ebi-a-GCST90001640	TRUE	reported	igd	2	1	TRUE	0.00573383	21.1472	21.1588
NK %lymphocyte	rs10118740	A	G	A	G	-0.2745	0.0285	0.0412	0.04177	FALSE	FALSE	FALSE	finn-b-M13_ANKYLOSPON_STRICT	9	122199843	0.1438	NA	0.8431	Ankylosing spondylitis, strict definition || id:finn-b-M13_ANKYLOSPON_STRICT	Ankylosing spondylitis, strict definition	Ankylosing spondylitis, strict definition || ||	TRUE	igd	NA	NA	NA	NA	NA	NA	NA	122199843	2.95903e-06	9	0.05864	3669	ebi-a-GCST90001647	|| id:ebi-a-GCST90001647	TRUE	reported	igd	2	1	TRUE	0.00593694	21.9008	26.5769
NK %lymphocyte	rs10512469	T	C	T	C	0.249	-0.0548	0.1639	0.2492	FALSE	FALSE	FALSE	finn-b-M13_ANKYLOSPON_STRICT	17	33770802	0.0661	NA	0.4072	Ankylosing spondylitis, strict definition || id:finn-b-M13_ANKYLOSPON_STRICT	Ankylosing spondylitis, strict definition	Ankylosing spondylitis, strict definition || ||	TRUE	igd	NA	NA	NA	NA	NA	NA	NA	33770802	1.97606e-15	17	0.03122	3669	ebi-a-GCST90001647	|| id:ebi-a-GCST90001647	TRUE	reported	igd	2	1	TRUE	0.017042	63.5764	26.5769
NK %lymphocyte	rs10948071	T	C	T	C	0.1124	0.1006	0.5327	0.6451	FALSE	FALSE	FALSE	finn-b-M13_ANKYLOSPON_STRICT	6	43280713	0.0597	NA	0.0918206	Ankylosing spondylitis, strict definition || id:finn-b-M13_ANKYLOSPON_STRICT	Ankylosing spondylitis, strict definition	Ankylosing spondylitis, strict definition || ||	TRUE	igd	NA	NA	NA	NA	NA	NA	NA	43280713	1.97201e-06	6	0.0236	3669	ebi-a-GCST90001647	|| id:ebi-a-GCST90001647	TRUE	reported	igd	2	1	TRUE	0.00614447	22.6711	26.5769
NK %lymphocyte	rs113667813	A	G	A	G	0.2542	-0.1447	0.0448	0.06079	FALSE	FALSE	FALSE	finn-b-M13_ANKYLOSPON_STRICT	17	76674023	0.1197	NA	0.2267	Ankylosing spondylitis, strict definition || id:finn-b-M13_ANKYLOSPON_STRICT	Ankylosing spondylitis, strict definition	Ankylosing spondylitis, strict definition || ||	TRUE	igd	NA	NA	NA	NA	NA	NA	NA	76674023	6.67406e-06	17	0.05635	3669	ebi-a-GCST90001647	|| id:ebi-a-GCST90001647	TRUE	reported	igd	2	1	TRUE	0.00551586	20.3389	26.5769
NK %lymphocyte	rs115345454	C	A	C	A	0.7308	-0.5142	0.0053	0.01261	FALSE	FALSE	FALSE	finn-b-M13_ANKYLOSPON_STRICT	3	163251716	0.2659	NA	0.0531594	Ankylosing spondylitis, strict definition || id:finn-b-M13_ANKYLOSPON_STRICT	Ankylosing spondylitis, strict definition	Ankylosing spondylitis, strict definition || ||	TRUE	igd	NA	NA	NA	NA	NA	NA	NA	163251716	8.97594e-06	3	0.1644	3669	ebi-a-GCST90001647	|| id:ebi-a-GCST90001647	TRUE	reported	igd	2	1	TRUE	0.00535689	19.7495	26.5769
NK %lymphocyte	rs115644251	T	C	T	C	0.2646	0.0026	0.0414	0.01659	FALSE	FALSE	FALSE	finn-b-M13_ANKYLOSPON_STRICT	1	97773324	0.2271	NA	0.9909	Ankylosing spondylitis, strict definition || id:finn-b-M13_ANKYLOSPON_STRICT	Ankylosing spondylitis, strict definition	Ankylosing spondylitis, strict definition || ||	TRUE	igd	NA	NA	NA	NA	NA	NA	NA	97773324	5.12495e-06	1	0.05794	3669	ebi-a-GCST90001647	|| id:ebi-a-GCST90001647	TRUE	reported	igd	2	1	TRUE	0.00565215	20.8442	26.5769
NK %lymphocyte	rs11954223	A	G	A	G	-1.682	-0.0415	0.001	0.01054	FALSE	FALSE	FALSE	finn-b-M13_ANKYLOSPON_STRICT	5	67413499	0.2841	NA	0.884	Ankylosing spondylitis, strict definition || id:finn-b-M13_ANKYLOSPON_STRICT	Ankylosing spondylitis, strict definition	Ankylosing spondylitis, strict definition || ||	TRUE	igd	NA	NA	NA	NA	NA	NA	NA	67413499	2.77198e-06	5	0.3583	3669	ebi-a-GCST90001647	|| id:ebi-a-GCST90001647	TRUE	reported	igd	2	1	TRUE	0.00597049	22.0253	26.5769
NK %lymphocyte	rs144650982	T	C	T	C	0.5517	-0.0666	0.0093	0.0356	FALSE	FALSE	FALSE	finn-b-M13_ANKYLOSPON_STRICT	1	93553003	0.1573	NA	0.672	Ankylosing spondylitis, strict definition || id:finn-b-M13_ANKYLOSPON_STRICT	Ankylosing spondylitis, strict definition	Ankylosing spondylitis, strict definition || ||	TRUE	igd	NA	NA	NA	NA	NA	NA	NA	93553003	9.09494e-06	1	0.1242	3669	ebi-a-GCST90001647	|| id:ebi-a-GCST90001647	TRUE	reported	igd	2	1	TRUE	0.00534916	19.7209	26.5769
NK %lymphocyte	rs149863465	A	G	A	G	0.328	0.2102	0.0281	0.004576	FALSE	FALSE	FALSE	finn-b-M13_ANKYLOSPON_STRICT	9	88631496	0.426	NA	0.6217	Ankylosing spondylitis, strict definition || id:finn-b-M13_ANKYLOSPON_STRICT	Ankylosing spondylitis, strict definition	Ankylosing spondylitis, strict definition || ||	TRUE	igd	NA	NA	NA	NA	NA	NA	NA	88631496	6.18301e-06	9	0.07247	3669	ebi-a-GCST90001647	|| id:ebi-a-GCST90001647	TRUE	reported	igd	2	1	TRUE	0.0055522	20.4736	26.5769
NK %lymphocyte	rs182077215	T	C	T	C	0.4364	-0.0312	0.0149	0.06572	FALSE	FALSE	FALSE	finn-b-M13_ANKYLOSPON_STRICT	8	132608541	0.1178	NA	0.790801	Ankylosing spondylitis, strict definition || id:finn-b-M13_ANKYLOSPON_STRICT	Ankylosing spondylitis, strict definition	Ankylosing spondylitis, strict definition || ||	TRUE	igd	NA	NA	NA	NA	NA	NA	NA	132608541	5.46903e-06	8	0.09585	3669	ebi-a-GCST90001647	|| id:ebi-a-GCST90001647	TRUE	reported	igd	2	1	TRUE	0.00561812	20.718	26.5769
NK %lymphocyte	rs183053322	T	C	T	C	-0.408	-0.1145	0.0354	0.007518	FALSE	FALSE	FALSE	finn-b-M13_ANKYLOSPON_STRICT	1	25076059	0.3315	NA	0.729899	Ankylosing spondylitis, strict definition || id:finn-b-M13_ANKYLOSPON_STRICT	Ankylosing spondylitis, strict definition	Ankylosing spondylitis, strict definition || ||	TRUE	igd	NA	NA	NA	NA	NA	NA	NA	25076059	2.51299e-10	1	0.06431	3669	ebi-a-GCST90001647	|| id:ebi-a-GCST90001647	TRUE	reported	igd	2	1	TRUE	0.0108512	40.2278	26.5769
NK %lymphocyte	rs2269705	C	T	C	T	0.1676	0.015	0.1956	0.03739	FALSE	FALSE	FALSE	finn-b-M13_ANKYLOSPON_STRICT	6	30656847	0.1513	NA	0.921	Ankylosing spondylitis, strict definition || id:finn-b-M13_ANKYLOSPON_STRICT	Ankylosing spondylitis, strict definition	Ankylosing spondylitis, strict definition || ||	TRUE	igd	NA	NA	NA	NA	NA	NA	NA	30656847	3.75604e-06	6	0.0362	3669	ebi-a-GCST90001647	|| id:ebi-a-GCST90001647	TRUE	reported	igd	2	1	TRUE	0.00580836	21.4237	26.5769
NK %lymphocyte	rs2426800	T	C	T	C	0.1023	-0.0017	0.5067	0.4442	FALSE	FALSE	FALSE	finn-b-M13_ANKYLOSPON_STRICT	20	58174503	0.0577	NA	0.9771	Ankylosing spondylitis, strict definition || id:finn-b-M13_ANKYLOSPON_STRICT	Ankylosing spondylitis, strict definition	Ankylosing spondylitis, strict definition || ||	TRUE	igd	NA	NA	NA	NA	NA	NA	NA	58174503	8.94891e-06	20	0.02301	3669	ebi-a-GCST90001647	|| id:ebi-a-GCST90001647	TRUE	reported	igd	2	1	TRUE	0.00535842	19.7552	26.5769
NK %lymphocyte	rs2433423	C	T	C	T	-0.4268	-0.0154	0.0177	0.05007	FALSE	FALSE	FALSE	finn-b-M13_ANKYLOSPON_STRICT	11	86428029	0.1311	NA	0.9066	Ankylosing spondylitis, strict definition || id:finn-b-M13_ANKYLOSPON_STRICT	Ankylosing spondylitis, strict definition	Ankylosing spondylitis, strict definition || ||	TRUE	igd	NA	NA	NA	NA	NA	NA	NA	86428029	1.086e-06	11	0.0874	3669	ebi-a-GCST90001647	|| id:ebi-a-GCST90001647	TRUE	reported	igd	2	1	TRUE	0.0064575	23.8336	26.5769
NK %lymphocyte	rs2546701	G	A	G	A	0.105	-0.0299	0.4158	0.3117	FALSE	FALSE	FALSE	finn-b-M13_ANKYLOSPON_STRICT	5	168938336	0.0618	NA	0.6282	Ankylosing spondylitis, strict definition || id:finn-b-M13_ANKYLOSPON_STRICT	Ankylosing spondylitis, strict definition	Ankylosing spondylitis, strict definition || ||	TRUE	igd	NA	NA	NA	NA	NA	NA	NA	168938336	8.16695e-06	5	0.0235	3669	ebi-a-GCST90001647	|| id:ebi-a-GCST90001647	TRUE	reported	igd	2	1	TRUE	0.00541176	19.9529	26.5769
NK %lymphocyte	rs281407	A	G	A	G	0.1157	-0.0003	0.3684	0.3217	FALSE	FALSE	FALSE	finn-b-M13_ANKYLOSPON_STRICT	19	49233335	0.0611	NA	0.9963	Ankylosing spondylitis, strict definition || id:finn-b-M13_ANKYLOSPON_STRICT	Ankylosing spondylitis, strict definition	Ankylosing spondylitis, strict definition || ||	TRUE	igd	NA	NA	NA	NA	NA	NA	NA	49233335	2.19801e-06	19	0.0244	3669	ebi-a-GCST90001647	|| id:ebi-a-GCST90001647	TRUE	reported	igd	2	1	TRUE	0.00609096	22.4724	26.5769
NK %lymphocyte	rs281414	A	G	A	G	0.1347	-0.0935	0.1976	0.2296	FALSE	FALSE	FALSE	finn-b-M13_ANKYLOSPON_STRICT	19	10450285	0.0681	NA	0.17	Ankylosing spondylitis, strict definition || id:finn-b-M13_ANKYLOSPON_STRICT	Ankylosing spondylitis, strict definition	Ankylosing spondylitis, strict definition || ||	TRUE	igd	NA	NA	NA	NA	NA	NA	NA	10450285	5.70296e-06	19	0.02964	3669	ebi-a-GCST90001647	|| id:ebi-a-GCST90001647	TRUE	reported	igd	2	1	TRUE	0.00559749	20.6415	26.5769
NK %lymphocyte	rs3787412	A	C	A	C	-0.1923	-0.0226	0.0837	0.2256	FALSE	FALSE	FALSE	finn-b-M13_ANKYLOSPON_STRICT	20	60481054	0.0695	NA	0.745101	Ankylosing spondylitis, strict definition || id:finn-b-M13_ANKYLOSPON_STRICT	Ankylosing spondylitis, strict definition	Ankylosing spondylitis, strict definition || ||	TRUE	igd	NA	NA	NA	NA	NA	NA	NA	60481054	2.61e-06	20	0.04086	3669	ebi-a-GCST90001647	|| id:ebi-a-GCST90001647	TRUE	reported	igd	2	1	TRUE	0.00600068	22.1373	26.5769
NK %lymphocyte	rs56311672	T	A	T	A	-2.292	0.5578	0.0005	0.01071	FALSE	TRUE	FALSE	finn-b-M13_ANKYLOSPON_STRICT	5	106196268	0.2763	NA	0.0435201	Ankylosing spondylitis, strict definition || id:finn-b-M13_ANKYLOSPON_STRICT	Ankylosing spondylitis, strict definition	Ankylosing spondylitis, strict definition || ||	TRUE	igd	NA	NA	NA	NA	NA	NA	NA	106196268	3.08702e-06	5	0.4905	3669	ebi-a-GCST90001647	|| id:ebi-a-GCST90001647	TRUE	reported	igd	2	1	TRUE	0.00591598	21.823	26.5769
NK %lymphocyte	rs57576269	A	C	A	C	-0.1329	0.1092	0.1877	0.1038	FALSE	FALSE	FALSE	finn-b-M13_ANKYLOSPON_STRICT	21	42516902	0.0936	NA	0.2433	Ankylosing spondylitis, strict definition || id:finn-b-M13_ANKYLOSPON_STRICT	Ankylosing spondylitis, strict definition	Ankylosing spondylitis, strict definition || ||	TRUE	igd	NA	NA	NA	NA	NA	NA	NA	42516902	7.03801e-06	21	0.02954	3669	ebi-a-GCST90001647	|| id:ebi-a-GCST90001647	TRUE	reported	igd	2	1	TRUE	0.00548646	20.2298	26.5769
NK %lymphocyte	rs62130952	A	G	A	G	-1.284	0.1672	0.0016	0.03177	FALSE	FALSE	FALSE	finn-b-M13_ANKYLOSPON_STRICT	19	57182897	0.1623	NA	0.3029	Ankylosing spondylitis, strict definition || id:finn-b-M13_ANKYLOSPON_STRICT	Ankylosing spondylitis, strict definition	Ankylosing spondylitis, strict definition || ||	TRUE	igd	NA	NA	NA	NA	NA	NA	NA	57182897	4.08301e-06	19	0.2783	3669	ebi-a-GCST90001647	|| id:ebi-a-GCST90001647	TRUE	reported	igd	2	1	TRUE	0.00576824	21.2749	26.5769
NK %lymphocyte	rs6552764	T	A	T	A	-0.1993	0.2302	0.0767	0.03612	FALSE	TRUE	FALSE	finn-b-M13_ANKYLOSPON_STRICT	4	185104503	0.1543	NA	0.1358	Ankylosing spondylitis, strict definition || id:finn-b-M13_ANKYLOSPON_STRICT	Ankylosing spondylitis, strict definition	Ankylosing spondylitis, strict definition || ||	TRUE	igd	NA	NA	NA	NA	NA	NA	NA	185104503	4e-06	4	0.04316	3669	ebi-a-GCST90001647	|| id:ebi-a-GCST90001647	TRUE	reported	igd	2	1	TRUE	0.00577813	21.3115	26.5769
NK %lymphocyte	rs73027720	T	C	T	C	-0.9938	0.5277	0.0037	0.02932	FALSE	FALSE	FALSE	finn-b-M13_ANKYLOSPON_STRICT	11	122327282	0.1737	NA	0.00238798	Ankylosing spondylitis, strict definition || id:finn-b-M13_ANKYLOSPON_STRICT	Ankylosing spondylitis, strict definition	Ankylosing spondylitis, strict definition || ||	TRUE	igd	NA	NA	NA	NA	NA	NA	NA	122327282	5.49503e-06	11	0.2183	3669	ebi-a-GCST90001647	|| id:ebi-a-GCST90001647	TRUE	reported	igd	2	1	TRUE	0.0056169	20.7135	26.5769
NK %lymphocyte	rs73174907	A	T	A	T	-0.1857	0.2024	0.1066	0.1837	FALSE	TRUE	FALSE	finn-b-M13_ANKYLOSPON_STRICT	22	43064030	0.074	NA	0.00622902	Ankylosing spondylitis, strict definition || id:finn-b-M13_ANKYLOSPON_STRICT	Ankylosing spondylitis, strict definition	Ankylosing spondylitis, strict definition || ||	TRUE	igd	NA	NA	NA	NA	NA	NA	NA	43064030	6.25403e-07	22	0.03721	3669	ebi-a-GCST90001647	|| id:ebi-a-GCST90001647	TRUE	reported	igd	2	1	TRUE	0.00674246	24.8925	26.5769
NK %lymphocyte	rs77438219	A	G	A	G	-1.131	0.0597	0.0022	0.006412	FALSE	FALSE	FALSE	finn-b-M13_ANKYLOSPON_STRICT	5	66776987	0.3645	NA	0.87	Ankylosing spondylitis, strict definition || id:finn-b-M13_ANKYLOSPON_STRICT	Ankylosing spondylitis, strict definition	Ankylosing spondylitis, strict definition || ||	TRUE	igd	NA	NA	NA	NA	NA	NA	NA	66776987	1.58099e-06	5	0.2353	3669	ebi-a-GCST90001647	|| id:ebi-a-GCST90001647	TRUE	reported	igd	2	1	TRUE	0.0062576	23.0911	26.5769
NK %lymphocyte	rs7998044	C	T	C	T	0.2685	0.1462	0.9629	0.9173	FALSE	FALSE	FALSE	finn-b-M13_ANKYLOSPON_STRICT	13	110673614	0.1049	NA	0.1634	Ankylosing spondylitis, strict definition || id:finn-b-M13_ANKYLOSPON_STRICT	Ankylosing spondylitis, strict definition	Ankylosing spondylitis, strict definition || ||	TRUE	igd	NA	NA	NA	NA	NA	NA	NA	110673614	6.58597e-06	13	0.0595	3669	ebi-a-GCST90001647	|| id:ebi-a-GCST90001647	TRUE	reported	igd	2	1	TRUE	0.00551954	20.3525	26.5769
NK %lymphocyte	rs9916257	T	G	T	G	-0.2323	-0.0075	0.5685	0.3829	FALSE	FALSE	FALSE	finn-b-M13_ANKYLOSPON_STRICT	17	33797371	0.0587	NA	0.8988	Ankylosing spondylitis, strict definition || id:finn-b-M13_ANKYLOSPON_STRICT	Ankylosing spondylitis, strict definition	Ankylosing spondylitis, strict definition || ||	TRUE	igd	NA	NA	NA	NA	NA	NA	NA	33797371	1.51391e-23	17	0.02306	3669	ebi-a-GCST90001647	|| id:ebi-a-GCST90001647	TRUE	reported	igd	2	1	TRUE	0.0269143	101.425	26.5769
CD19 on CD20- CD38-	rs10426452	A	G	A	G	-0.1391	0.0032	0.3815	0.2061	FALSE	FALSE	FALSE	finn-b-M13_ANKYLOSPON_STRICT	19	49907690	0.0709	NA	0.9642	Ankylosing spondylitis, strict definition || id:finn-b-M13_ANKYLOSPON_STRICT	Ankylosing spondylitis, strict definition	Ankylosing spondylitis, strict definition || ||	TRUE	igd	NA	NA	NA	NA	NA	NA	NA	49907690	2.50599e-08	19	0.02491	3595	ebi-a-GCST90001722	|| id:ebi-a-GCST90001722	TRUE	reported	igd	2	1	TRUE	0.00859918	31.1649	22.1494
CD19 on CD20- CD38-	rs11161637	G	A	G	A	-0.1116	0.033	0.5694	0.4514	FALSE	FALSE	FALSE	finn-b-M13_ANKYLOSPON_STRICT	1	86021169	0.0578	NA	0.5682	Ankylosing spondylitis, strict definition || id:finn-b-M13_ANKYLOSPON_STRICT	Ankylosing spondylitis, strict definition	Ankylosing spondylitis, strict definition || ||	TRUE	igd	NA	NA	NA	NA	NA	NA	NA	86021169	4.95701e-06	1	0.02439	3595	ebi-a-GCST90001722	|| id:ebi-a-GCST90001722	TRUE	reported	igd	2	1	TRUE	0.00579007	20.9249	22.1494
CD19 on CD20- CD38-	rs113004536	A	G	A	G	-0.2154	0.3158	0.072	0.01623	FALSE	FALSE	FALSE	finn-b-M13_ANKYLOSPON_STRICT	22	18931243	0.2324	NA	0.1741	Ankylosing spondylitis, strict definition || id:finn-b-M13_ANKYLOSPON_STRICT	Ankylosing spondylitis, strict definition	Ankylosing spondylitis, strict definition || ||	TRUE	igd	TRUE	rs113004536	rs142828802	A	G	C	T	18923443	3.09999e-06	22	0.04611	3595	ebi-a-GCST90001722	|| id:ebi-a-GCST90001722	TRUE	reported	igd	2	1	TRUE	0.00603356	21.8102	22.1494
CD19 on CD20- CD38-	rs113045391	T	C	T	C	0.1598	-0.1381	0.1346	0.1791	FALSE	FALSE	FALSE	finn-b-M13_ANKYLOSPON_STRICT	2	201721041	0.0752	NA	0.0661607	Ankylosing spondylitis, strict definition || id:finn-b-M13_ANKYLOSPON_STRICT	Ankylosing spondylitis, strict definition	Ankylosing spondylitis, strict definition || ||	TRUE	igd	NA	NA	NA	NA	NA	NA	NA	201721041	8.59093e-06	2	0.03586	3595	ebi-a-GCST90001722	|| id:ebi-a-GCST90001722	TRUE	reported	igd	2	1	TRUE	0.00549341	19.8468	22.1494
CD19 on CD20- CD38-	rs113932257	C	T	C	T	0.6748	-0.1313	0.0078	0.05871	FALSE	FALSE	FALSE	finn-b-M13_ANKYLOSPON_STRICT	18	3127438	0.1226	NA	0.2843	Ankylosing spondylitis, strict definition || id:finn-b-M13_ANKYLOSPON_STRICT	Ankylosing spondylitis, strict definition	Ankylosing spondylitis, strict definition || ||	TRUE	igd	NA	NA	NA	NA	NA	NA	NA	3127438	2.27798e-06	18	0.1425	3595	ebi-a-GCST90001722	|| id:ebi-a-GCST90001722	TRUE	reported	igd	2	1	TRUE	0.00619899	22.4119	22.1494
CD19 on CD20- CD38-	rs116862171	G	A	G	A	-0.3796	-0.0755	0.0218	0.02029	FALSE	FALSE	FALSE	finn-b-M13_ANKYLOSPON_STRICT	6	112145789	0.2057	NA	0.7136	Ankylosing spondylitis, strict definition || id:finn-b-M13_ANKYLOSPON_STRICT	Ankylosing spondylitis, strict definition	Ankylosing spondylitis, strict definition || ||	TRUE	igd	NA	NA	NA	NA	NA	NA	NA	112145789	4.97199e-06	6	0.08302	3595	ebi-a-GCST90001722	|| id:ebi-a-GCST90001722	TRUE	reported	igd	2	1	TRUE	0.00578189	20.8951	22.1494
CD19 on CD20- CD38-	rs12438058	C	T	C	T	0.1624	0.0911	0.1439	0.1444	FALSE	FALSE	FALSE	finn-b-M13_ANKYLOSPON_STRICT	15	39819219	0.0816	NA	0.2639	Ankylosing spondylitis, strict definition || id:finn-b-M13_ANKYLOSPON_STRICT	Ankylosing spondylitis, strict definition	Ankylosing spondylitis, strict definition || ||	TRUE	igd	NA	NA	NA	NA	NA	NA	NA	39819219	2.05802e-06	15	0.03416	3595	ebi-a-GCST90001722	|| id:ebi-a-GCST90001722	TRUE	reported	igd	2	1	TRUE	0.00624763	22.5889	22.1494
CD19 on CD20- CD38-	rs13391592	A	C	A	C	0.2246	0.3291	0.0708	0.02087	FALSE	FALSE	FALSE	finn-b-M13_ANKYLOSPON_STRICT	2	180409011	0.2005	NA	0.1006	Ankylosing spondylitis, strict definition || id:finn-b-M13_ANKYLOSPON_STRICT	Ankylosing spondylitis, strict definition	Ankylosing spondylitis, strict definition || ||	TRUE	igd	NA	NA	NA	NA	NA	NA	NA	180409011	1.96002e-06	2	0.04714	3595	ebi-a-GCST90001722	|| id:ebi-a-GCST90001722	TRUE	reported	igd	2	1	TRUE	0.00627491	22.6881	22.1494
CD19 on CD20- CD38-	rs150625190	G	T	G	T	-0.5667	0.0762	0.0095	0.02822	FALSE	FALSE	FALSE	finn-b-M13_ANKYLOSPON_STRICT	13	92727041	0.1772	NA	0.6671	Ankylosing spondylitis, strict definition || id:finn-b-M13_ANKYLOSPON_STRICT	Ankylosing spondylitis, strict definition	Ankylosing spondylitis, strict definition || ||	TRUE	igd	NA	NA	NA	NA	NA	NA	NA	92727041	6.49397e-06	13	0.1255	3595	ebi-a-GCST90001722	|| id:ebi-a-GCST90001722	TRUE	reported	igd	2	1	TRUE	0.0056398	20.3787	22.1494
CD19 on CD20- CD38-	rs17480133	C	G	C	G	-0.1081	0.1603	0.4975	0.4198	FALSE	TRUE	TRUE	finn-b-M13_ANKYLOSPON_STRICT	7	145783861	0.0581	NA	0.00579696	Ankylosing spondylitis, strict definition || id:finn-b-M13_ANKYLOSPON_STRICT	Ankylosing spondylitis, strict definition	Ankylosing spondylitis, strict definition || ||	TRUE	igd	NA	NA	NA	NA	NA	NA	NA	145783861	8.50002e-06	7	0.02425	3595	ebi-a-GCST90001722	|| id:ebi-a-GCST90001722	TRUE	reported	igd	2	1	FALSE	0.00549712	19.8603	22.1494
CD19 on CD20- CD38-	rs1966917	A	G	A	G	-0.1981	0.0359	0.1021	0.05287	FALSE	FALSE	FALSE	finn-b-M13_ANKYLOSPON_STRICT	17	72108055	0.1275	NA	0.7784	Ankylosing spondylitis, strict definition || id:finn-b-M13_ANKYLOSPON_STRICT	Ankylosing spondylitis, strict definition	Ankylosing spondylitis, strict definition || ||	TRUE	igd	NA	NA	NA	NA	NA	NA	NA	72108055	1.32801e-06	17	0.0409	3595	ebi-a-GCST90001722	|| id:ebi-a-GCST90001722	TRUE	reported	igd	2	1	TRUE	0.00648334	23.4466	22.1494
CD19 on CD20- CD38-	rs219712	T	C	T	C	-0.1463	-0.004	0.1974	0.2525	FALSE	FALSE	FALSE	finn-b-M13_ANKYLOSPON_STRICT	21	27751176	0.0664	NA	0.9521	Ankylosing spondylitis, strict definition || id:finn-b-M13_ANKYLOSPON_STRICT	Ankylosing spondylitis, strict definition	Ankylosing spondylitis, strict definition || ||	TRUE	igd	NA	NA	NA	NA	NA	NA	NA	27751176	1.42498e-06	21	0.0303	3595	ebi-a-GCST90001722	|| id:ebi-a-GCST90001722	TRUE	reported	igd	2	1	TRUE	0.00644313	23.3003	22.1494
CD19 on CD20- CD38-	rs41267263	G	T	G	T	0.4339	-0.3	0.0171	0.02155	FALSE	FALSE	FALSE	finn-b-M13_ANKYLOSPON_STRICT	1	36335349	0.1973	NA	0.1283	Ankylosing spondylitis, strict definition || id:finn-b-M13_ANKYLOSPON_STRICT	Ankylosing spondylitis, strict definition	Ankylosing spondylitis, strict definition || ||	TRUE	igd	NA	NA	NA	NA	NA	NA	NA	36335349	5.48201e-06	1	0.09531	3595	ebi-a-GCST90001722	|| id:ebi-a-GCST90001722	TRUE	reported	igd	2	1	TRUE	0.00573201	20.7138	22.1494
CD19 on CD20- CD38-	rs62290470	C	G	C	G	-0.2329	0.0467	0.0583	0.131	FALSE	TRUE	FALSE	finn-b-M13_ANKYLOSPON_STRICT	4	5132403	0.0851	NA	0.5833	Ankylosing spondylitis, strict definition || id:finn-b-M13_ANKYLOSPON_STRICT	Ankylosing spondylitis, strict definition	Ankylosing spondylitis, strict definition || ||	TRUE	igd	NA	NA	NA	NA	NA	NA	NA	5132403	7.09594e-06	4	0.05179	3595	ebi-a-GCST90001722	|| id:ebi-a-GCST90001722	TRUE	reported	igd	2	1	TRUE	0.00559387	20.2118	22.1494
CD19 on CD20- CD38-	rs62413604	T	C	T	C	0.9343	-0.097	0.0035	0.01376	FALSE	FALSE	FALSE	finn-b-M13_ANKYLOSPON_STRICT	6	49652991	0.2443	NA	0.691301	Ankylosing spondylitis, strict definition || id:finn-b-M13_ANKYLOSPON_STRICT	Ankylosing spondylitis, strict definition	Ankylosing spondylitis, strict definition || ||	TRUE	igd	NA	NA	NA	NA	NA	NA	NA	49652991	4.31797e-06	6	0.203	3595	ebi-a-GCST90001722	|| id:ebi-a-GCST90001722	TRUE	reported	igd	2	1	TRUE	0.00585774	21.1709	22.1494
CD19 on CD20- CD38-	rs6658147	G	C	G	C	-0.122	0.0808	0.543	0.5336	FALSE	TRUE	TRUE	finn-b-M13_ANKYLOSPON_STRICT	1	18905298	0.0586	NA	0.1678	Ankylosing spondylitis, strict definition || id:finn-b-M13_ANKYLOSPON_STRICT	Ankylosing spondylitis, strict definition	Ankylosing spondylitis, strict definition || ||	TRUE	igd	NA	NA	NA	NA	NA	NA	NA	18905298	7.26708e-07	1	0.02459	3595	ebi-a-GCST90001722	|| id:ebi-a-GCST90001722	TRUE	reported	igd	2	1	FALSE	0.00680049	24.6015	22.1494
CD19 on CD20- CD38-	rs67130681	G	A	G	A	0.1354	-0.0403	0.2465	0.1638	FALSE	FALSE	FALSE	finn-b-M13_ANKYLOSPON_STRICT	18	71598971	0.0776	NA	0.6032	Ankylosing spondylitis, strict definition || id:finn-b-M13_ANKYLOSPON_STRICT	Ankylosing spondylitis, strict definition	Ankylosing spondylitis, strict definition || ||	TRUE	igd	NA	NA	NA	NA	NA	NA	NA	71598971	1.585e-06	18	0.02816	3595	ebi-a-GCST90001722	|| id:ebi-a-GCST90001722	TRUE	reported	igd	2	1	TRUE	0.00638983	23.1063	22.1494
CD19 on CD20- CD38-	rs72664677	T	C	T	C	-0.1263	-0.1023	0.2576	0.136	FALSE	FALSE	FALSE	finn-b-M13_ANKYLOSPON_STRICT	14	32638300	0.0839	NA	0.2227	Ankylosing spondylitis, strict definition || id:finn-b-M13_ANKYLOSPON_STRICT	Ankylosing spondylitis, strict definition	Ankylosing spondylitis, strict definition || ||	TRUE	igd	NA	NA	NA	NA	NA	NA	NA	32638300	5.64898e-06	14	0.02777	3595	ebi-a-GCST90001722	|| id:ebi-a-GCST90001722	TRUE	reported	igd	2	1	TRUE	0.0057209	20.6735	22.1494
CD19 on CD20- CD38-	rs7280618	C	T	C	T	-0.3345	0.0289	0.0334	0.02733	FALSE	FALSE	FALSE	finn-b-M13_ANKYLOSPON_STRICT	21	41565479	0.1753	NA	0.8692	Ankylosing spondylitis, strict definition || id:finn-b-M13_ANKYLOSPON_STRICT	Ankylosing spondylitis, strict definition	Ankylosing spondylitis, strict definition || ||	TRUE	igd	NA	NA	NA	NA	NA	NA	NA	41565479	1.21599e-06	21	0.06882	3595	ebi-a-GCST90001722	|| id:ebi-a-GCST90001722	TRUE	reported	igd	2	1	TRUE	0.00652859	23.6114	22.1494
CD19 on CD20- CD38-	rs75455523	T	C	T	C	-0.4114	0.1739	0.0197	0.03358	FALSE	FALSE	FALSE	finn-b-M13_ANKYLOSPON_STRICT	15	96941966	0.1596	NA	0.2758	Ankylosing spondylitis, strict definition || id:finn-b-M13_ANKYLOSPON_STRICT	Ankylosing spondylitis, strict definition	Ankylosing spondylitis, strict definition || ||	TRUE	igd	NA	NA	NA	NA	NA	NA	NA	96941966	5.03802e-06	15	0.09002	3595	ebi-a-GCST90001722	|| id:ebi-a-GCST90001722	TRUE	reported	igd	2	1	TRUE	0.00577612	20.8742	22.1494
CD19 on CD20- CD38-	rs78401267	C	T	C	T	0.3318	-0.2191	0.0339	0.03458	FALSE	FALSE	FALSE	finn-b-M13_ANKYLOSPON_STRICT	3	189064197	0.1581	NA	0.166	Ankylosing spondylitis, strict definition || id:finn-b-M13_ANKYLOSPON_STRICT	Ankylosing spondylitis, strict definition	Ankylosing spondylitis, strict definition || ||	TRUE	igd	NA	NA	NA	NA	NA	NA	NA	189064197	1.477e-06	3	0.0688	3595	ebi-a-GCST90001722	|| id:ebi-a-GCST90001722	TRUE	reported	igd	2	1	TRUE	0.00642801	23.2452	22.1494
CD19 on CD20- CD38-	rs9402148	T	C	T	C	-0.27	0.1427	0.0419	0.08195	FALSE	FALSE	FALSE	finn-b-M13_ANKYLOSPON_STRICT	6	129929521	0.1045	NA	0.1722	Ankylosing spondylitis, strict definition || id:finn-b-M13_ANKYLOSPON_STRICT	Ankylosing spondylitis, strict definition	Ankylosing spondylitis, strict definition || ||	TRUE	igd	NA	NA	NA	NA	NA	NA	NA	129929521	8.99705e-06	6	0.06072	3595	ebi-a-GCST90001722	|| id:ebi-a-GCST90001722	TRUE	reported	igd	2	1	TRUE	0.00546995	19.7616	22.1494
CD25 on IgD+ CD38-	rs11516157	G	C	G	C	-0.1286	0.0569	0.2444	0.2293	FALSE	TRUE	FALSE	finn-b-M13_ANKYLOSPON_STRICT	9	136406758	0.069	NA	0.4094	Ankylosing spondylitis, strict definition || id:finn-b-M13_ANKYLOSPON_STRICT	Ankylosing spondylitis, strict definition	Ankylosing spondylitis, strict definition || ||	TRUE	igd	NA	NA	NA	NA	NA	NA	NA	136406758	7.10902e-06	9	0.02859	3642	ebi-a-GCST90001780	|| id:ebi-a-GCST90001780	TRUE	reported	igd	2	1	TRUE	0.00552469	20.2216	25.9192
CD25 on IgD+ CD38-	rs115861292	G	A	G	A	0.4129	0.173	0.021	0.001357	FALSE	FALSE	FALSE	finn-b-M13_ANKYLOSPON_STRICT	3	126541810	0.7964	NA	0.828	Ankylosing spondylitis, strict definition || id:finn-b-M13_ANKYLOSPON_STRICT	Ankylosing spondylitis, strict definition	Ankylosing spondylitis, strict definition || ||	TRUE	igd	NA	NA	NA	NA	NA	NA	NA	126541810	3.36202e-06	3	0.08871	3642	ebi-a-GCST90001780	|| id:ebi-a-GCST90001780	TRUE	reported	igd	2	1	TRUE	0.00591329	21.6524	25.9192
CD25 on IgD+ CD38-	rs11597205	T	G	T	G	0.2885	0.0605	0.0371	0.01297	FALSE	FALSE	FALSE	finn-b-M13_ANKYLOSPON_STRICT	10	132601293	0.2605	NA	0.8163	Ankylosing spondylitis, strict definition || id:finn-b-M13_ANKYLOSPON_STRICT	Ankylosing spondylitis, strict definition	Ankylosing spondylitis, strict definition || ||	TRUE	igd	NA	NA	NA	NA	NA	NA	NA	132601293	7.48997e-06	10	0.06432	3642	ebi-a-GCST90001780	|| id:ebi-a-GCST90001780	TRUE	reported	igd	2	1	TRUE	0.00549373	20.1076	25.9192
CD25 on IgD+ CD38-	rs117310389	T	G	T	G	-3.447	-0.3047	0.0001	0.02431	FALSE	FALSE	FALSE	finn-b-M13_ANKYLOSPON_STRICT	13	58115066	0.1872	NA	0.1036	Ankylosing spondylitis, strict definition || id:finn-b-M13_ANKYLOSPON_STRICT	Ankylosing spondylitis, strict definition	Ankylosing spondylitis, strict definition || ||	TRUE	igd	TRUE	rs117310389	rs78689990	T	G	T	C	58019264	5.48605e-06	13	0.7573	3642	ebi-a-GCST90001780	|| id:ebi-a-GCST90001780	TRUE	reported	igd	2	1	TRUE	0.00565644	20.7066	25.9192
CD25 on IgD+ CD38-	rs12139506	G	A	G	A	-0.2404	0.066	0.0542	0.05582	FALSE	FALSE	FALSE	finn-b-M13_ANKYLOSPON_STRICT	1	61376720	0.1258	NA	0.599799	Ankylosing spondylitis, strict definition || id:finn-b-M13_ANKYLOSPON_STRICT	Ankylosing spondylitis, strict definition	Ankylosing spondylitis, strict definition || ||	TRUE	igd	NA	NA	NA	NA	NA	NA	NA	61376720	9.72904e-06	1	0.05427	3642	ebi-a-GCST90001780	|| id:ebi-a-GCST90001780	TRUE	reported	igd	2	1	TRUE	0.0053589	19.6115	25.9192
CD25 on IgD+ CD38-	rs12655234	A	G	A	G	0.1777	0.0584	0.1113	0.1089	FALSE	FALSE	FALSE	finn-b-M13_ANKYLOSPON_STRICT	5	150592481	0.0917	NA	0.5247	Ankylosing spondylitis, strict definition || id:finn-b-M13_ANKYLOSPON_STRICT	Ankylosing spondylitis, strict definition	Ankylosing spondylitis, strict definition || ||	TRUE	igd	NA	NA	NA	NA	NA	NA	NA	150592481	6.07701e-06	5	0.03922	3642	ebi-a-GCST90001780	|| id:ebi-a-GCST90001780	TRUE	reported	igd	2	1	TRUE	0.00560504	20.5173	25.9192
CD25 on IgD+ CD38-	rs13161074	A	G	A	G	0.1531	0.0729	0.849	0.7801	FALSE	FALSE	FALSE	finn-b-M13_ANKYLOSPON_STRICT	5	178057466	0.0692	NA	0.2923	Ankylosing spondylitis, strict definition || id:finn-b-M13_ANKYLOSPON_STRICT	Ankylosing spondylitis, strict definition	Ankylosing spondylitis, strict definition || ||	TRUE	igd	NA	NA	NA	NA	NA	NA	NA	178057466	9.69907e-06	5	0.03455	3642	ebi-a-GCST90001780	|| id:ebi-a-GCST90001780	TRUE	reported	igd	2	1	TRUE	0.00536265	19.6253	25.9192
CD25 on IgD+ CD38-	rs138409352	T	A	T	A	-0.58	0.1538	0.0095	0.0242	FALSE	TRUE	FALSE	finn-b-M13_ANKYLOSPON_STRICT	3	10050183	0.1895	NA	0.4169	Ankylosing spondylitis, strict definition || id:finn-b-M13_ANKYLOSPON_STRICT	Ankylosing spondylitis, strict definition	Ankylosing spondylitis, strict definition || ||	TRUE	igd	NA	NA	NA	NA	NA	NA	NA	10050183	5.06699e-06	3	0.127	3642	ebi-a-GCST90001780	|| id:ebi-a-GCST90001780	TRUE	reported	igd	2	1	TRUE	0.00569415	20.8454	25.9192
CD25 on IgD+ CD38-	rs140678325	T	C	T	C	0.616	0.0959	0.0084	0.005141	FALSE	FALSE	FALSE	finn-b-M13_ANKYLOSPON_STRICT	13	42323712	0.3994	NA	0.8101	Ankylosing spondylitis, strict definition || id:finn-b-M13_ANKYLOSPON_STRICT	Ankylosing spondylitis, strict definition	Ankylosing spondylitis, strict definition || ||	TRUE	igd	NA	NA	NA	NA	NA	NA	NA	42323712	2.557e-06	13	0.1308	3642	ebi-a-GCST90001780	|| id:ebi-a-GCST90001780	TRUE	reported	igd	2	1	TRUE	0.00605298	22.167	25.9192
CD25 on IgD+ CD38-	rs146092993	G	A	G	A	-0.576	-0.0556	0.011	0.01804	FALSE	FALSE	FALSE	finn-b-M13_ANKYLOSPON_STRICT	3	28261321	0.221	NA	0.8015	Ankylosing spondylitis, strict definition || id:finn-b-M13_ANKYLOSPON_STRICT	Ankylosing spondylitis, strict definition	Ankylosing spondylitis, strict definition || ||	TRUE	igd	NA	NA	NA	NA	NA	NA	NA	28261321	4.59896e-06	3	0.1255	3642	ebi-a-GCST90001780	|| id:ebi-a-GCST90001780	TRUE	reported	igd	2	1	TRUE	0.0057506	21.0532	25.9192
CD25 on IgD+ CD38-	rs149662107	A	G	A	G	-0.8029	-0.3723	0.0062	0.004784	FALSE	FALSE	FALSE	finn-b-M13_ANKYLOSPON_STRICT	7	47871972	0.4279	NA	0.3842	Ankylosing spondylitis, strict definition || id:finn-b-M13_ANKYLOSPON_STRICT	Ankylosing spondylitis, strict definition	Ankylosing spondylitis, strict definition || ||	TRUE	igd	NA	NA	NA	NA	NA	NA	NA	47871972	3.56599e-07	7	0.1574	3642	ebi-a-GCST90001780	|| id:ebi-a-GCST90001780	TRUE	reported	igd	2	1	TRUE	0.00709385	26.0061	25.9192
CD25 on IgD+ CD38-	rs149905818	C	T	C	T	3.183	0.1786	0.0003	0.04186	FALSE	FALSE	FALSE	finn-b-M13_ANKYLOSPON_STRICT	4	106231334	0.1439	NA	0.2146	Ankylosing spondylitis, strict definition || id:finn-b-M13_ANKYLOSPON_STRICT	Ankylosing spondylitis, strict definition	Ankylosing spondylitis, strict definition || ||	TRUE	igd	NA	NA	NA	NA	NA	NA	NA	106231334	8.16996e-06	4	0.7126	3642	ebi-a-GCST90001780	|| id:ebi-a-GCST90001780	TRUE	reported	igd	2	1	TRUE	0.0054484	19.9408	25.9192
CD25 on IgD+ CD38-	rs1718125	T	C	T	C	0.2812	0.1339	0.0427	0.1514	FALSE	FALSE	FALSE	finn-b-M13_ANKYLOSPON_STRICT	12	121593019	0.08	NA	0.0942909	Ankylosing spondylitis, strict definition || id:finn-b-M13_ANKYLOSPON_STRICT	Ankylosing spondylitis, strict definition	Ankylosing spondylitis, strict definition || ||	TRUE	igd	NA	NA	NA	NA	NA	NA	NA	121593019	5.28105e-06	12	0.06167	3642	ebi-a-GCST90001780	|| id:ebi-a-GCST90001780	TRUE	reported	igd	2	1	TRUE	0.00567637	20.7799	25.9192
CD25 on IgD+ CD38-	rs185124612	T	C	T	C	0.4717	0.2343	0.015	0.02357	FALSE	FALSE	FALSE	finn-b-M13_ANKYLOSPON_STRICT	2	107128298	0.1898	NA	0.2171	Ankylosing spondylitis, strict definition || id:finn-b-M13_ANKYLOSPON_STRICT	Ankylosing spondylitis, strict definition	Ankylosing spondylitis, strict definition || ||	TRUE	igd	NA	NA	NA	NA	NA	NA	NA	107128298	8.34795e-06	2	0.1057	3642	ebi-a-GCST90001780	|| id:ebi-a-GCST90001780	TRUE	reported	igd	2	1	TRUE	0.00543843	19.9041	25.9192
CD25 on IgD+ CD38-	rs262753	G	A	G	A	-0.1286	-0.0583	0.3093	0.3366	FALSE	FALSE	FALSE	finn-b-M13_ANKYLOSPON_STRICT	5	165060876	0.0608	NA	0.338	Ankylosing spondylitis, strict definition || id:finn-b-M13_ANKYLOSPON_STRICT	Ankylosing spondylitis, strict definition	Ankylosing spondylitis, strict definition || ||	TRUE	igd	NA	NA	NA	NA	NA	NA	NA	165060876	1.76299e-06	5	0.02687	3642	ebi-a-GCST90001780	|| id:ebi-a-GCST90001780	TRUE	reported	igd	2	1	TRUE	0.00625005	22.8933	25.9192
CD25 on IgD+ CD38-	rs2665962	T	C	T	C	0.1264	-0.0065	0.545	0.7395	FALSE	FALSE	FALSE	finn-b-M13_ANKYLOSPON_STRICT	17	74022213	0.0655	NA	0.9214	Ankylosing spondylitis, strict definition || id:finn-b-M13_ANKYLOSPON_STRICT	Ankylosing spondylitis, strict definition	Ankylosing spondylitis, strict definition || ||	TRUE	igd	NA	NA	NA	NA	NA	NA	NA	74022213	3.40997e-07	17	0.02475	3642	ebi-a-GCST90001780	|| id:ebi-a-GCST90001780	TRUE	reported	igd	2	1	TRUE	0.00711057	26.0678	25.9192
CD25 on IgD+ CD38-	rs3103947	A	C	A	C	-0.114	0.0396	0.4038	0.3943	FALSE	FALSE	FALSE	finn-b-M13_ANKYLOSPON_STRICT	3	195552071	0.0597	NA	0.507	Ankylosing spondylitis, strict definition || id:finn-b-M13_ANKYLOSPON_STRICT	Ankylosing spondylitis, strict definition	Ankylosing spondylitis, strict definition || ||	TRUE	igd	NA	NA	NA	NA	NA	NA	NA	195552071	8.99104e-06	3	0.02565	3642	ebi-a-GCST90001780	|| id:ebi-a-GCST90001780	TRUE	reported	igd	2	1	TRUE	0.00539443	19.7422	25.9192
CD25 on IgD+ CD38-	rs3793662	T	C	T	C	-0.1749	-0.0013	0.7759	0.7778	FALSE	FALSE	FALSE	finn-b-M13_ANKYLOSPON_STRICT	9	95886051	0.0691	NA	0.9844	Ankylosing spondylitis, strict definition || id:finn-b-M13_ANKYLOSPON_STRICT	Ankylosing spondylitis, strict definition	Ankylosing spondylitis, strict definition || ||	TRUE	igd	NA	NA	NA	NA	NA	NA	NA	95886051	2.377e-09	9	0.02923	3642	ebi-a-GCST90001780	|| id:ebi-a-GCST90001780	TRUE	reported	igd	2	1	TRUE	0.00973494	35.7836	25.9192
CD25 on IgD+ CD38-	rs41295093	A	G	A	G	0.4244	-0.2148	0.1068	0.03701	FALSE	FALSE	FALSE	finn-b-M13_ANKYLOSPON_STRICT	10	6120173	0.1516	NA	0.1566	Ankylosing spondylitis, strict definition || id:finn-b-M13_ANKYLOSPON_STRICT	Ankylosing spondylitis, strict definition	Ankylosing spondylitis, strict definition || ||	TRUE	igd	NA	NA	NA	NA	NA	NA	NA	6120173	1.10688e-25	10	0.0402	3642	ebi-a-GCST90001780	|| id:ebi-a-GCST90001780	TRUE	reported	igd	2	1	TRUE	0.0296939	111.394	25.9192
CD25 on IgD+ CD38-	rs4747846	C	G	C	G	0.1534	-0.0455	0.3887	0.4045	FALSE	TRUE	FALSE	finn-b-M13_ANKYLOSPON_STRICT	10	6074451	0.0586	NA	0.4378	Ankylosing spondylitis, strict definition || id:finn-b-M13_ANKYLOSPON_STRICT	Ankylosing spondylitis, strict definition	Ankylosing spondylitis, strict definition || ||	TRUE	igd	NA	NA	NA	NA	NA	NA	NA	6074451	1.42801e-09	10	0.02528	3642	ebi-a-GCST90001780	|| id:ebi-a-GCST90001780	TRUE	reported	igd	2	1	TRUE	0.0100089	36.8009	25.9192
CD25 on IgD+ CD38-	rs59745557	G	A	G	A	0.2196	-0.038	0.0909	0.04326	FALSE	FALSE	FALSE	finn-b-M13_ANKYLOSPON_STRICT	11	35069686	0.143	NA	0.7907	Ankylosing spondylitis, strict definition || id:finn-b-M13_ANKYLOSPON_STRICT	Ankylosing spondylitis, strict definition	Ankylosing spondylitis, strict definition || ||	TRUE	igd	NA	NA	NA	NA	NA	NA	NA	35069686	5.30506e-07	11	0.04371	3642	ebi-a-GCST90001780	|| id:ebi-a-GCST90001780	TRUE	reported	igd	2	1	TRUE	0.00688278	25.2269	25.9192
CD25 on IgD+ CD38-	rs73433764	C	T	C	T	-0.8211	-0.1613	0.0048	0.0245	FALSE	FALSE	FALSE	finn-b-M13_ANKYLOSPON_STRICT	7	122201968	0.1842	NA	0.3811	Ankylosing spondylitis, strict definition || id:finn-b-M13_ANKYLOSPON_STRICT	Ankylosing spondylitis, strict definition	Ankylosing spondylitis, strict definition || ||	TRUE	igd	NA	NA	NA	NA	NA	NA	NA	122201968	2.33701e-06	7	0.1736	3642	ebi-a-GCST90001780	|| id:ebi-a-GCST90001780	TRUE	reported	igd	2	1	TRUE	0.00610511	22.3591	25.9192
CD25 on IgD+ CD38-	rs74643586	A	G	A	G	1.536	0.1913	0.0014	0.007765	FALSE	FALSE	FALSE	finn-b-M13_ANKYLOSPON_STRICT	2	80478582	0.3322	NA	0.5647	Ankylosing spondylitis, strict definition || id:finn-b-M13_ANKYLOSPON_STRICT	Ankylosing spondylitis, strict definition	Ankylosing spondylitis, strict definition || ||	TRUE	igd	NA	NA	NA	NA	NA	NA	NA	80478582	4.61998e-06	2	0.3348	3642	ebi-a-GCST90001780	|| id:ebi-a-GCST90001780	TRUE	reported	igd	2	1	TRUE	0.00574604	21.0365	25.9192
CD25 on IgD+ CD38-	rs74882681	T	A	T	A	-1.623	-0.1785	0.0011	0.07187	FALSE	TRUE	FALSE	finn-b-M13_ANKYLOSPON_STRICT	4	80724150	0.112	NA	0.111	Ankylosing spondylitis, strict definition || id:finn-b-M13_ANKYLOSPON_STRICT	Ankylosing spondylitis, strict definition	Ankylosing spondylitis, strict definition || ||	TRUE	igd	NA	NA	NA	NA	NA	NA	NA	80724150	5.68801e-06	4	0.3571	3642	ebi-a-GCST90001780	|| id:ebi-a-GCST90001780	TRUE	reported	igd	2	1	TRUE	0.00563977	20.6452	25.9192
CD25 on IgD+ CD38-	rs75727877	A	C	A	C	-0.9538	0.3928	0.0034	0.0198	FALSE	FALSE	FALSE	finn-b-M13_ANKYLOSPON_STRICT	20	50852063	0.2105	NA	0.0620497	Ankylosing spondylitis, strict definition || id:finn-b-M13_ANKYLOSPON_STRICT	Ankylosing spondylitis, strict definition	Ankylosing spondylitis, strict definition || ||	TRUE	igd	NA	NA	NA	NA	NA	NA	NA	50852063	9.31194e-06	20	0.2149	3642	ebi-a-GCST90001780	|| id:ebi-a-GCST90001780	TRUE	reported	igd	2	1	TRUE	0.00537971	19.6881	25.9192
CD25 on IgD+ CD38-	rs77154655	C	T	C	T	-0.2911	-0.0807	0.0524	0.06537	FALSE	FALSE	FALSE	finn-b-M13_ANKYLOSPON_STRICT	3	16255245	0.1159	NA	0.4865	Ankylosing spondylitis, strict definition || id:finn-b-M13_ANKYLOSPON_STRICT	Ankylosing spondylitis, strict definition	Ankylosing spondylitis, strict definition || ||	TRUE	igd	NA	NA	NA	NA	NA	NA	NA	16255245	1.07599e-07	3	0.05468	3642	ebi-a-GCST90001780	|| id:ebi-a-GCST90001780	TRUE	reported	igd	2	1	TRUE	0.00772184	28.3262	25.9192
CD25 on IgD+ CD38-	rs7926898	G	C	G	C	-0.1345	0.0039	0.7551	0.5086	FALSE	TRUE	TRUE	finn-b-M13_ANKYLOSPON_STRICT	11	133650237	0.0573	NA	0.9459	Ankylosing spondylitis, strict definition || id:finn-b-M13_ANKYLOSPON_STRICT	Ankylosing spondylitis, strict definition	Ankylosing spondylitis, strict definition || ||	TRUE	igd	NA	NA	NA	NA	NA	NA	NA	133650237	2.68701e-06	11	0.02861	3642	ebi-a-GCST90001780	|| id:ebi-a-GCST90001780	TRUE	reported	igd	2	1	FALSE	0.00603172	22.0887	25.9192
CD25 on IgD+ CD38-	rs80196851	A	G	A	G	-0.8075	0.1023	0.0045	0.01583	FALSE	FALSE	FALSE	finn-b-M13_ANKYLOSPON_STRICT	2	173789113	0.2304	NA	0.656999	Ankylosing spondylitis, strict definition || id:finn-b-M13_ANKYLOSPON_STRICT	Ankylosing spondylitis, strict definition	Ankylosing spondylitis, strict definition || ||	TRUE	igd	NA	NA	NA	NA	NA	NA	NA	173789113	5.96994e-06	2	0.1781	3642	ebi-a-GCST90001780	|| id:ebi-a-GCST90001780	TRUE	reported	igd	2	1	TRUE	0.00561271	20.5456	25.9192
IgD on IgD+ CD24-	rs10987840	G	A	G	A	-0.15	0.0509	0.1742	0.1554	FALSE	FALSE	FALSE	finn-b-M13_ANKYLOSPON_STRICT	9	130793178	0.0793	NA	0.5206	Ankylosing spondylitis, strict definition || id:finn-b-M13_ANKYLOSPON_STRICT	Ankylosing spondylitis, strict definition	Ankylosing spondylitis, strict definition || ||	TRUE	igd	NA	NA	NA	NA	NA	NA	NA	130793178	5.03002e-06	9	0.03281	3656	ebi-a-GCST90001821	|| id:ebi-a-GCST90001821	TRUE	reported	igd	2	1	TRUE	0.00568445	20.8897	41.4239
IgD on IgD+ CD24-	rs117797158	A	G	A	G	0.3316	-0.1096	0.0351	0.03142	FALSE	FALSE	FALSE	finn-b-M13_ANKYLOSPON_STRICT	17	78954840	0.1642	NA	0.5044	Ankylosing spondylitis, strict definition || id:finn-b-M13_ANKYLOSPON_STRICT	Ankylosing spondylitis, strict definition	Ankylosing spondylitis, strict definition || ||	TRUE	igd	NA	NA	NA	NA	NA	NA	NA	78954840	1.19801e-06	17	0.06818	3656	ebi-a-GCST90001821	|| id:ebi-a-GCST90001821	TRUE	reported	igd	2	1	TRUE	0.00642848	23.6416	41.4239
IgD on IgD+ CD24-	rs13096753	T	C	T	C	-0.3632	-0.0067	0.0248	0.0762	FALSE	FALSE	FALSE	finn-b-M13_ANKYLOSPON_STRICT	3	74511065	0.1083	NA	0.9508	Ankylosing spondylitis, strict definition || id:finn-b-M13_ANKYLOSPON_STRICT	Ankylosing spondylitis, strict definition	Ankylosing spondylitis, strict definition || ||	TRUE	igd	NA	NA	NA	NA	NA	NA	NA	74511065	5.52205e-06	3	0.07982	3656	ebi-a-GCST90001821	|| id:ebi-a-GCST90001821	TRUE	reported	igd	2	1	TRUE	0.00563131	20.6933	41.4239
IgD on IgD+ CD24-	rs139357193	A	C	A	C	-0.8453	0.4403	0.0059	0.005569	FALSE	FALSE	FALSE	finn-b-M13_ANKYLOSPON_STRICT	3	51971998	0.3785	NA	0.2447	Ankylosing spondylitis, strict definition || id:finn-b-M13_ANKYLOSPON_STRICT	Ankylosing spondylitis, strict definition	Ankylosing spondylitis, strict definition || ||	TRUE	igd	NA	NA	NA	NA	NA	NA	NA	51971998	4.26305e-07	3	0.1669	3656	ebi-a-GCST90001821	|| id:ebi-a-GCST90001821	TRUE	reported	igd	2	1	TRUE	0.00696733	25.6372	41.4239
IgD on IgD+ CD24-	rs142302290	A	G	A	G	-0.7038	0.0889	0.0064	0.01011	FALSE	FALSE	FALSE	finn-b-M13_ANKYLOSPON_STRICT	16	55222535	0.2936	NA	0.7621	Ankylosing spondylitis, strict definition || id:finn-b-M13_ANKYLOSPON_STRICT	Ankylosing spondylitis, strict definition	Ankylosing spondylitis, strict definition || ||	TRUE	igd	NA	NA	NA	NA	NA	NA	NA	55222535	9.14808e-06	16	0.1584	3656	ebi-a-GCST90001821	|| id:ebi-a-GCST90001821	TRUE	reported	igd	2	1	TRUE	0.00537085	19.7311	41.4239
IgD on IgD+ CD24-	rs2061780	A	G	A	G	0.1693	-0.0269	0.8772	0.9273	FALSE	FALSE	FALSE	finn-b-M13_ANKYLOSPON_STRICT	19	28481413	0.1101	NA	0.8073	Ankylosing spondylitis, strict definition || id:finn-b-M13_ANKYLOSPON_STRICT	Ankylosing spondylitis, strict definition	Ankylosing spondylitis, strict definition || ||	TRUE	igd	NA	NA	NA	NA	NA	NA	NA	28481413	7.88206e-06	19	0.03784	3656	ebi-a-GCST90001821	|| id:ebi-a-GCST90001821	TRUE	reported	igd	2	1	TRUE	0.00544545	20.0066	41.4239
IgD on IgD+ CD24-	rs2398397	A	G	A	G	0.1313	0.0777	0.2478	0.2226	FALSE	FALSE	FALSE	finn-b-M13_ANKYLOSPON_STRICT	12	128804435	0.0702	NA	0.2682	Ankylosing spondylitis, strict definition || id:finn-b-M13_ANKYLOSPON_STRICT	Ankylosing spondylitis, strict definition	Ankylosing spondylitis, strict definition || ||	TRUE	igd	NA	NA	NA	NA	NA	NA	NA	128804435	5.38605e-06	12	0.02881	3656	ebi-a-GCST90001821	|| id:ebi-a-GCST90001821	TRUE	reported	igd	2	1	TRUE	0.00564906	20.7589	41.4239
IgD on IgD+ CD24-	rs2403197	T	C	T	C	-0.1233	0.0009	0.3137	0.3328	FALSE	FALSE	FALSE	finn-b-M13_ANKYLOSPON_STRICT	14	104053764	0.0609	NA	0.9885	Ankylosing spondylitis, strict definition || id:finn-b-M13_ANKYLOSPON_STRICT	Ankylosing spondylitis, strict definition	Ankylosing spondylitis, strict definition || ||	TRUE	igd	NA	NA	NA	NA	NA	NA	NA	104053764	3.97e-06	14	0.02669	3656	ebi-a-GCST90001821	|| id:ebi-a-GCST90001821	TRUE	reported	igd	2	1	TRUE	0.00580357	21.33	41.4239
IgD on IgD+ CD24-	rs28523633	C	A	C	A	-0.117	0.1362	0.359	0.2588	FALSE	FALSE	FALSE	finn-b-M13_ANKYLOSPON_STRICT	22	49098031	0.0654	NA	0.0373104	Ankylosing spondylitis, strict definition || id:finn-b-M13_ANKYLOSPON_STRICT	Ankylosing spondylitis, strict definition	Ankylosing spondylitis, strict definition || ||	TRUE	igd	NA	NA	NA	NA	NA	NA	NA	49098031	5.95594e-06	22	0.02579	3656	ebi-a-GCST90001821	|| id:ebi-a-GCST90001821	TRUE	reported	igd	2	1	TRUE	0.0055979	20.5699	41.4239
IgD on IgD+ CD24-	rs28634695	A	G	A	G	-0.2027	0.0844	0.408	0.3714	FALSE	FALSE	FALSE	finn-b-M13_ANKYLOSPON_STRICT	15	40856113	0.0592	NA	0.1541	Ankylosing spondylitis, strict definition || id:finn-b-M13_ANKYLOSPON_STRICT	Ankylosing spondylitis, strict definition	Ankylosing spondylitis, strict definition || ||	TRUE	igd	NA	NA	NA	NA	NA	NA	NA	40856113	5.69902e-16	15	0.02492	3656	ebi-a-GCST90001821	|| id:ebi-a-GCST90001821	TRUE	reported	igd	2	1	TRUE	0.0177753	66.1262	41.4239
IgD on IgD+ CD24-	rs28723652	A	C	A	C	0.4338	-0.072	0.0442	0.1359	FALSE	FALSE	FALSE	finn-b-M13_ANKYLOSPON_STRICT	14	106644507	0.087	NA	0.4082	Ankylosing spondylitis, strict definition || id:finn-b-M13_ANKYLOSPON_STRICT	Ankylosing spondylitis, strict definition	Ankylosing spondylitis, strict definition || ||	TRUE	igd	NA	NA	NA	NA	NA	NA	NA	106644507	3.22203e-09	14	0.0731	3656	ebi-a-GCST90001821	|| id:ebi-a-GCST90001821	TRUE	reported	igd	2	1	TRUE	0.00954058	35.1971	41.4239
IgD on IgD+ CD24-	rs35501848	T	G	T	G	-0.1633	0.0431	0.4878	0.3485	FALSE	FALSE	FALSE	finn-b-M13_ANKYLOSPON_STRICT	17	62021003	0.0603	NA	0.474	Ankylosing spondylitis, strict definition || id:finn-b-M13_ANKYLOSPON_STRICT	Ankylosing spondylitis, strict definition	Ankylosing spondylitis, strict definition || ||	TRUE	igd	NA	NA	NA	NA	NA	NA	NA	62021003	6.58415e-11	17	0.02494	3656	ebi-a-GCST90001821	|| id:ebi-a-GCST90001821	TRUE	reported	igd	2	1	TRUE	0.0115907	42.8491	41.4239
IgD on IgD+ CD24-	rs41274268	T	C	T	C	-0.2173	-0.1396	0.0781	0.03563	FALSE	FALSE	FALSE	finn-b-M13_ANKYLOSPON_STRICT	9	100886920	0.1555	NA	0.3694	Ankylosing spondylitis, strict definition || id:finn-b-M13_ANKYLOSPON_STRICT	Ankylosing spondylitis, strict definition	Ankylosing spondylitis, strict definition || ||	TRUE	igd	NA	NA	NA	NA	NA	NA	NA	100886920	4.26501e-06	9	0.04719	3656	ebi-a-GCST90001821	|| id:ebi-a-GCST90001821	TRUE	reported	igd	2	1	TRUE	0.00576636	21.1925	41.4239
IgD on IgD+ CD24-	rs4416670	C	T	C	T	0.1186	-0.0288	0.3751	0.4388	FALSE	FALSE	FALSE	finn-b-M13_ANKYLOSPON_STRICT	6	43950453	0.0577	NA	0.6176	Ankylosing spondylitis, strict definition || id:finn-b-M13_ANKYLOSPON_STRICT	Ankylosing spondylitis, strict definition	Ankylosing spondylitis, strict definition || ||	TRUE	igd	NA	NA	NA	NA	NA	NA	NA	43950453	4.30695e-06	6	0.02578	3656	ebi-a-GCST90001821	|| id:ebi-a-GCST90001821	TRUE	reported	igd	2	1	TRUE	0.0057556	21.1527	41.4239
IgD on IgD+ CD24-	rs56112295	T	C	T	C	-0.1422	0.0203	0.2211	0.2083	FALSE	FALSE	FALSE	finn-b-M13_ANKYLOSPON_STRICT	14	105877057	0.0719	NA	0.778099	Ankylosing spondylitis, strict definition || id:finn-b-M13_ANKYLOSPON_STRICT	Ankylosing spondylitis, strict definition	Ankylosing spondylitis, strict definition || ||	TRUE	igd	NA	NA	NA	NA	NA	NA	NA	105877057	1.88699e-06	14	0.0298	3656	ebi-a-GCST90001821	|| id:ebi-a-GCST90001821	TRUE	reported	igd	2	1	TRUE	0.00618962	22.7577	41.4239
IgD on IgD+ CD24-	rs56783728	G	C	G	C	-0.2655	-0.5837	0.0588	0.004165	FALSE	TRUE	FALSE	finn-b-M13_ANKYLOSPON_STRICT	6	29459769	0.4527	NA	0.1972	Ankylosing spondylitis, strict definition || id:finn-b-M13_ANKYLOSPON_STRICT	Ankylosing spondylitis, strict definition	Ankylosing spondylitis, strict definition || ||	TRUE	igd	NA	NA	NA	NA	NA	NA	NA	29459769	5.35797e-06	6	0.05827	3656	ebi-a-GCST90001821	|| id:ebi-a-GCST90001821	TRUE	reported	igd	2	1	TRUE	0.00564643	20.7492	41.4239
IgD on IgD+ CD24-	rs709589	T	C	T	C	-0.6633	0.0883	0.4557	0.49	FALSE	FALSE	FALSE	finn-b-M13_ANKYLOSPON_STRICT	14	106306841	0.0612	NA	0.1494	Ankylosing spondylitis, strict definition || id:finn-b-M13_ANKYLOSPON_STRICT	Ankylosing spondylitis, strict definition	Ankylosing spondylitis, strict definition || ||	TRUE	igd	NA	NA	NA	NA	NA	NA	NA	106306841	4.57088e-103	14	0.02979	3656	ebi-a-GCST90001821	|| id:ebi-a-GCST90001821	TRUE	reported	igd	2	1	TRUE	0.119411	495.497	41.4239
IgD on IgD+ CD24-	rs71314904	A	G	A	G	0.3565	-0.0485	0.0272	0.05203	FALSE	FALSE	FALSE	finn-b-M13_ANKYLOSPON_STRICT	22	34855476	0.1291	NA	0.7071	Ankylosing spondylitis, strict definition || id:finn-b-M13_ANKYLOSPON_STRICT	Ankylosing spondylitis, strict definition	Ankylosing spondylitis, strict definition || ||	TRUE	igd	NA	NA	NA	NA	NA	NA	NA	34855476	3.79201e-06	22	0.077	3656	ebi-a-GCST90001821	|| id:ebi-a-GCST90001821	TRUE	reported	igd	2	1	TRUE	0.00582898	21.424	41.4239
IgD on IgD+ CD24-	rs719611	C	T	C	T	0.1115	0.0245	0.5661	0.403	FALSE	FALSE	FALSE	finn-b-M13_ANKYLOSPON_STRICT	15	63277356	0.0582	NA	0.6734	Ankylosing spondylitis, strict definition || id:finn-b-M13_ANKYLOSPON_STRICT	Ankylosing spondylitis, strict definition	Ankylosing spondylitis, strict definition || ||	TRUE	igd	NA	NA	NA	NA	NA	NA	NA	63277356	9.19496e-06	15	0.02511	3656	ebi-a-GCST90001821	|| id:ebi-a-GCST90001821	TRUE	reported	igd	2	1	TRUE	0.00536431	19.7069	41.4239
IgD on IgD+ CD24-	rs72715996	A	G	A	G	-0.2386	0.0527	0.0863	0.2334	FALSE	FALSE	FALSE	finn-b-M13_ANKYLOSPON_STRICT	14	105277950	0.0711	NA	0.4584	Ankylosing spondylitis, strict definition || id:finn-b-M13_ANKYLOSPON_STRICT	Ankylosing spondylitis, strict definition	Ankylosing spondylitis, strict definition || ||	TRUE	igd	NA	NA	NA	NA	NA	NA	NA	105277950	1.008e-07	14	0.04471	3656	ebi-a-GCST90001821	|| id:ebi-a-GCST90001821	TRUE	reported	igd	2	1	TRUE	0.00772957	28.4639	41.4239
IgD on IgD+ CD24-	rs72819694	T	C	T	C	-0.4694	0.1557	0.0185	0.1578	FALSE	FALSE	FALSE	finn-b-M13_ANKYLOSPON_STRICT	10	84605536	0.0786	NA	0.0477298	Ankylosing spondylitis, strict definition || id:finn-b-M13_ANKYLOSPON_STRICT	Ankylosing spondylitis, strict definition	Ankylosing spondylitis, strict definition || ||	TRUE	igd	NA	NA	NA	NA	NA	NA	NA	84605536	2.83602e-07	10	0.09125	3656	ebi-a-GCST90001821	|| id:ebi-a-GCST90001821	TRUE	reported	igd	2	1	TRUE	0.00718592	26.4474	41.4239
IgD on IgD+ CD24-	rs72871227	T	C	T	C	-0.1195	0.0246	0.3188	0.1246	FALSE	FALSE	FALSE	finn-b-M13_ANKYLOSPON_STRICT	2	151000647	0.0869	NA	0.777499	Ankylosing spondylitis, strict definition || id:finn-b-M13_ANKYLOSPON_STRICT	Ankylosing spondylitis, strict definition	Ankylosing spondylitis, strict definition || ||	TRUE	igd	NA	NA	NA	NA	NA	NA	NA	151000647	6.90192e-06	2	0.02653	3656	ebi-a-GCST90001821	|| id:ebi-a-GCST90001821	TRUE	reported	igd	2	1	TRUE	0.00551889	20.2779	41.4239
IgD on IgD+ CD24-	rs74720509	G	A	G	A	0.1705	-0.1636	0.1176	0.02431	FALSE	FALSE	FALSE	finn-b-M13_ANKYLOSPON_STRICT	1	11891626	0.1907	NA	0.3909	Ankylosing spondylitis, strict definition || id:finn-b-M13_ANKYLOSPON_STRICT	Ankylosing spondylitis, strict definition	Ankylosing spondylitis, strict definition || ||	TRUE	igd	NA	NA	NA	NA	NA	NA	NA	11891626	9.90011e-06	1	0.03852	3656	ebi-a-GCST90001821	|| id:ebi-a-GCST90001821	TRUE	reported	igd	2	1	TRUE	0.00533027	19.5812	41.4239
IgD on IgD+ CD24-	rs78102093	G	A	G	A	-0.2914	0.3434	0.0406	0.02053	FALSE	FALSE	FALSE	finn-b-M13_ANKYLOSPON_STRICT	10	12691374	0.2013	NA	0.0880197	Ankylosing spondylitis, strict definition || id:finn-b-M13_ANKYLOSPON_STRICT	Ankylosing spondylitis, strict definition	Ankylosing spondylitis, strict definition || ||	TRUE	igd	NA	NA	NA	NA	NA	NA	NA	12691374	5.65601e-06	10	0.06411	3656	ebi-a-GCST90001821	|| id:ebi-a-GCST90001821	TRUE	reported	igd	2	1	TRUE	0.00561919	20.6486	41.4239
IgD on IgD+ CD24-	rs78844770	T	G	T	G	-0.4409	0.2808	0.0161	0.02622	FALSE	FALSE	FALSE	finn-b-M13_ANKYLOSPON_STRICT	15	87829544	0.1776	NA	0.1138	Ankylosing spondylitis, strict definition || id:finn-b-M13_ANKYLOSPON_STRICT	Ankylosing spondylitis, strict definition	Ankylosing spondylitis, strict definition || ||	TRUE	igd	NA	NA	NA	NA	NA	NA	NA	87829544	6.32004e-06	15	0.09751	3656	ebi-a-GCST90001821	|| id:ebi-a-GCST90001821	TRUE	reported	igd	2	1	TRUE	0.00556101	20.4336	41.4239
IgD on IgD+ CD24-	rs887387	C	T	C	T	0.1169	-0.1349	0.3256	0.3321	FALSE	FALSE	FALSE	finn-b-M13_ANKYLOSPON_STRICT	17	3828702	0.061	NA	0.0269302	Ankylosing spondylitis, strict definition || id:finn-b-M13_ANKYLOSPON_STRICT	Ankylosing spondylitis, strict definition	Ankylosing spondylitis, strict definition || ||	TRUE	igd	NA	NA	NA	NA	NA	NA	NA	3828702	9.59798e-06	17	0.02637	3656	ebi-a-GCST90001821	|| id:ebi-a-GCST90001821	TRUE	reported	igd	2	1	TRUE	0.00534656	19.6413	41.4239
IgD on IgD+ CD24-	rs933793	C	T	C	T	-0.132	0.0312	0.2496	0.4642	FALSE	FALSE	FALSE	finn-b-M13_ANKYLOSPON_STRICT	2	106511846	0.0575	NA	0.5874	Ankylosing spondylitis, strict definition || id:finn-b-M13_ANKYLOSPON_STRICT	Ankylosing spondylitis, strict definition	Ankylosing spondylitis, strict definition || ||	TRUE	igd	NA	NA	NA	NA	NA	NA	NA	106511846	4.33701e-06	2	0.02869	3656	ebi-a-GCST90001821	|| id:ebi-a-GCST90001821	TRUE	reported	igd	2	1	TRUE	0.0057567	21.1568	41.4239
IgD on IgD+ CD24-	rs9467989	T	C	T	C	-0.1466	-0.2402	0.3773	0.1733	FALSE	FALSE	FALSE	finn-b-M13_ANKYLOSPON_STRICT	6	27064275	0.0781	NA	0.00208598	Ankylosing spondylitis, strict definition || id:finn-b-M13_ANKYLOSPON_STRICT	Ankylosing spondylitis, strict definition	Ankylosing spondylitis, strict definition || ||	TRUE	igd	NA	NA	NA	NA	NA	NA	NA	27064275	2.80802e-07	6	0.02848	3656	ebi-a-GCST90001821	|| id:ebi-a-GCST90001821	TRUE	reported	igd	2	1	TRUE	0.00719525	26.482	41.4239
IgD on IgD+ CD24-	rs9639820	G	A	G	A	0.1554	0.0526	0.3917	0.3246	FALSE	FALSE	FALSE	finn-b-M13_ANKYLOSPON_STRICT	7	40094641	0.061	NA	0.3885	Ankylosing spondylitis, strict definition || id:finn-b-M13_ANKYLOSPON_STRICT	Ankylosing spondylitis, strict definition	Ankylosing spondylitis, strict definition || ||	TRUE	igd	NA	NA	NA	NA	NA	NA	NA	40094641	6.85804e-10	7	0.02512	3656	ebi-a-GCST90001821	|| id:ebi-a-GCST90001821	TRUE	reported	igd	2	1	TRUE	0.0103594	38.2494	41.4239
IgD on IgD+ CD38dim	rs116643893	A	G	A	G	-1.898	-0.0236	0.001	0.03552	FALSE	FALSE	FALSE	finn-b-M13_ANKYLOSPON_STRICT	4	137149414	0.1556	NA	0.8794	Ankylosing spondylitis, strict definition || id:finn-b-M13_ANKYLOSPON_STRICT	Ankylosing spondylitis, strict definition	Ankylosing spondylitis, strict definition || ||	TRUE	igd	NA	NA	NA	NA	NA	NA	NA	137149414	1.19699e-06	4	0.3902	3656	ebi-a-GCST90001825	|| id:ebi-a-GCST90001825	TRUE	reported	igd	2	1	TRUE	0.00642999	23.6472	47.1093
IgD on IgD+ CD38dim	rs117797158	A	G	A	G	0.3199	-0.1096	0.0351	0.03142	FALSE	FALSE	FALSE	finn-b-M13_ANKYLOSPON_STRICT	17	78954840	0.1642	NA	0.5044	Ankylosing spondylitis, strict definition || id:finn-b-M13_ANKYLOSPON_STRICT	Ankylosing spondylitis, strict definition	Ankylosing spondylitis, strict definition || ||	TRUE	igd	NA	NA	NA	NA	NA	NA	NA	78954840	3.15101e-06	17	0.06854	3656	ebi-a-GCST90001825	|| id:ebi-a-GCST90001825	TRUE	reported	igd	2	1	TRUE	0.00592317	21.7722	47.1093
IgD on IgD+ CD38dim	rs12126649	C	T	C	T	-0.1785	0.0201	0.1338	0.1852	FALSE	FALSE	FALSE	finn-b-M13_ANKYLOSPON_STRICT	1	4153262	0.076	NA	0.790999	Ankylosing spondylitis, strict definition || id:finn-b-M13_ANKYLOSPON_STRICT	Ankylosing spondylitis, strict definition	Ankylosing spondylitis, strict definition || ||	TRUE	igd	NA	NA	NA	NA	NA	NA	NA	4153262	1.31501e-06	1	0.03685	3656	ebi-a-GCST90001825	|| id:ebi-a-GCST90001825	TRUE	reported	igd	2	1	TRUE	0.00637701	23.4511	47.1093
IgD on IgD+ CD38dim	rs142302290	A	G	A	G	-0.7145	0.0889	0.0064	0.01011	FALSE	FALSE	FALSE	finn-b-M13_ANKYLOSPON_STRICT	16	55222535	0.2936	NA	0.7621	Ankylosing spondylitis, strict definition || id:finn-b-M13_ANKYLOSPON_STRICT	Ankylosing spondylitis, strict definition	Ankylosing spondylitis, strict definition || ||	TRUE	igd	NA	NA	NA	NA	NA	NA	NA	55222535	7.43892e-06	16	0.1592	3656	ebi-a-GCST90001825	|| id:ebi-a-GCST90001825	TRUE	reported	igd	2	1	TRUE	0.00547931	20.1317	47.1093
IgD on IgD+ CD38dim	rs150521764	C	A	C	A	-0.4914	0.1555	0.0135	0.002946	FALSE	FALSE	FALSE	finn-b-M13_ANKYLOSPON_STRICT	18	67714307	0.5587	NA	0.7807	Ankylosing spondylitis, strict definition || id:finn-b-M13_ANKYLOSPON_STRICT	Ankylosing spondylitis, strict definition	Ankylosing spondylitis, strict definition || ||	TRUE	igd	NA	NA	NA	NA	NA	NA	NA	67714307	4.31797e-06	18	0.1068	3656	ebi-a-GCST90001825	|| id:ebi-a-GCST90001825	TRUE	reported	igd	2	1	TRUE	0.00575724	21.1588	47.1093
IgD on IgD+ CD38dim	rs2601762	A	G	A	G	0.1349	-0.0998	0.3193	0.1745	FALSE	FALSE	FALSE	finn-b-M13_ANKYLOSPON_STRICT	10	33794680	0.0759	NA	0.1882	Ankylosing spondylitis, strict definition || id:finn-b-M13_ANKYLOSPON_STRICT	Ankylosing spondylitis, strict definition	Ankylosing spondylitis, strict definition || ||	TRUE	igd	NA	NA	NA	NA	NA	NA	NA	33794680	6.35799e-07	10	0.02704	3656	ebi-a-GCST90001825	|| id:ebi-a-GCST90001825	TRUE	reported	igd	2	1	TRUE	0.00676173	24.8756	47.1093
IgD on IgD+ CD38dim	rs28669075	T	C	T	C	-0.2111	0.0823	0.4075	0.3714	FALSE	FALSE	FALSE	finn-b-M13_ANKYLOSPON_STRICT	15	40856521	0.0592	NA	0.1645	Ankylosing spondylitis, strict definition || id:finn-b-M13_ANKYLOSPON_STRICT	Ankylosing spondylitis, strict definition	Ankylosing spondylitis, strict definition || ||	TRUE	igd	NA	NA	NA	NA	NA	NA	NA	40856521	5.47394e-17	15	0.02508	3656	ebi-a-GCST90001825	|| id:ebi-a-GCST90001825	TRUE	reported	igd	2	1	TRUE	0.0190099	70.8082	47.1093
IgD on IgD+ CD38dim	rs28723652	A	C	A	C	0.4141	-0.072	0.0442	0.1359	FALSE	FALSE	FALSE	finn-b-M13_ANKYLOSPON_STRICT	14	106644507	0.087	NA	0.4082	Ankylosing spondylitis, strict definition || id:finn-b-M13_ANKYLOSPON_STRICT	Ankylosing spondylitis, strict definition	Ankylosing spondylitis, strict definition || ||	TRUE	igd	NA	NA	NA	NA	NA	NA	NA	106644507	1.892e-08	14	0.07351	3656	ebi-a-GCST90001825	|| id:ebi-a-GCST90001825	TRUE	reported	igd	2	1	TRUE	0.00860514	31.7161	47.1093
IgD on IgD+ CD38dim	rs35501848	T	G	T	G	-0.1647	0.0431	0.4878	0.3485	FALSE	FALSE	FALSE	finn-b-M13_ANKYLOSPON_STRICT	17	62021003	0.0603	NA	0.474	Ankylosing spondylitis, strict definition || id:finn-b-M13_ANKYLOSPON_STRICT	Ankylosing spondylitis, strict definition	Ankylosing spondylitis, strict definition || ||	TRUE	igd	NA	NA	NA	NA	NA	NA	NA	62021003	5.72532e-11	17	0.02506	3656	ebi-a-GCST90001825	|| id:ebi-a-GCST90001825	TRUE	reported	igd	2	1	TRUE	0.0116766	43.1705	47.1093
IgD on IgD+ CD38dim	rs3903770	T	C	T	C	-0.3349	0.0372	0.0294	0.08574	FALSE	FALSE	FALSE	finn-b-M13_ANKYLOSPON_STRICT	13	50394478	0.1023	NA	0.7163	Ankylosing spondylitis, strict definition || id:finn-b-M13_ANKYLOSPON_STRICT	Ankylosing spondylitis, strict definition	Ankylosing spondylitis, strict definition || ||	TRUE	igd	NA	NA	NA	NA	NA	NA	NA	50394478	8.05508e-06	13	0.07493	3656	ebi-a-GCST90001825	|| id:ebi-a-GCST90001825	TRUE	reported	igd	2	1	TRUE	0.00543433	19.9655	47.1093
IgD on IgD+ CD38dim	rs6107127	G	A	G	A	0.2543	-0.2162	0.0595	0.1231	FALSE	FALSE	FALSE	finn-b-M13_ANKYLOSPON_STRICT	20	25979030	0.087	NA	0.01297	Ankylosing spondylitis, strict definition || id:finn-b-M13_ANKYLOSPON_STRICT	Ankylosing spondylitis, strict definition	Ankylosing spondylitis, strict definition || ||	TRUE	igd	NA	NA	NA	NA	NA	NA	NA	25979030	5.07002e-06	20	0.05566	3656	ebi-a-GCST90001825	|| id:ebi-a-GCST90001825	TRUE	reported	igd	2	1	TRUE	0.00567711	20.8626	47.1093
IgD on IgD+ CD38dim	rs709589	T	C	T	C	-0.6238	0.0883	0.4557	0.49	FALSE	FALSE	FALSE	finn-b-M13_ANKYLOSPON_STRICT	14	106306841	0.0612	NA	0.1494	Ankylosing spondylitis, strict definition || id:finn-b-M13_ANKYLOSPON_STRICT	Ankylosing spondylitis, strict definition	Ankylosing spondylitis, strict definition || ||	TRUE	igd	NA	NA	NA	NA	NA	NA	NA	106306841	9.24698e-90	14	0.03019	3656	ebi-a-GCST90001825	|| id:ebi-a-GCST90001825	TRUE	reported	igd	2	1	TRUE	0.104566	426.704	47.1093
IgD on IgD+ CD38dim	rs7143148	C	T	C	T	-0.1258	-0.0236	0.3118	0.2342	FALSE	FALSE	FALSE	finn-b-M13_ANKYLOSPON_STRICT	14	105927433	0.0681	NA	0.728799	Ankylosing spondylitis, strict definition || id:finn-b-M13_ANKYLOSPON_STRICT	Ankylosing spondylitis, strict definition	Ankylosing spondylitis, strict definition || ||	TRUE	igd	NA	NA	NA	NA	NA	NA	NA	105927433	2.83002e-06	14	0.02683	3656	ebi-a-GCST90001825	|| id:ebi-a-GCST90001825	TRUE	reported	igd	2	1	TRUE	0.00597737	21.9726	47.1093
IgD on IgD+ CD38dim	rs72715996	A	G	A	G	-0.2377	0.0527	0.0863	0.2334	FALSE	FALSE	FALSE	finn-b-M13_ANKYLOSPON_STRICT	14	105277950	0.0711	NA	0.4584	Ankylosing spondylitis, strict definition || id:finn-b-M13_ANKYLOSPON_STRICT	Ankylosing spondylitis, strict definition	Ankylosing spondylitis, strict definition || ||	TRUE	igd	NA	NA	NA	NA	NA	NA	NA	105277950	1.302e-07	14	0.04494	3656	ebi-a-GCST90001825	|| id:ebi-a-GCST90001825	TRUE	reported	igd	2	1	TRUE	0.00759408	27.9611	47.1093
IgD on IgD+ CD38dim	rs72819694	T	C	T	C	-0.4217	0.1557	0.0185	0.1578	FALSE	FALSE	FALSE	finn-b-M13_ANKYLOSPON_STRICT	10	84605536	0.0786	NA	0.0477298	Ankylosing spondylitis, strict definition || id:finn-b-M13_ANKYLOSPON_STRICT	Ankylosing spondylitis, strict definition	Ankylosing spondylitis, strict definition || ||	TRUE	igd	NA	NA	NA	NA	NA	NA	NA	84605536	4.47497e-06	10	0.09178	3656	ebi-a-GCST90001825	|| id:ebi-a-GCST90001825	TRUE	reported	igd	2	1	TRUE	0.00574122	21.0996	47.1093
IgD on IgD+ CD38dim	rs77606890	A	G	A	G	0.3627	-0.0122	0.0245	0.03632	FALSE	FALSE	FALSE	finn-b-M13_ANKYLOSPON_STRICT	3	74792288	0.1543	NA	0.9371	Ankylosing spondylitis, strict definition || id:finn-b-M13_ANKYLOSPON_STRICT	Ankylosing spondylitis, strict definition	Ankylosing spondylitis, strict definition || ||	TRUE	igd	NA	NA	NA	NA	NA	NA	NA	74792288	8.0809e-06	3	0.08114	3656	ebi-a-GCST90001825	|| id:ebi-a-GCST90001825	TRUE	reported	igd	2	1	TRUE	0.00543565	19.9704	47.1093
IgD on IgD+ CD38dim	rs78102093	G	A	G	A	-0.2888	0.3434	0.0406	0.02053	FALSE	FALSE	FALSE	finn-b-M13_ANKYLOSPON_STRICT	10	12691374	0.2013	NA	0.0880197	Ankylosing spondylitis, strict definition || id:finn-b-M13_ANKYLOSPON_STRICT	Ankylosing spondylitis, strict definition	Ankylosing spondylitis, strict definition || ||	TRUE	igd	NA	NA	NA	NA	NA	NA	NA	12691374	7.60501e-06	10	0.06443	3656	ebi-a-GCST90001825	|| id:ebi-a-GCST90001825	TRUE	reported	igd	2	1	TRUE	0.00546552	20.0808	47.1093
IgD on IgD+ CD38dim	rs79925536	C	T	C	T	-0.333	-0.5681	0.0447	0.004067	FALSE	FALSE	FALSE	finn-b-M13_ANKYLOSPON_STRICT	6	29413972	0.4565	NA	0.2133	Ankylosing spondylitis, strict definition || id:finn-b-M13_ANKYLOSPON_STRICT	Ankylosing spondylitis, strict definition	Ankylosing spondylitis, strict definition || ||	TRUE	igd	NA	NA	NA	NA	NA	NA	NA	29413972	3.93197e-06	6	0.07205	3656	ebi-a-GCST90001825	|| id:ebi-a-GCST90001825	TRUE	reported	igd	2	1	TRUE	0.00580877	21.3493	47.1093
IgD on IgD+ CD38dim	rs9443423	T	G	T	G	-0.1633	-0.0862	0.1752	0.3427	FALSE	FALSE	FALSE	finn-b-M13_ANKYLOSPON_STRICT	6	78306504	0.0604	NA	0.1532	Ankylosing spondylitis, strict definition || id:finn-b-M13_ANKYLOSPON_STRICT	Ankylosing spondylitis, strict definition	Ankylosing spondylitis, strict definition || ||	TRUE	igd	NA	NA	NA	NA	NA	NA	NA	78306504	1.12001e-06	6	0.03348	3656	ebi-a-GCST90001825	|| id:ebi-a-GCST90001825	TRUE	reported	igd	2	1	TRUE	0.00646515	23.7774	47.1093
IgD on IgD+ CD38dim	rs9639820	G	A	G	A	0.1551	0.0526	0.3917	0.3246	FALSE	FALSE	FALSE	finn-b-M13_ANKYLOSPON_STRICT	7	40094641	0.061	NA	0.3885	Ankylosing spondylitis, strict definition || id:finn-b-M13_ANKYLOSPON_STRICT	Ankylosing spondylitis, strict definition	Ankylosing spondylitis, strict definition || ||	TRUE	igd	NA	NA	NA	NA	NA	NA	NA	40094641	8.84504e-10	7	0.02525	3656	ebi-a-GCST90001825	|| id:ebi-a-GCST90001825	TRUE	reported	igd	2	1	TRUE	0.0102149	37.7106	47.1093
IgD on IgD+	rs11721614	C	T	C	T	0.2168	-0.0865	0.0726	0.2903	FALSE	FALSE	FALSE	finn-b-M13_ANKYLOSPON_STRICT	4	1500753	0.0635	NA	0.1728	Ankylosing spondylitis, strict definition || id:finn-b-M13_ANKYLOSPON_STRICT	Ankylosing spondylitis, strict definition	Ankylosing spondylitis, strict definition || ||	TRUE	igd	NA	NA	NA	NA	NA	NA	NA	1500753	6.32004e-06	4	0.04794	3657	ebi-a-GCST90001827	|| id:ebi-a-GCST90001827	TRUE	reported	igd	2	1	TRUE	0.00556129	20.4402	39.7282
IgD on IgD+	rs12745074	G	T	G	T	0.2087	0.065	0.0805	0.09831	FALSE	FALSE	FALSE	finn-b-M13_ANKYLOSPON_STRICT	1	7337805	0.0966	NA	0.5006	Ankylosing spondylitis, strict definition || id:finn-b-M13_ANKYLOSPON_STRICT	Ankylosing spondylitis, strict definition	Ankylosing spondylitis, strict definition || ||	TRUE	igd	NA	NA	NA	NA	NA	NA	NA	7337805	4.01504e-06	1	0.04521	3657	ebi-a-GCST90001827	|| id:ebi-a-GCST90001827	TRUE	reported	igd	2	1	TRUE	0.00579332	21.298	39.7282
IgD on IgD+	rs139534045	G	C	G	C	0.5063	-0.2173	0.0127	0.02764	FALSE	TRUE	FALSE	finn-b-M13_ANKYLOSPON_STRICT	20	21561213	0.1758	NA	0.2164	Ankylosing spondylitis, strict definition || id:finn-b-M13_ANKYLOSPON_STRICT	Ankylosing spondylitis, strict definition	Ankylosing spondylitis, strict definition || ||	TRUE	igd	NA	NA	NA	NA	NA	NA	NA	21561213	8.76496e-06	20	0.1137	3657	ebi-a-GCST90001827	|| id:ebi-a-GCST90001827	TRUE	reported	igd	2	1	TRUE	0.00539289	19.8179	39.7282
IgD on IgD+	rs149936983	A	G	A	G	-0.526	0.1427	0.0112	0.00297	FALSE	FALSE	FALSE	finn-b-M13_ANKYLOSPON_STRICT	5	141470423	0.5622	NA	0.7996	Ankylosing spondylitis, strict definition || id:finn-b-M13_ANKYLOSPON_STRICT	Ankylosing spondylitis, strict definition	Ankylosing spondylitis, strict definition || ||	TRUE	igd	NA	NA	NA	NA	NA	NA	NA	141470423	7.60992e-06	5	0.1173	3657	ebi-a-GCST90001827	|| id:ebi-a-GCST90001827	TRUE	reported	igd	2	1	TRUE	0.00546851	20.0973	39.7282
IgD on IgD+	rs150521764	C	A	C	A	-0.4925	0.1555	0.0135	0.002946	FALSE	FALSE	FALSE	finn-b-M13_ANKYLOSPON_STRICT	18	67714307	0.5587	NA	0.7807	Ankylosing spondylitis, strict definition || id:finn-b-M13_ANKYLOSPON_STRICT	Ankylosing spondylitis, strict definition	Ankylosing spondylitis, strict definition || ||	TRUE	igd	NA	NA	NA	NA	NA	NA	NA	67714307	4.31301e-06	18	0.107	3657	ebi-a-GCST90001827	|| id:ebi-a-GCST90001827	TRUE	reported	igd	2	1	TRUE	0.00575985	21.1742	39.7282
IgD on IgD+	rs2601762	A	G	A	G	0.1201	-0.0998	0.3194	0.1745	FALSE	FALSE	FALSE	finn-b-M13_ANKYLOSPON_STRICT	10	33794680	0.0759	NA	0.1882	Ankylosing spondylitis, strict definition || id:finn-b-M13_ANKYLOSPON_STRICT	Ankylosing spondylitis, strict definition	Ankylosing spondylitis, strict definition || ||	TRUE	igd	NA	NA	NA	NA	NA	NA	NA	33794680	9.77192e-06	10	0.02712	3657	ebi-a-GCST90001827	|| id:ebi-a-GCST90001827	TRUE	reported	igd	2	1	TRUE	0.00533407	19.6006	39.7282
IgD on IgD+	rs28669075	T	C	T	C	-0.1749	0.0823	0.4074	0.3714	FALSE	FALSE	FALSE	finn-b-M13_ANKYLOSPON_STRICT	15	40856521	0.0592	NA	0.1645	Ankylosing spondylitis, strict definition || id:finn-b-M13_ANKYLOSPON_STRICT	Ankylosing spondylitis, strict definition	Ankylosing spondylitis, strict definition || ||	TRUE	igd	NA	NA	NA	NA	NA	NA	NA	40856521	4.7076e-12	15	0.02521	3657	ebi-a-GCST90001827	|| id:ebi-a-GCST90001827	TRUE	reported	igd	2	1	TRUE	0.0129906	48.1057	39.7282
IgD on IgD+	rs28723652	A	C	A	C	0.3906	-0.072	0.0442	0.1359	FALSE	FALSE	FALSE	finn-b-M13_ANKYLOSPON_STRICT	14	106644507	0.087	NA	0.4082	Ankylosing spondylitis, strict definition || id:finn-b-M13_ANKYLOSPON_STRICT	Ankylosing spondylitis, strict definition	Ankylosing spondylitis, strict definition || ||	TRUE	igd	NA	NA	NA	NA	NA	NA	NA	106644507	1.20099e-07	14	0.07364	3657	ebi-a-GCST90001827	|| id:ebi-a-GCST90001827	TRUE	reported	igd	2	1	TRUE	0.00763455	28.119	39.7282
IgD on IgD+	rs403185	G	A	G	A	-0.119	0.0344	0.6392	0.6387	FALSE	FALSE	FALSE	finn-b-M13_ANKYLOSPON_STRICT	8	26476721	0.0598	NA	0.564999	Ankylosing spondylitis, strict definition || id:finn-b-M13_ANKYLOSPON_STRICT	Ankylosing spondylitis, strict definition	Ankylosing spondylitis, strict definition || ||	TRUE	igd	NA	NA	NA	NA	NA	NA	NA	26476721	7.07701e-06	8	0.02645	3657	ebi-a-GCST90001827	|| id:ebi-a-GCST90001827	TRUE	reported	igd	2	1	TRUE	0.00550453	20.2304	39.7282
IgD on IgD+	rs4968675	T	G	T	G	-0.1296	0.0111	0.5781	0.3696	FALSE	FALSE	FALSE	finn-b-M13_ANKYLOSPON_STRICT	17	62015230	0.0593	NA	0.8511	Ankylosing spondylitis, strict definition || id:finn-b-M13_ANKYLOSPON_STRICT	Ankylosing spondylitis, strict definition	Ankylosing spondylitis, strict definition || ||	TRUE	igd	NA	NA	NA	NA	NA	NA	NA	62015230	2.65797e-07	17	0.02514	3657	ebi-a-GCST90001827	|| id:ebi-a-GCST90001827	TRUE	reported	igd	2	1	TRUE	0.00721456	26.5608	39.7282
IgD on IgD+	rs62175190	T	C	T	C	-0.1342	-0.0498	0.2268	0.16	FALSE	FALSE	FALSE	finn-b-M13_ANKYLOSPON_STRICT	2	180573329	0.0788	NA	0.5272	Ankylosing spondylitis, strict definition || id:finn-b-M13_ANKYLOSPON_STRICT	Ankylosing spondylitis, strict definition	Ankylosing spondylitis, strict definition || ||	TRUE	igd	NA	NA	NA	NA	NA	NA	NA	180573329	7.79202e-06	2	0.02996	3657	ebi-a-GCST90001827	|| id:ebi-a-GCST90001827	TRUE	reported	igd	2	1	TRUE	0.00545658	20.0532	39.7282
IgD on IgD+	rs6476402	A	G	A	G	-0.112	0.0256	0.4445	0.2796	FALSE	FALSE	FALSE	finn-b-M13_ANKYLOSPON_STRICT	9	33148552	0.0639	NA	0.688201	Ankylosing spondylitis, strict definition || id:finn-b-M13_ANKYLOSPON_STRICT	Ankylosing spondylitis, strict definition	Ankylosing spondylitis, strict definition || ||	TRUE	igd	NA	NA	NA	NA	NA	NA	NA	33148552	9.97907e-06	9	0.02531	3657	ebi-a-GCST90001827	|| id:ebi-a-GCST90001827	TRUE	reported	igd	2	1	TRUE	0.00532608	19.5711	39.7282
IgD on IgD+	rs68173597	A	G	A	G	-0.1784	0.0666	0.1106	0.1216	FALSE	FALSE	FALSE	finn-b-M13_ANKYLOSPON_STRICT	21	21000598	0.0882	NA	0.4503	Ankylosing spondylitis, strict definition || id:finn-b-M13_ANKYLOSPON_STRICT	Ankylosing spondylitis, strict definition	Ankylosing spondylitis, strict definition || ||	TRUE	igd	NA	NA	NA	NA	NA	NA	NA	21000598	7.97903e-06	21	0.0399	3657	ebi-a-GCST90001827	|| id:ebi-a-GCST90001827	TRUE	reported	igd	2	1	TRUE	0.0054369	19.9805	39.7282
IgD on IgD+	rs709589	T	C	T	C	-0.5948	0.0883	0.4557	0.49	FALSE	FALSE	FALSE	finn-b-M13_ANKYLOSPON_STRICT	14	106306841	0.0612	NA	0.1494	Ankylosing spondylitis, strict definition || id:finn-b-M13_ANKYLOSPON_STRICT	Ankylosing spondylitis, strict definition	Ankylosing spondylitis, strict definition || ||	TRUE	igd	NA	NA	NA	NA	NA	NA	NA	106306841	5.06407e-81	14	0.03043	3657	ebi-a-GCST90001827	|| id:ebi-a-GCST90001827	TRUE	reported	igd	2	1	TRUE	0.0945926	381.857	39.7282
IgD on IgD+	rs72715996	A	G	A	G	-0.2418	0.0527	0.0863	0.2334	FALSE	FALSE	FALSE	finn-b-M13_ANKYLOSPON_STRICT	14	105277950	0.0711	NA	0.4584	Ankylosing spondylitis, strict definition || id:finn-b-M13_ANKYLOSPON_STRICT	Ankylosing spondylitis, strict definition	Ankylosing spondylitis, strict definition || ||	TRUE	igd	NA	NA	NA	NA	NA	NA	NA	105277950	8.36296e-08	14	0.04504	3657	ebi-a-GCST90001827	|| id:ebi-a-GCST90001827	TRUE	reported	igd	2	1	TRUE	0.00781955	28.8057	39.7282
IgD on IgD+	rs73192651	T	C	T	C	-0.4556	-0.0687	0.0198	0.01626	FALSE	FALSE	FALSE	finn-b-M13_ANKYLOSPON_STRICT	13	50212885	0.2285	NA	0.7636	Ankylosing spondylitis, strict definition || id:finn-b-M13_ANKYLOSPON_STRICT	Ankylosing spondylitis, strict definition	Ankylosing spondylitis, strict definition || ||	TRUE	igd	NA	NA	NA	NA	NA	NA	NA	50212885	5.16095e-07	13	0.09059	3657	ebi-a-GCST90001827	|| id:ebi-a-GCST90001827	TRUE	reported	igd	2	1	TRUE	0.00686892	25.2795	39.7282
IgD on IgD+	rs737562	T	A	T	A	0.1186	-0.0203	0.5655	0.5966	FALSE	TRUE	TRUE	finn-b-M13_ANKYLOSPON_STRICT	15	63276177	0.0582	NA	0.7267	Ankylosing spondylitis, strict definition || id:finn-b-M13_ANKYLOSPON_STRICT	Ankylosing spondylitis, strict definition	Ankylosing spondylitis, strict definition || ||	TRUE	igd	NA	NA	NA	NA	NA	NA	NA	63276177	2.877e-06	15	0.02531	3657	ebi-a-GCST90001827	|| id:ebi-a-GCST90001827	TRUE	reported	igd	2	1	FALSE	0.00596843	21.9456	39.7282
IgD on IgD+	rs74322648	A	G	A	G	-0.3983	0.0552	0.0217	0.08203	FALSE	FALSE	FALSE	finn-b-M13_ANKYLOSPON_STRICT	6	19598450	0.1061	NA	0.603	Ankylosing spondylitis, strict definition || id:finn-b-M13_ANKYLOSPON_STRICT	Ankylosing spondylitis, strict definition	Ankylosing spondylitis, strict definition || ||	TRUE	igd	NA	NA	NA	NA	NA	NA	NA	19598450	4.39602e-06	6	0.08661	3657	ebi-a-GCST90001827	|| id:ebi-a-GCST90001827	TRUE	reported	igd	2	1	TRUE	0.00574983	21.1372	39.7282
IgD on IgD+	rs75459915	A	G	A	G	0.1524	-0.0074	0.1669	0.2045	FALSE	FALSE	FALSE	finn-b-M13_ANKYLOSPON_STRICT	12	24400511	0.071	NA	0.9165	Ankylosing spondylitis, strict definition || id:finn-b-M13_ANKYLOSPON_STRICT	Ankylosing spondylitis, strict definition	Ankylosing spondylitis, strict definition || ||	TRUE	igd	NA	NA	NA	NA	NA	NA	NA	24400511	7.50205e-06	12	0.03398	3657	ebi-a-GCST90001827	|| id:ebi-a-GCST90001827	TRUE	reported	igd	2	1	TRUE	0.00547036	20.1041	39.7282
IgD on IgD+	rs79925536	C	T	C	T	-0.3496	-0.5681	0.0447	0.004067	FALSE	FALSE	FALSE	finn-b-M13_ANKYLOSPON_STRICT	6	29413972	0.4565	NA	0.2133	Ankylosing spondylitis, strict definition || id:finn-b-M13_ANKYLOSPON_STRICT	Ankylosing spondylitis, strict definition	Ankylosing spondylitis, strict definition || ||	TRUE	igd	NA	NA	NA	NA	NA	NA	NA	29413972	1.302e-06	6	0.07212	3657	ebi-a-GCST90001827	|| id:ebi-a-GCST90001827	TRUE	reported	igd	2	1	TRUE	0.00638447	23.4852	39.7282
IgD on IgD+	rs809558	T	C	T	C	-0.1287	-0.0607	0.6077	0.6791	FALSE	FALSE	FALSE	finn-b-M13_ANKYLOSPON_STRICT	7	40011350	0.0612	NA	0.3215	Ankylosing spondylitis, strict definition || id:finn-b-M13_ANKYLOSPON_STRICT	Ankylosing spondylitis, strict definition	Ankylosing spondylitis, strict definition || ||	TRUE	igd	NA	NA	NA	NA	NA	NA	NA	40011350	3.94403e-07	7	0.02533	3657	ebi-a-GCST90001827	|| id:ebi-a-GCST90001827	TRUE	reported	igd	2	1	TRUE	0.00700982	25.8017	39.7282
IgD on IgD+	rs9443423	T	G	T	G	-0.1522	-0.0862	0.1751	0.3427	FALSE	FALSE	FALSE	finn-b-M13_ANKYLOSPON_STRICT	6	78306504	0.0604	NA	0.1532	Ankylosing spondylitis, strict definition || id:finn-b-M13_ANKYLOSPON_STRICT	Ankylosing spondylitis, strict definition	Ankylosing spondylitis, strict definition || ||	TRUE	igd	NA	NA	NA	NA	NA	NA	NA	78306504	5.886e-06	6	0.03356	3657	ebi-a-GCST90001827	|| id:ebi-a-GCST90001827	TRUE	reported	igd	2	1	TRUE	0.00559274	20.5564	39.7282
CD28 on secreting Treg	rs116479405	A	G	A	G	-0.4977	-0.4088	0.0164	0.01541	FALSE	FALSE	FALSE	finn-b-M13_ANKYLOSPON_STRICT	2	49884156	0.2344	NA	0.0812007	Ankylosing spondylitis, strict definition || id:finn-b-M13_ANKYLOSPON_STRICT	Ankylosing spondylitis, strict definition	Ankylosing spondylitis, strict definition || ||	TRUE	igd	NA	NA	NA	NA	NA	NA	NA	49884156	1.59698e-06	2	0.1035	2920	ebi-a-GCST90001887	|| id:ebi-a-GCST90001887	TRUE	reported	igd	2	1	TRUE	0.00785681	23.1077	30.4801
CD28 on secreting Treg	rs1349999	G	A	G	A	-0.1233	0.0152	0.4789	0.582	FALSE	FALSE	FALSE	finn-b-M13_ANKYLOSPON_STRICT	4	15059988	0.0581	NA	0.793299	Ankylosing spondylitis, strict definition || id:finn-b-M13_ANKYLOSPON_STRICT	Ankylosing spondylitis, strict definition	Ankylosing spondylitis, strict definition || ||	TRUE	igd	NA	NA	NA	NA	NA	NA	NA	15059988	5.59294e-06	4	0.02711	2920	ebi-a-GCST90001887	|| id:ebi-a-GCST90001887	TRUE	reported	igd	2	1	TRUE	0.00703426	20.6714	30.4801
CD28 on secreting Treg	rs139007177	A	G	A	G	2.034	0.1172	0.0012	0.03478	FALSE	FALSE	FALSE	finn-b-M13_ANKYLOSPON_STRICT	4	83560688	0.1607	NA	0.4661	Ankylosing spondylitis, strict definition || id:finn-b-M13_ANKYLOSPON_STRICT	Ankylosing spondylitis, strict definition	Ankylosing spondylitis, strict definition || ||	TRUE	igd	NA	NA	NA	NA	NA	NA	NA	83560688	2.97098e-06	4	0.4344	2920	ebi-a-GCST90001887	|| id:ebi-a-GCST90001887	TRUE	reported	igd	2	1	TRUE	0.00745231	21.9091	30.4801
CD28 on secreting Treg	rs142599237	T	C	T	C	-2.3	-0.1143	0.0007	0.01665	FALSE	FALSE	FALSE	finn-b-M13_ANKYLOSPON_STRICT	10	114914004	0.2345	NA	0.6259	Ankylosing spondylitis, strict definition || id:finn-b-M13_ANKYLOSPON_STRICT	Ankylosing spondylitis, strict definition	Ankylosing spondylitis, strict definition || ||	TRUE	igd	NA	NA	NA	NA	NA	NA	NA	114914004	8.37394e-06	10	0.5154	2920	ebi-a-GCST90001887	|| id:ebi-a-GCST90001887	TRUE	reported	igd	2	1	TRUE	0.0067738	19.9007	30.4801
CD28 on secreting Treg	rs144535716	C	G	C	G	-1.382	-0.3208	0.0019	0.01715	FALSE	TRUE	FALSE	finn-b-M13_ANKYLOSPON_STRICT	18	64170750	0.221	NA	0.1466	Ankylosing spondylitis, strict definition || id:finn-b-M13_ANKYLOSPON_STRICT	Ankylosing spondylitis, strict definition	Ankylosing spondylitis, strict definition || ||	TRUE	igd	NA	NA	NA	NA	NA	NA	NA	64170750	4.43098e-06	18	0.3004	2920	ebi-a-GCST90001887	|| id:ebi-a-GCST90001887	TRUE	reported	igd	2	1	TRUE	0.00719609	21.1504	30.4801
CD28 on secreting Treg	rs144665636	C	T	C	T	-3.305	-0.8255	0.0003	0.005004	FALSE	FALSE	FALSE	finn-b-M13_ANKYLOSPON_STRICT	8	51406956	0.405	NA	0.0415097	Ankylosing spondylitis, strict definition || id:finn-b-M13_ANKYLOSPON_STRICT	Ankylosing spondylitis, strict definition	Ankylosing spondylitis, strict definition || ||	TRUE	igd	NA	NA	NA	NA	NA	NA	NA	51406956	6.13804e-06	8	0.7295	2920	ebi-a-GCST90001887	|| id:ebi-a-GCST90001887	TRUE	reported	igd	2	1	TRUE	0.00698019	20.5114	30.4801
CD28 on secreting Treg	rs187188	G	T	G	T	0.2301	0.0323	0.0872	0.1622	FALSE	FALSE	FALSE	finn-b-M13_ANKYLOSPON_STRICT	3	55114197	0.0776	NA	0.6771	Ankylosing spondylitis, strict definition || id:finn-b-M13_ANKYLOSPON_STRICT	Ankylosing spondylitis, strict definition	Ankylosing spondylitis, strict definition || ||	TRUE	igd	NA	NA	NA	NA	NA	NA	NA	55114197	1.61202e-06	3	0.04787	2920	ebi-a-GCST90001887	|| id:ebi-a-GCST90001887	TRUE	reported	igd	2	1	TRUE	0.00785056	23.0892	30.4801
CD28 on secreting Treg	rs189158196	G	T	G	T	-0.3487	0.3413	0.0325	0.009596	FALSE	FALSE	FALSE	finn-b-M13_ANKYLOSPON_STRICT	14	43725613	0.2986	NA	0.253	Ankylosing spondylitis, strict definition || id:finn-b-M13_ANKYLOSPON_STRICT	Ankylosing spondylitis, strict definition	Ankylosing spondylitis, strict definition || ||	TRUE	igd	NA	NA	NA	NA	NA	NA	NA	43725613	2.58297e-06	14	0.07402	2920	ebi-a-GCST90001887	|| id:ebi-a-GCST90001887	TRUE	reported	igd	2	1	TRUE	0.00754284	22.1773	30.4801
CD28 on secreting Treg	rs2270288	T	G	T	G	0.124	0.0209	0.431	0.4694	FALSE	FALSE	FALSE	finn-b-M13_ANKYLOSPON_STRICT	16	8875529	0.0575	NA	0.716	Ankylosing spondylitis, strict definition || id:finn-b-M13_ANKYLOSPON_STRICT	Ankylosing spondylitis, strict definition	Ankylosing spondylitis, strict definition || ||	TRUE	igd	NA	NA	NA	NA	NA	NA	NA	8875529	6.996e-06	16	0.02755	2920	ebi-a-GCST90001887	|| id:ebi-a-GCST90001887	TRUE	reported	igd	2	1	TRUE	0.00688993	20.2443	30.4801
CD28 on secreting Treg	rs2341310	G	A	G	A	-0.1979	0.0378	0.8868	0.758	FALSE	FALSE	FALSE	finn-b-M13_ANKYLOSPON_STRICT	17	69802656	0.067	NA	0.5734	Ankylosing spondylitis, strict definition || id:finn-b-M13_ANKYLOSPON_STRICT	Ankylosing spondylitis, strict definition	Ankylosing spondylitis, strict definition || ||	TRUE	igd	NA	NA	NA	NA	NA	NA	NA	69802656	5.44001e-06	17	0.04343	2920	ebi-a-GCST90001887	|| id:ebi-a-GCST90001887	TRUE	reported	igd	2	1	TRUE	0.00706076	20.7498	30.4801
CD28 on secreting Treg	rs34460712	A	G	A	G	0.1995	0.2821	0.1712	0.05388	FALSE	FALSE	FALSE	finn-b-M13_ANKYLOSPON_STRICT	2	38935236	0.1271	NA	0.0264198	Ankylosing spondylitis, strict definition || id:finn-b-M13_ANKYLOSPON_STRICT	Ankylosing spondylitis, strict definition	Ankylosing spondylitis, strict definition || ||	TRUE	igd	NA	NA	NA	NA	NA	NA	NA	38935236	3.17001e-08	2	0.03596	2920	ebi-a-GCST90001887	|| id:ebi-a-GCST90001887	TRUE	reported	igd	2	1	TRUE	0.0104306	30.7573	30.4801
CD28 on secreting Treg	rs3757247	T	C	T	C	0.1526	-0.0157	0.5264	0.3647	FALSE	FALSE	FALSE	finn-b-M13_ANKYLOSPON_STRICT	6	90957463	0.0594	NA	0.790901	Ankylosing spondylitis, strict definition || id:finn-b-M13_ANKYLOSPON_STRICT	Ankylosing spondylitis, strict definition	Ankylosing spondylitis, strict definition || ||	TRUE	igd	NA	NA	NA	NA	NA	NA	NA	90957463	2.33798e-08	6	0.02725	2920	ebi-a-GCST90001887	|| id:ebi-a-GCST90001887	TRUE	reported	igd	2	1	TRUE	0.0106256	31.3385	30.4801
CD28 on secreting Treg	rs4906123	C	G	C	G	-0.1309	-0.0661	0.6973	0.7372	FALSE	TRUE	FALSE	finn-b-M13_ANKYLOSPON_STRICT	14	101938382	0.065	NA	0.3087	Ankylosing spondylitis, strict definition || id:finn-b-M13_ANKYLOSPON_STRICT	Ankylosing spondylitis, strict definition	Ankylosing spondylitis, strict definition || ||	TRUE	igd	NA	NA	NA	NA	NA	NA	NA	101938382	7.284e-06	14	0.02914	2920	ebi-a-GCST90001887	|| id:ebi-a-GCST90001887	TRUE	reported	igd	2	1	TRUE	0.0068632	20.1652	30.4801
CD28 on secreting Treg	rs62183989	T	C	T	C	-0.4161	0.0652	0.1983	0.1244	FALSE	FALSE	FALSE	finn-b-M13_ANKYLOSPON_STRICT	2	204609402	0.0864	NA	0.4505	Ankylosing spondylitis, strict definition || id:finn-b-M13_ANKYLOSPON_STRICT	Ankylosing spondylitis, strict definition	Ankylosing spondylitis, strict definition || ||	TRUE	igd	NA	NA	NA	NA	NA	NA	NA	204609402	3.30674e-34	2	0.03368	2920	ebi-a-GCST90001887	|| id:ebi-a-GCST90001887	TRUE	reported	igd	2	1	TRUE	0.0496753	152.529	30.4801
CD28 on secreting Treg	rs6766082	T	G	T	G	0.583	0.004	0.0106	0.03341	FALSE	FALSE	FALSE	finn-b-M13_ANKYLOSPON_STRICT	3	14637898	0.1597	NA	0.9799	Ankylosing spondylitis, strict definition || id:finn-b-M13_ANKYLOSPON_STRICT	Ankylosing spondylitis, strict definition	Ankylosing spondylitis, strict definition || ||	TRUE	igd	NA	NA	NA	NA	NA	NA	NA	14637898	4.71802e-06	3	0.1271	2920	ebi-a-GCST90001887	|| id:ebi-a-GCST90001887	TRUE	reported	igd	2	1	TRUE	0.00715394	21.0256	30.4801
CD28 on secreting Treg	rs76308995	A	C	A	C	-0.5019	-0.2353	0.0195	0.04649	FALSE	FALSE	FALSE	finn-b-M13_ANKYLOSPON_STRICT	5	125362860	0.1357	NA	0.0828896	Ankylosing spondylitis, strict definition || id:finn-b-M13_ANKYLOSPON_STRICT	Ankylosing spondylitis, strict definition	Ankylosing spondylitis, strict definition || ||	TRUE	igd	NA	NA	NA	NA	NA	NA	NA	125362860	3.64301e-07	5	0.09843	2920	ebi-a-GCST90001887	|| id:ebi-a-GCST90001887	TRUE	reported	igd	2	1	TRUE	0.00882565	25.9826	30.4801
CD28 on secreting Treg	rs78066273	C	T	C	T	-0.3236	-0.2322	0.0411	0.05029	FALSE	FALSE	FALSE	finn-b-M13_ANKYLOSPON_STRICT	3	113308079	0.131	NA	0.0762307	Ankylosing spondylitis, strict definition || id:finn-b-M13_ANKYLOSPON_STRICT	Ankylosing spondylitis, strict definition	Ankylosing spondylitis, strict definition || ||	TRUE	igd	TRUE	rs78066273	rs77493989	C	T	T	C	113291855	1.821e-06	3	0.06767	2920	ebi-a-GCST90001887	|| id:ebi-a-GCST90001887	TRUE	reported	igd	2	1	TRUE	0.00777059	22.8522	30.4801
CD28 on CD39+ CD4+	rs10882701	C	A	C	A	-0.1597	0.0923	0.5156	0.5758	FALSE	FALSE	FALSE	finn-b-M13_ANKYLOSPON_STRICT	10	97741071	0.0586	NA	0.1148	Ankylosing spondylitis, strict definition || id:finn-b-M13_ANKYLOSPON_STRICT	Ankylosing spondylitis, strict definition	Ankylosing spondylitis, strict definition || ||	TRUE	igd	NA	NA	NA	NA	NA	NA	NA	97741071	7.66196e-09	10	0.02758	2920	ebi-a-GCST90001892	|| id:ebi-a-GCST90001892	TRUE	reported	igd	2	1	TRUE	0.0113522	33.5061	54.9927
CD28 on CD39+ CD4+	rs11110796	A	T	A	T	0.1316	-0.0465	0.3336	0.265	FALSE	TRUE	FALSE	finn-b-M13_ANKYLOSPON_STRICT	12	101831141	0.0656	NA	0.4785	Ankylosing spondylitis, strict definition || id:finn-b-M13_ANKYLOSPON_STRICT	Ankylosing spondylitis, strict definition	Ankylosing spondylitis, strict definition || ||	TRUE	igd	NA	NA	NA	NA	NA	NA	NA	101831141	9.51196e-06	12	0.02966	2920	ebi-a-GCST90001892	|| id:ebi-a-GCST90001892	TRUE	reported	igd	2	1	TRUE	0.00669682	19.6731	54.9927
CD28 on CD39+ CD4+	rs11227302	A	G	A	G	0.1562	0.0077	0.1848	0.1585	FALSE	FALSE	FALSE	finn-b-M13_ANKYLOSPON_STRICT	11	65564926	0.0782	NA	0.9212	Ankylosing spondylitis, strict definition || id:finn-b-M13_ANKYLOSPON_STRICT	Ankylosing spondylitis, strict definition	Ankylosing spondylitis, strict definition || ||	TRUE	igd	TRUE	rs11227302	rs11227303	A	G	A	G	65554502	6.58795e-06	11	0.03461	2920	ebi-a-GCST90001892	|| id:ebi-a-GCST90001892	TRUE	reported	igd	2	1	TRUE	0.00692719	20.3545	54.9927
CD28 on CD39+ CD4+	rs117458836	A	G	A	G	0.6927	-0.3487	0.0187	0.009415	FALSE	FALSE	FALSE	finn-b-M13_ANKYLOSPON_STRICT	10	96773382	0.298	NA	0.242	Ankylosing spondylitis, strict definition || id:finn-b-M13_ANKYLOSPON_STRICT	Ankylosing spondylitis, strict definition	Ankylosing spondylitis, strict definition || ||	TRUE	igd	NA	NA	NA	NA	NA	NA	NA	96773382	3.44826e-11	10	0.1041	2920	ebi-a-GCST90001892	|| id:ebi-a-GCST90001892	TRUE	reported	igd	2	1	TRUE	0.0149372	44.2478	54.9927
CD28 on CD39+ CD4+	rs12778618	C	T	C	T	0.5196	-0.4201	0.0457	0.003712	FALSE	FALSE	FALSE	finn-b-M13_ANKYLOSPON_STRICT	10	95633120	0.523	NA	0.4218	Ankylosing spondylitis, strict definition || id:finn-b-M13_ANKYLOSPON_STRICT	Ankylosing spondylitis, strict definition	Ankylosing spondylitis, strict definition || ||	TRUE	igd	NA	NA	NA	NA	NA	NA	NA	95633120	4.43711e-15	10	0.06591	2920	ebi-a-GCST90001892	|| id:ebi-a-GCST90001892	TRUE	reported	igd	2	1	TRUE	0.0208404	62.1066	54.9927
CD28 on CD39+ CD4+	rs13170880	T	A	T	A	-0.559	-0.0627	0.0115	0.06989	FALSE	TRUE	FALSE	finn-b-M13_ANKYLOSPON_STRICT	5	81137543	0.1131	NA	0.579101	Ankylosing spondylitis, strict definition || id:finn-b-M13_ANKYLOSPON_STRICT	Ankylosing spondylitis, strict definition	Ankylosing spondylitis, strict definition || ||	TRUE	igd	NA	NA	NA	NA	NA	NA	NA	81137543	9.52906e-06	5	0.126	2920	ebi-a-GCST90001892	|| id:ebi-a-GCST90001892	TRUE	reported	igd	2	1	TRUE	0.00669549	19.6691	54.9927
CD28 on CD39+ CD4+	rs143888465	T	C	T	C	-1.599	0.8948	0.0014	0.008229	FALSE	FALSE	FALSE	finn-b-M13_ANKYLOSPON_STRICT	12	52010108	0.326	NA	0.00605104	Ankylosing spondylitis, strict definition || id:finn-b-M13_ANKYLOSPON_STRICT	Ankylosing spondylitis, strict definition	Ankylosing spondylitis, strict definition || ||	TRUE	igd	NA	NA	NA	NA	NA	NA	NA	52010108	9.21001e-06	12	0.3599	2920	ebi-a-GCST90001892	|| id:ebi-a-GCST90001892	TRUE	reported	igd	2	1	TRUE	0.00671467	19.7258	54.9927
CD28 on CD39+ CD4+	rs144419206	T	C	T	C	-2.461	-0.0081	0.0007	0.005825	FALSE	FALSE	FALSE	finn-b-M13_ANKYLOSPON_STRICT	11	24126713	0.3865	NA	0.9832	Ankylosing spondylitis, strict definition || id:finn-b-M13_ANKYLOSPON_STRICT	Ankylosing spondylitis, strict definition	Ankylosing spondylitis, strict definition || ||	TRUE	igd	NA	NA	NA	NA	NA	NA	NA	24126713	8.35699e-07	11	0.4985	2920	ebi-a-GCST90001892	|| id:ebi-a-GCST90001892	TRUE	reported	igd	2	1	TRUE	0.00827752	24.3554	54.9927
CD28 on CD39+ CD4+	rs147613017	A	G	A	G	0.2624	0.0768	0.0539	0.06856	FALSE	FALSE	FALSE	finn-b-M13_ANKYLOSPON_STRICT	1	17776989	0.1134	NA	0.498101	Ankylosing spondylitis, strict definition || id:finn-b-M13_ANKYLOSPON_STRICT	Ankylosing spondylitis, strict definition	Ankylosing spondylitis, strict definition || ||	TRUE	igd	TRUE	rs147613017	rs72906472	A	G	T	C	17764133	9.73106e-06	1	0.05922	2920	ebi-a-GCST90001892	|| id:ebi-a-GCST90001892	TRUE	reported	igd	2	1	TRUE	0.00667879	19.6197	54.9927
CD28 on CD39+ CD4+	rs1539433	T	C	T	C	0.5445	-0.0591	0.4719	0.5397	FALSE	FALSE	FALSE	finn-b-M13_ANKYLOSPON_STRICT	10	97519645	0.0575	NA	0.3035	Ankylosing spondylitis, strict definition || id:finn-b-M13_ANKYLOSPON_STRICT	Ankylosing spondylitis, strict definition	Ankylosing spondylitis, strict definition || ||	TRUE	igd	NA	NA	NA	NA	NA	NA	NA	97519645	5.02921e-95	10	0.02537	2920	ebi-a-GCST90001892	|| id:ebi-a-GCST90001892	TRUE	reported	igd	2	1	TRUE	0.136256	460.317	54.9927
CD28 on CD39+ CD4+	rs2427152	A	G	A	G	0.1293	0.007	0.4628	0.5653	FALSE	FALSE	FALSE	finn-b-M13_ANKYLOSPON_STRICT	20	60089959	0.0581	NA	0.9041	Ankylosing spondylitis, strict definition || id:finn-b-M13_ANKYLOSPON_STRICT	Ankylosing spondylitis, strict definition	Ankylosing spondylitis, strict definition || ||	TRUE	igd	NA	NA	NA	NA	NA	NA	NA	60089959	1.82398e-06	20	0.02704	2920	ebi-a-GCST90001892	|| id:ebi-a-GCST90001892	TRUE	reported	igd	2	1	TRUE	0.00776986	22.85	54.9927
CD28 on CD39+ CD4+	rs34648998	A	T	A	T	0.2263	-0.0699	0.0925	0.06421	FALSE	TRUE	FALSE	finn-b-M13_ANKYLOSPON_STRICT	20	21432927	0.1167	NA	0.5495	Ankylosing spondylitis, strict definition || id:finn-b-M13_ANKYLOSPON_STRICT	Ankylosing spondylitis, strict definition	Ankylosing spondylitis, strict definition || ||	TRUE	igd	NA	NA	NA	NA	NA	NA	NA	21432927	2.79898e-06	20	0.0482	2920	ebi-a-GCST90001892	|| id:ebi-a-GCST90001892	TRUE	reported	igd	2	1	TRUE	0.00749249	22.0281	54.9927
CD28 on CD39+ CD4+	rs72709963	T	C	T	C	0.2624	-0.1372	0.058	0.1326	FALSE	FALSE	FALSE	finn-b-M13_ANKYLOSPON_STRICT	8	121934830	0.0842	NA	0.1033	Ankylosing spondylitis, strict definition || id:finn-b-M13_ANKYLOSPON_STRICT	Ankylosing spondylitis, strict definition	Ankylosing spondylitis, strict definition || ||	TRUE	igd	NA	NA	NA	NA	NA	NA	NA	121934830	7.35208e-06	8	0.05843	2920	ebi-a-GCST90001892	|| id:ebi-a-GCST90001892	TRUE	reported	igd	2	1	TRUE	0.00685936	20.1539	54.9927
CD28 on CD39+ CD4+	rs7426056	G	A	G	A	0.3005	-0.072	0.5717	0.8184	FALSE	FALSE	FALSE	finn-b-M13_ANKYLOSPON_STRICT	2	204612058	0.074	NA	0.3306	Ankylosing spondylitis, strict definition || id:finn-b-M13_ANKYLOSPON_STRICT	Ankylosing spondylitis, strict definition	Ankylosing spondylitis, strict definition || ||	TRUE	igd	NA	NA	NA	NA	NA	NA	NA	204612058	1.67417e-26	2	0.02793	2920	ebi-a-GCST90001892	|| id:ebi-a-GCST90001892	TRUE	reported	igd	2	1	TRUE	0.0381312	115.678	54.9927
CD28 on CD39+ CD4+	rs752641	C	T	C	T	-0.5423	0.588	0.0154	0.002318	FALSE	FALSE	FALSE	finn-b-M13_ANKYLOSPON_STRICT	1	156352013	0.6236	NA	0.3457	Ankylosing spondylitis, strict definition || id:finn-b-M13_ANKYLOSPON_STRICT	Ankylosing spondylitis, strict definition	Ankylosing spondylitis, strict definition || ||	TRUE	igd	NA	NA	NA	NA	NA	NA	NA	156352013	1.041e-06	1	0.1108	2920	ebi-a-GCST90001892	|| id:ebi-a-GCST90001892	TRUE	reported	igd	2	1	TRUE	0.00813708	23.9388	54.9927
CD28 on CD39+ CD4+	rs78977206	A	G	A	G	-0.4523	-0.2325	0.0199	0.04013	FALSE	FALSE	FALSE	finn-b-M13_ANKYLOSPON_STRICT	5	125356459	0.1457	NA	0.1104	Ankylosing spondylitis, strict definition || id:finn-b-M13_ANKYLOSPON_STRICT	Ankylosing spondylitis, strict definition	Ankylosing spondylitis, strict definition || ||	TRUE	igd	NA	NA	NA	NA	NA	NA	NA	125356459	7.55092e-06	5	0.1008	2920	ebi-a-GCST90001892	|| id:ebi-a-GCST90001892	TRUE	reported	igd	2	1	TRUE	0.00684802	20.1203	54.9927
CD28 on CD39+ CD4+	rs7960927	T	A	T	A	-0.3991	0.237	0.0247	0.04637	FALSE	TRUE	FALSE	finn-b-M13_ANKYLOSPON_STRICT	12	100894131	0.1364	NA	0.0821997	Ankylosing spondylitis, strict definition || id:finn-b-M13_ANKYLOSPON_STRICT	Ankylosing spondylitis, strict definition	Ankylosing spondylitis, strict definition || ||	TRUE	igd	NA	NA	NA	NA	NA	NA	NA	100894131	7.27495e-06	12	0.08882	2920	ebi-a-GCST90001892	|| id:ebi-a-GCST90001892	TRUE	reported	igd	2	1	TRUE	0.00686699	20.1764	54.9927
CD28 on CD39+ CD4+	rs79881476	T	C	T	C	-0.7677	0.1438	0.0058	0.01854	FALSE	FALSE	FALSE	finn-b-M13_ANKYLOSPON_STRICT	10	86422393	0.2141	NA	0.5017	Ankylosing spondylitis, strict definition || id:finn-b-M13_ANKYLOSPON_STRICT	Ankylosing spondylitis, strict definition	Ankylosing spondylitis, strict definition || ||	TRUE	igd	NA	NA	NA	NA	NA	NA	NA	86422393	3.95303e-06	10	0.1661	2920	ebi-a-GCST90001892	|| id:ebi-a-GCST90001892	TRUE	reported	igd	2	1	TRUE	0.00726265	21.3475	54.9927
CD86 on CD62L+ myeloid DC	rs112834744	T	C	T	C	0.7672	-0.1644	0.0089	0.02442	FALSE	FALSE	FALSE	finn-b-M13_ANKYLOSPON_STRICT	4	166364132	0.1877	NA	0.3811	Ankylosing spondylitis, strict definition || id:finn-b-M13_ANKYLOSPON_STRICT	Ankylosing spondylitis, strict definition	Ankylosing spondylitis, strict definition || ||	TRUE	igd	NA	NA	NA	NA	NA	NA	NA	166364132	1.567e-07	4	0.1459	2871	ebi-a-GCST90001904	|| id:ebi-a-GCST90001904	TRUE	reported	igd	2	1	TRUE	0.00953917	27.6315	22.2656
CD86 on CD62L+ myeloid DC	rs112932872	C	T	C	T	1.02	0.2597	0.0031	0.06498	FALSE	FALSE	FALSE	finn-b-M13_ANKYLOSPON_STRICT	2	41526880	0.1174	NA	0.0269699	Ankylosing spondylitis, strict definition || id:finn-b-M13_ANKYLOSPON_STRICT	Ankylosing spondylitis, strict definition	Ankylosing spondylitis, strict definition || ||	TRUE	igd	NA	NA	NA	NA	NA	NA	NA	41526880	5.03304e-06	2	0.223	2871	ebi-a-GCST90001904	|| id:ebi-a-GCST90001904	TRUE	reported	igd	2	1	TRUE	0.00723443	20.9068	22.2656
CD86 on CD62L+ myeloid DC	rs116105787	T	A	T	A	1.124	-0.0528	0.0044	0.03049	FALSE	TRUE	FALSE	finn-b-M13_ANKYLOSPON_STRICT	4	167699242	0.1702	NA	0.7563	Ankylosing spondylitis, strict definition || id:finn-b-M13_ANKYLOSPON_STRICT	Ankylosing spondylitis, strict definition	Ankylosing spondylitis, strict definition || ||	TRUE	igd	NA	NA	NA	NA	NA	NA	NA	167699242	2.157e-08	4	0.2001	2871	ebi-a-GCST90001904	|| id:ebi-a-GCST90001904	TRUE	reported	igd	2	1	TRUE	0.0108707	31.5309	22.2656
CD86 on CD62L+ myeloid DC	rs116499957	T	C	T	C	-0.513	-0.0868	0.0152	0.0216	FALSE	FALSE	FALSE	finn-b-M13_ANKYLOSPON_STRICT	4	23334338	0.1996	NA	0.663901	Ankylosing spondylitis, strict definition || id:finn-b-M13_ANKYLOSPON_STRICT	Ankylosing spondylitis, strict definition	Ankylosing spondylitis, strict definition || ||	TRUE	igd	NA	NA	NA	NA	NA	NA	NA	23334338	4.20804e-06	4	0.1113	2871	ebi-a-GCST90001904	|| id:ebi-a-GCST90001904	TRUE	reported	igd	2	1	TRUE	0.0073453	21.2296	22.2656
CD86 on CD62L+ myeloid DC	rs12076726	T	C	T	C	0.2941	0.0602	0.0475	0.06211	FALSE	FALSE	FALSE	finn-b-M13_ANKYLOSPON_STRICT	1	38545541	0.1185	NA	0.611599	Ankylosing spondylitis, strict definition || id:finn-b-M13_ANKYLOSPON_STRICT	Ankylosing spondylitis, strict definition	Ankylosing spondylitis, strict definition || ||	TRUE	igd	NA	NA	NA	NA	NA	NA	NA	38545541	7.76497e-06	1	0.06566	2871	ebi-a-GCST90001904	|| id:ebi-a-GCST90001904	TRUE	reported	igd	2	1	TRUE	0.00693954	20.0487	22.2656
CD86 on CD62L+ myeloid DC	rs139387290	A	C	A	C	-0.5368	-0.5494	0.0145	0.00358	FALSE	FALSE	FALSE	finn-b-M13_ANKYLOSPON_STRICT	7	145251741	0.5087	NA	0.2801	Ankylosing spondylitis, strict definition || id:finn-b-M13_ANKYLOSPON_STRICT	Ankylosing spondylitis, strict definition	Ankylosing spondylitis, strict definition || ||	TRUE	igd	NA	NA	NA	NA	NA	NA	NA	145251741	3.56402e-06	7	0.1156	2871	ebi-a-GCST90001904	|| id:ebi-a-GCST90001904	TRUE	reported	igd	2	1	TRUE	0.00745464	21.548	22.2656
CD86 on CD62L+ myeloid DC	rs143092602	A	T	A	T	-0.785	-0.2594	0.0066	0.003425	FALSE	TRUE	FALSE	finn-b-M13_ANKYLOSPON_STRICT	2	177306191	0.5121	NA	0.6125	Ankylosing spondylitis, strict definition || id:finn-b-M13_ANKYLOSPON_STRICT	Ankylosing spondylitis, strict definition	Ankylosing spondylitis, strict definition || ||	TRUE	igd	NA	NA	NA	NA	NA	NA	NA	177306191	5.43701e-06	2	0.1723	2871	ebi-a-GCST90001904	|| id:ebi-a-GCST90001904	TRUE	reported	igd	2	1	TRUE	0.00717806	20.7427	22.2656
CD86 on CD62L+ myeloid DC	rs151105922	T	G	T	G	-0.3848	0.014	0.0268	0.03003	FALSE	FALSE	FALSE	finn-b-M13_ANKYLOSPON_STRICT	2	225124699	0.1678	NA	0.9334	Ankylosing spondylitis, strict definition || id:finn-b-M13_ANKYLOSPON_STRICT	Ankylosing spondylitis, strict definition	Ankylosing spondylitis, strict definition || ||	TRUE	igd	NA	NA	NA	NA	NA	NA	NA	225124699	9.86393e-06	2	0.08691	2871	ebi-a-GCST90001904	|| id:ebi-a-GCST90001904	TRUE	reported	igd	2	1	TRUE	0.00678176	19.5897	22.2656
CD86 on CD62L+ myeloid DC	rs2105590	A	G	A	G	-0.1461	-0.0236	0.2525	0.2973	FALSE	FALSE	FALSE	finn-b-M13_ANKYLOSPON_STRICT	11	117925668	0.0626	NA	0.7065	Ankylosing spondylitis, strict definition || id:finn-b-M13_ANKYLOSPON_STRICT	Ankylosing spondylitis, strict definition	Ankylosing spondylitis, strict definition || ||	TRUE	igd	NA	NA	NA	NA	NA	NA	NA	117925668	3.70297e-06	11	0.03151	2871	ebi-a-GCST90001904	|| id:ebi-a-GCST90001904	TRUE	reported	igd	2	1	TRUE	0.00743242	21.4833	22.2656
CD86 on CD62L+ myeloid DC	rs2737282	G	A	G	A	-0.1221	-0.0684	0.4652	0.246	FALSE	FALSE	FALSE	finn-b-M13_ANKYLOSPON_STRICT	16	78904218	0.0663	NA	0.3025	Ankylosing spondylitis, strict definition || id:finn-b-M13_ANKYLOSPON_STRICT	Ankylosing spondylitis, strict definition	Ankylosing spondylitis, strict definition || ||	TRUE	igd	NA	NA	NA	NA	NA	NA	NA	78904218	9.57106e-06	16	0.02754	2871	ebi-a-GCST90001904	|| id:ebi-a-GCST90001904	TRUE	reported	igd	2	1	TRUE	0.00679997	19.6427	22.2656
CD86 on CD62L+ myeloid DC	rs2835746	G	A	G	A	0.1372	0.0507	0.2746	0.3461	FALSE	FALSE	FALSE	finn-b-M13_ANKYLOSPON_STRICT	21	38815830	0.0603	NA	0.4	Ankylosing spondylitis, strict definition || id:finn-b-M13_ANKYLOSPON_STRICT	Ankylosing spondylitis, strict definition	Ankylosing spondylitis, strict definition || ||	TRUE	igd	NA	NA	NA	NA	NA	NA	NA	38815830	9.7789e-06	21	0.03097	2871	ebi-a-GCST90001904	|| id:ebi-a-GCST90001904	TRUE	reported	igd	2	1	TRUE	0.00678944	19.6121	22.2656
CD86 on CD62L+ myeloid DC	rs55989590	A	G	A	G	-0.2004	0.1346	0.1306	0.1277	FALSE	FALSE	FALSE	finn-b-M13_ANKYLOSPON_STRICT	18	52521534	0.0864	NA	0.1191	Ankylosing spondylitis, strict definition || id:finn-b-M13_ANKYLOSPON_STRICT	Ankylosing spondylitis, strict definition	Ankylosing spondylitis, strict definition || ||	TRUE	igd	NA	NA	NA	NA	NA	NA	NA	52521534	8.65805e-07	18	0.04064	2871	ebi-a-GCST90001904	|| id:ebi-a-GCST90001904	TRUE	reported	igd	2	1	TRUE	0.00839831	24.2988	22.2656
CD86 on CD62L+ myeloid DC	rs56286676	C	G	C	G	-0.5253	0.2128	0.0138	0.002696	FALSE	TRUE	FALSE	finn-b-M13_ANKYLOSPON_STRICT	17	49364140	0.5489	NA	0.6983	Ankylosing spondylitis, strict definition || id:finn-b-M13_ANKYLOSPON_STRICT	Ankylosing spondylitis, strict definition	Ankylosing spondylitis, strict definition || ||	TRUE	igd	NA	NA	NA	NA	NA	NA	NA	49364140	9.29202e-06	17	0.1183	2871	ebi-a-GCST90001904	|| id:ebi-a-GCST90001904	TRUE	reported	igd	2	1	TRUE	0.00682087	19.7035	22.2656
CD86 on CD62L+ myeloid DC	rs62469564	T	C	T	C	0.8091	0.0812	0.007	0.01486	FALSE	FALSE	FALSE	finn-b-M13_ANKYLOSPON_STRICT	7	95016032	0.2374	NA	0.732399	Ankylosing spondylitis, strict definition || id:finn-b-M13_ANKYLOSPON_STRICT	Ankylosing spondylitis, strict definition	Ankylosing spondylitis, strict definition || ||	TRUE	igd	NA	NA	NA	NA	NA	NA	NA	95016032	1.527e-06	7	0.1679	2871	ebi-a-GCST90001904	|| id:ebi-a-GCST90001904	TRUE	reported	igd	2	1	TRUE	0.00802363	23.206	22.2656
CD86 on CD62L+ myeloid DC	rs6830352	A	T	A	T	-0.2557	-0.0881	0.0622	0.04429	FALSE	TRUE	FALSE	finn-b-M13_ANKYLOSPON_STRICT	4	30425631	0.1388	NA	0.5255	Ankylosing spondylitis, strict definition || id:finn-b-M13_ANKYLOSPON_STRICT	Ankylosing spondylitis, strict definition	Ankylosing spondylitis, strict definition || ||	TRUE	igd	NA	NA	NA	NA	NA	NA	NA	30425631	9.27598e-06	4	0.05756	2871	ebi-a-GCST90001904	|| id:ebi-a-GCST90001904	TRUE	reported	igd	2	1	TRUE	0.00682671	19.7205	22.2656
CD86 on CD62L+ myeloid DC	rs7307939	C	T	C	T	-0.1213	-0.0164	0.4803	0.3153	FALSE	FALSE	FALSE	finn-b-M13_ANKYLOSPON_STRICT	12	131440935	0.062	NA	0.790999	Ankylosing spondylitis, strict definition || id:finn-b-M13_ANKYLOSPON_STRICT	Ankylosing spondylitis, strict definition	Ankylosing spondylitis, strict definition || ||	TRUE	igd	NA	NA	NA	NA	NA	NA	NA	131440935	9.14092e-06	12	0.0273	2871	ebi-a-GCST90001904	|| id:ebi-a-GCST90001904	TRUE	reported	igd	2	1	TRUE	0.00682947	19.7285	22.2656
CD86 on CD62L+ myeloid DC	rs759125	G	A	G	A	0.2613	0.0991	0.9098	0.923	FALSE	FALSE	FALSE	finn-b-M13_ANKYLOSPON_STRICT	9	123041996	0.1094	NA	0.3651	Ankylosing spondylitis, strict definition || id:finn-b-M13_ANKYLOSPON_STRICT	Ankylosing spondylitis, strict definition	Ankylosing spondylitis, strict definition || ||	TRUE	igd	NA	NA	NA	NA	NA	NA	NA	123041996	6.15701e-08	9	0.04814	2871	ebi-a-GCST90001904	|| id:ebi-a-GCST90001904	TRUE	reported	igd	2	1	TRUE	0.0101578	29.4418	22.2656
CD86 on CD62L+ myeloid DC	rs76607076	T	G	T	G	-0.1776	-0.0536	0.1419	0.2037	FALSE	FALSE	FALSE	finn-b-M13_ANKYLOSPON_STRICT	22	25087059	0.0715	NA	0.4537	Ankylosing spondylitis, strict definition || id:finn-b-M13_ANKYLOSPON_STRICT	Ankylosing spondylitis, strict definition	Ankylosing spondylitis, strict definition || ||	TRUE	igd	NA	NA	NA	NA	NA	NA	NA	25087059	6.07897e-06	22	0.0392	2871	ebi-a-GCST90001904	|| id:ebi-a-GCST90001904	TRUE	reported	igd	2	1	TRUE	0.00709883	20.5121	22.2656
CD86 on CD62L+ myeloid DC	rs76831090	A	C	A	C	0.5003	0.2884	0.0152	0.0124	FALSE	FALSE	FALSE	finn-b-M13_ANKYLOSPON_STRICT	4	165317503	0.2608	NA	0.2688	Ankylosing spondylitis, strict definition || id:finn-b-M13_ANKYLOSPON_STRICT	Ankylosing spondylitis, strict definition	Ankylosing spondylitis, strict definition || ||	TRUE	igd	NA	NA	NA	NA	NA	NA	NA	165317503	6.30202e-06	4	0.1106	2871	ebi-a-GCST90001904	|| id:ebi-a-GCST90001904	TRUE	reported	igd	2	1	TRUE	0.00707674	20.4479	22.2656
CD86 on CD62L+ myeloid DC	rs9834116	C	A	C	A	-0.1233	-0.0347	0.4559	0.487	FALSE	FALSE	FALSE	finn-b-M13_ANKYLOSPON_STRICT	3	186214151	0.0571	NA	0.5431	Ankylosing spondylitis, strict definition || id:finn-b-M13_ANKYLOSPON_STRICT	Ankylosing spondylitis, strict definition	Ankylosing spondylitis, strict definition || ||	TRUE	igd	NA	NA	NA	NA	NA	NA	NA	186214151	9.63607e-06	3	0.0278	2871	ebi-a-GCST90001904	|| id:ebi-a-GCST90001904	TRUE	reported	igd	2	1	TRUE	0.00680515	19.6578	22.2656
CD86 on CD62L+ myeloid DC	rs9848900	A	G	A	G	-0.1823	-0.0171	0.8178	0.7316	FALSE	FALSE	FALSE	finn-b-M13_ANKYLOSPON_STRICT	3	121831497	0.0649	NA	0.7925	Ankylosing spondylitis, strict definition || id:finn-b-M13_ANKYLOSPON_STRICT	Ankylosing spondylitis, strict definition	Ankylosing spondylitis, strict definition || ||	TRUE	igd	NA	NA	NA	NA	NA	NA	NA	121831497	2.28102e-07	3	0.03514	2871	ebi-a-GCST90001904	|| id:ebi-a-GCST90001904	TRUE	reported	igd	2	1	TRUE	0.00928719	26.8947	22.2656
CD86 on granulocyte	rs11653491	G	A	G	A	0.1575	-0.0824	0.3309	0.3825	FALSE	FALSE	FALSE	finn-b-M13_ANKYLOSPON_STRICT	17	67953507	0.0588	NA	0.1611	Ankylosing spondylitis, strict definition || id:finn-b-M13_ANKYLOSPON_STRICT	Ankylosing spondylitis, strict definition	Ankylosing spondylitis, strict definition || ||	TRUE	igd	NA	NA	NA	NA	NA	NA	NA	67953507	1.47798e-07	17	0.0299	2848	ebi-a-GCST90001906	|| id:ebi-a-GCST90001906	TRUE	reported	igd	2	1	TRUE	0.00964868	27.7277	23.4892
CD86 on granulocyte	rs117974128	T	C	T	C	-0.2269	-0.1639	0.0888	0.04517	FALSE	FALSE	FALSE	finn-b-M13_ANKYLOSPON_STRICT	11	100371319	0.1386	NA	0.2369	Ankylosing spondylitis, strict definition || id:finn-b-M13_ANKYLOSPON_STRICT	Ankylosing spondylitis, strict definition	Ankylosing spondylitis, strict definition || ||	TRUE	igd	NA	NA	NA	NA	NA	NA	NA	100371319	4.78002e-06	11	0.04952	2848	ebi-a-GCST90001906	|| id:ebi-a-GCST90001906	TRUE	reported	igd	2	1	TRUE	0.00731776	20.9799	23.4892
CD86 on granulocyte	rs12675298	A	G	A	G	-0.5258	-0.1922	0.0277	0.007343	FALSE	FALSE	FALSE	finn-b-M13_ANKYLOSPON_STRICT	8	6828813	0.3356	NA	0.5668	Ankylosing spondylitis, strict definition || id:finn-b-M13_ANKYLOSPON_STRICT	Ankylosing spondylitis, strict definition	Ankylosing spondylitis, strict definition || ||	TRUE	igd	NA	NA	NA	NA	NA	NA	NA	6828813	7.25103e-10	8	0.08507	2848	ebi-a-GCST90001906	|| id:ebi-a-GCST90001906	TRUE	reported	igd	2	1	TRUE	0.0132361	38.1754	23.4892
CD86 on granulocyte	rs138095875	T	A	T	A	-0.7518	-0.1496	0.009	0.008316	FALSE	TRUE	FALSE	finn-b-M13_ANKYLOSPON_STRICT	3	98484408	0.3158	NA	0.6357	Ankylosing spondylitis, strict definition || id:finn-b-M13_ANKYLOSPON_STRICT	Ankylosing spondylitis, strict definition	Ankylosing spondylitis, strict definition || ||	TRUE	igd	NA	NA	NA	NA	NA	NA	NA	98484408	2.969e-07	3	0.1463	2848	ebi-a-GCST90001906	|| id:ebi-a-GCST90001906	TRUE	reported	igd	2	1	TRUE	0.00918687	26.3883	23.4892
CD86 on granulocyte	rs139095969	T	C	T	C	-0.6188	-0.0763	0.0098	0.00885	FALSE	FALSE	FALSE	finn-b-M13_ANKYLOSPON_STRICT	17	55921141	0.3002	NA	0.7995	Ankylosing spondylitis, strict definition || id:finn-b-M13_ANKYLOSPON_STRICT	Ankylosing spondylitis, strict definition	Ankylosing spondylitis, strict definition || ||	TRUE	igd	NA	NA	NA	NA	NA	NA	NA	55921141	6.67099e-06	17	0.1371	2848	ebi-a-GCST90001906	|| id:ebi-a-GCST90001906	TRUE	reported	igd	2	1	TRUE	0.00710216	20.3573	23.4892
CD86 on granulocyte	rs147621180	T	C	T	C	-1.407	-0.1956	0.0019	0.01048	FALSE	FALSE	FALSE	finn-b-M13_ANKYLOSPON_STRICT	16	4475064	0.2861	NA	0.494399	Ankylosing spondylitis, strict definition || id:finn-b-M13_ANKYLOSPON_STRICT	Ankylosing spondylitis, strict definition	Ankylosing spondylitis, strict definition || ||	TRUE	igd	NA	NA	NA	NA	NA	NA	NA	4475064	9.38599e-06	16	0.3171	2848	ebi-a-GCST90001906	|| id:ebi-a-GCST90001906	TRUE	reported	igd	2	1	TRUE	0.00686537	19.6739	23.4892
CD86 on granulocyte	rs17473967	A	G	A	G	0.3204	-0.0482	0.0432	0.1502	FALSE	FALSE	FALSE	finn-b-M13_ANKYLOSPON_STRICT	12	23886853	0.0811	NA	0.5523	Ankylosing spondylitis, strict definition || id:finn-b-M13_ANKYLOSPON_STRICT	Ankylosing spondylitis, strict definition	Ankylosing spondylitis, strict definition || ||	TRUE	igd	NA	NA	NA	NA	NA	NA	NA	23886853	4.09496e-06	12	0.06942	2848	ebi-a-GCST90001906	|| id:ebi-a-GCST90001906	TRUE	reported	igd	2	1	TRUE	0.00742403	21.2868	23.4892
CD86 on granulocyte	rs17613315	G	A	G	A	-0.2772	-0.1663	0.0557	0.07086	FALSE	FALSE	FALSE	finn-b-M13_ANKYLOSPON_STRICT	13	59609619	0.1111	NA	0.1346	Ankylosing spondylitis, strict definition || id:finn-b-M13_ANKYLOSPON_STRICT	Ankylosing spondylitis, strict definition	Ankylosing spondylitis, strict definition || ||	TRUE	igd	NA	NA	NA	NA	NA	NA	NA	59609619	7.67308e-06	13	0.06183	2848	ebi-a-GCST90001906	|| id:ebi-a-GCST90001906	TRUE	reported	igd	2	1	TRUE	0.00700799	20.0855	23.4892
CD86 on granulocyte	rs187015	A	G	A	G	0.1404	0.0465	0.7384	0.6019	FALSE	FALSE	FALSE	finn-b-M13_ANKYLOSPON_STRICT	4	60840845	0.0586	NA	0.4275	Ankylosing spondylitis, strict definition || id:finn-b-M13_ANKYLOSPON_STRICT	Ankylosing spondylitis, strict definition	Ankylosing spondylitis, strict definition || ||	TRUE	igd	NA	NA	NA	NA	NA	NA	NA	60840845	8.63595e-06	4	0.03151	2848	ebi-a-GCST90001906	|| id:ebi-a-GCST90001906	TRUE	reported	igd	2	1	TRUE	0.00692278	19.8396	23.4892
CD86 on granulocyte	rs445	T	C	T	C	0.2079	-0.0158	0.1973	0.05857	FALSE	FALSE	FALSE	finn-b-M13_ANKYLOSPON_STRICT	7	92408370	0.1233	NA	0.8982	Ankylosing spondylitis, strict definition || id:finn-b-M13_ANKYLOSPON_STRICT	Ankylosing spondylitis, strict definition	Ankylosing spondylitis, strict definition || ||	TRUE	igd	NA	NA	NA	NA	NA	NA	NA	92408370	2.10698e-09	7	0.0346	2848	ebi-a-GCST90001906	|| id:ebi-a-GCST90001906	TRUE	reported	igd	2	1	TRUE	0.0125183	36.0788	23.4892
CD86 on granulocyte	rs6123226	A	G	A	G	0.1679	0.0866	0.1815	0.2524	FALSE	FALSE	FALSE	finn-b-M13_ANKYLOSPON_STRICT	20	51523530	0.066	NA	0.1891	Ankylosing spondylitis, strict definition || id:finn-b-M13_ANKYLOSPON_STRICT	Ankylosing spondylitis, strict definition	Ankylosing spondylitis, strict definition || ||	TRUE	igd	NA	NA	NA	NA	NA	NA	NA	51523530	3.01301e-06	20	0.03589	2848	ebi-a-GCST90001906	|| id:ebi-a-GCST90001906	TRUE	reported	igd	2	1	TRUE	0.00762588	21.87	23.4892
CD86 on granulocyte	rs62109982	T	C	T	C	-0.3839	-0.2527	0.0263	0.007857	FALSE	FALSE	FALSE	finn-b-M13_ANKYLOSPON_STRICT	19	28207523	0.328	NA	0.4411	Ankylosing spondylitis, strict definition || id:finn-b-M13_ANKYLOSPON_STRICT	Ankylosing spondylitis, strict definition	Ankylosing spondylitis, strict definition || ||	TRUE	igd	NA	NA	NA	NA	NA	NA	NA	28207523	9.16305e-06	19	0.08638	2848	ebi-a-GCST90001906	|| id:ebi-a-GCST90001906	TRUE	reported	igd	2	1	TRUE	0.00688761	19.7381	23.4892
CD86 on granulocyte	rs62493338	T	G	T	G	-0.2295	0.2629	0.0841	0.02705	FALSE	FALSE	FALSE	finn-b-M13_ANKYLOSPON_STRICT	8	14775908	0.1759	NA	0.135	Ankylosing spondylitis, strict definition || id:finn-b-M13_ANKYLOSPON_STRICT	Ankylosing spondylitis, strict definition	Ankylosing spondylitis, strict definition || ||	TRUE	igd	NA	NA	NA	NA	NA	NA	NA	14775908	5.29895e-06	8	0.05033	2848	ebi-a-GCST90001906	|| id:ebi-a-GCST90001906	TRUE	reported	igd	2	1	TRUE	0.0072479	20.7781	23.4892
CD86 on granulocyte	rs62546664	T	C	T	C	-0.2118	-0.1392	0.1038	0.0922	FALSE	FALSE	FALSE	finn-b-M13_ANKYLOSPON_STRICT	9	26584433	0.0991	NA	0.1602	Ankylosing spondylitis, strict definition || id:finn-b-M13_ANKYLOSPON_STRICT	Ankylosing spondylitis, strict definition	Ankylosing spondylitis, strict definition || ||	TRUE	igd	NA	NA	NA	NA	NA	NA	NA	26584433	4.76102e-06	9	0.0462	2848	ebi-a-GCST90001906	|| id:ebi-a-GCST90001906	TRUE	reported	igd	2	1	TRUE	0.00732546	21.0021	23.4892
CD86 on granulocyte	rs7002813	G	T	G	T	-0.1533	-0.0788	0.6029	0.5262	FALSE	FALSE	FALSE	finn-b-M13_ANKYLOSPON_STRICT	8	6903815	0.0571	NA	0.168	Ankylosing spondylitis, strict definition || id:finn-b-M13_ANKYLOSPON_STRICT	Ankylosing spondylitis, strict definition	Ankylosing spondylitis, strict definition || ||	TRUE	igd	NA	NA	NA	NA	NA	NA	NA	6903815	6.98908e-08	8	0.02837	2848	ebi-a-GCST90001906	|| id:ebi-a-GCST90001906	TRUE	reported	igd	2	1	TRUE	0.0101484	29.1783	23.4892
CD86 on granulocyte	rs74336201	A	G	A	G	-0.742	-0.2288	0.0074	0.01594	FALSE	FALSE	FALSE	finn-b-M13_ANKYLOSPON_STRICT	6	83240504	0.2328	NA	0.3256	Ankylosing spondylitis, strict definition || id:finn-b-M13_ANKYLOSPON_STRICT	Ankylosing spondylitis, strict definition	Ankylosing spondylitis, strict definition || ||	TRUE	igd	NA	NA	NA	NA	NA	NA	NA	83240504	4.39097e-06	6	0.1613	2848	ebi-a-GCST90001906	|| id:ebi-a-GCST90001906	TRUE	reported	igd	2	1	TRUE	0.00737538	21.1463	23.4892
CD86 on granulocyte	rs7663443	C	T	C	T	-0.7704	-0.3491	0.007	0.007823	FALSE	FALSE	FALSE	finn-b-M13_ANKYLOSPON_STRICT	4	15308694	0.3309	NA	0.2914	Ankylosing spondylitis, strict definition || id:finn-b-M13_ANKYLOSPON_STRICT	Ankylosing spondylitis, strict definition	Ankylosing spondylitis, strict definition || ||	TRUE	igd	NA	NA	NA	NA	NA	NA	NA	15308694	5.13902e-06	4	0.1687	2848	ebi-a-GCST90001906	|| id:ebi-a-GCST90001906	TRUE	reported	igd	2	1	TRUE	0.00726932	20.84	23.4892
CD86 on granulocyte	rs886929	A	G	A	G	-0.1271	-0.0394	0.3831	0.2279	FALSE	FALSE	FALSE	finn-b-M13_ANKYLOSPON_STRICT	17	55800643	0.0683	NA	0.5644	Ankylosing spondylitis, strict definition || id:finn-b-M13_ANKYLOSPON_STRICT	Ankylosing spondylitis, strict definition	Ankylosing spondylitis, strict definition || ||	TRUE	igd	NA	NA	NA	NA	NA	NA	NA	55800643	9.941e-06	17	0.02871	2848	ebi-a-GCST90001906	|| id:ebi-a-GCST90001906	TRUE	reported	igd	2	1	TRUE	0.00683449	19.5848	23.4892
CD86 on granulocyte	rs915125	T	C	T	C	0.1359	0.04	0.4377	0.3062	FALSE	FALSE	FALSE	finn-b-M13_ANKYLOSPON_STRICT	6	82463376	0.0625	NA	0.522801	Ankylosing spondylitis, strict definition || id:finn-b-M13_ANKYLOSPON_STRICT	Ankylosing spondylitis, strict definition	Ankylosing spondylitis, strict definition || ||	TRUE	igd	NA	NA	NA	NA	NA	NA	NA	82463376	1.05e-06	6	0.02778	2848	ebi-a-GCST90001906	|| id:ebi-a-GCST90001906	TRUE	reported	igd	2	1	TRUE	0.00833298	23.9149	23.4892
CD86 on granulocyte	rs951076	T	A	T	A	-0.1343	0.0145	0.3664	0.2742	FALSE	TRUE	FALSE	finn-b-M13_ANKYLOSPON_STRICT	21	21580019	0.0645	NA	0.8221	Ankylosing spondylitis, strict definition || id:finn-b-M13_ANKYLOSPON_STRICT	Ankylosing spondylitis, strict definition	Ankylosing spondylitis, strict definition || ||	TRUE	igd	NA	NA	NA	NA	NA	NA	NA	21580019	4.43895e-06	21	0.0292	2848	ebi-a-GCST90001906	|| id:ebi-a-GCST90001906	TRUE	reported	igd	2	1	TRUE	0.0073728	21.1388	23.4892
CCR7 on naive CD8br	rs112171230	T	C	T	C	0.2857	-0.0213	0.0536	0.1105	FALSE	FALSE	FALSE	finn-b-M13_ANKYLOSPON_STRICT	7	70434581	0.0922	NA	0.8175	Ankylosing spondylitis, strict definition || id:finn-b-M13_ANKYLOSPON_STRICT	Ankylosing spondylitis, strict definition	Ankylosing spondylitis, strict definition || ||	TRUE	igd	NA	NA	NA	NA	NA	NA	NA	70434581	3.96004e-06	7	0.0618	2910	ebi-a-GCST90001908	|| id:ebi-a-GCST90001908	TRUE	reported	igd	2	1	TRUE	0.00729076	21.3572	22.9079
CCR7 on naive CD8br	rs114222516	T	C	T	C	0.5246	-0.2976	0.0177	0.01914	FALSE	FALSE	FALSE	finn-b-M13_ANKYLOSPON_STRICT	4	137459015	0.2105	NA	0.1575	Ankylosing spondylitis, strict definition || id:finn-b-M13_ANKYLOSPON_STRICT	Ankylosing spondylitis, strict definition	Ankylosing spondylitis, strict definition || ||	TRUE	igd	NA	NA	NA	NA	NA	NA	NA	137459015	5.36995e-07	4	0.1044	2910	ebi-a-GCST90001908	|| id:ebi-a-GCST90001908	TRUE	reported	igd	2	1	TRUE	0.00860222	25.2323	22.9079
CCR7 on naive CD8br	rs116872842	T	A	T	A	0.2715	0.021	0.0591	0.007762	FALSE	TRUE	FALSE	finn-b-M13_ANKYLOSPON_STRICT	16	51249917	0.3316	NA	0.9494	Ankylosing spondylitis, strict definition || id:finn-b-M13_ANKYLOSPON_STRICT	Ankylosing spondylitis, strict definition	Ankylosing spondylitis, strict definition || ||	TRUE	igd	NA	NA	NA	NA	NA	NA	NA	51249917	6.17803e-06	16	0.05996	2910	ebi-a-GCST90001908	|| id:ebi-a-GCST90001908	TRUE	reported	igd	2	1	TRUE	0.00699639	20.4889	22.9079
CCR7 on naive CD8br	rs12593799	T	G	T	G	0.2928	0.0235	0.051	0.1622	FALSE	FALSE	FALSE	finn-b-M13_ANKYLOSPON_STRICT	15	82392146	0.0783	NA	0.763801	Ankylosing spondylitis, strict definition || id:finn-b-M13_ANKYLOSPON_STRICT	Ankylosing spondylitis, strict definition	Ankylosing spondylitis, strict definition || ||	TRUE	igd	NA	NA	NA	NA	NA	NA	NA	82392146	2.29198e-06	15	0.06183	2910	ebi-a-GCST90001908	|| id:ebi-a-GCST90001908	TRUE	reported	igd	2	1	TRUE	0.00764745	22.4102	22.9079
CCR7 on naive CD8br	rs13261112	A	G	A	G	0.2422	-0.386	0.0696	0.006781	FALSE	FALSE	FALSE	finn-b-M13_ANKYLOSPON_STRICT	8	82954367	0.3478	NA	0.2671	Ankylosing spondylitis, strict definition || id:finn-b-M13_ANKYLOSPON_STRICT	Ankylosing spondylitis, strict definition	Ankylosing spondylitis, strict definition || ||	TRUE	igd	NA	NA	NA	NA	NA	NA	NA	82954367	7.90497e-06	8	0.05412	2910	ebi-a-GCST90001908	|| id:ebi-a-GCST90001908	TRUE	reported	igd	2	1	TRUE	0.00683535	20.014	22.9079
CCR7 on naive CD8br	rs13295814	C	A	C	A	-0.1274	0.0661	0.3471	0.4125	FALSE	FALSE	FALSE	finn-b-M13_ANKYLOSPON_STRICT	9	35969765	0.0583	NA	0.2564	Ankylosing spondylitis, strict definition || id:finn-b-M13_ANKYLOSPON_STRICT	Ankylosing spondylitis, strict definition	Ankylosing spondylitis, strict definition || ||	TRUE	igd	NA	NA	NA	NA	NA	NA	NA	35969765	9.36699e-06	9	0.02871	2910	ebi-a-GCST90001908	|| id:ebi-a-GCST90001908	TRUE	reported	igd	2	1	TRUE	0.00672126	19.6777	22.9079
CCR7 on naive CD8br	rs139036545	A	G	A	G	1.617	-0.3569	0.0014	0.01307	FALSE	FALSE	FALSE	finn-b-M13_ANKYLOSPON_STRICT	16	86333892	0.2534	NA	0.1591	Ankylosing spondylitis, strict definition || id:finn-b-M13_ANKYLOSPON_STRICT	Ankylosing spondylitis, strict definition	Ankylosing spondylitis, strict definition || ||	TRUE	igd	NA	NA	NA	NA	NA	NA	NA	86333892	6.83203e-06	16	0.3587	2910	ebi-a-GCST90001908	|| id:ebi-a-GCST90001908	TRUE	reported	igd	2	1	TRUE	0.00693493	20.3076	22.9079
CCR7 on naive CD8br	rs143859887	G	A	G	A	1.585	-0.6151	0.0015	0.008385	FALSE	FALSE	FALSE	finn-b-M13_ANKYLOSPON_STRICT	20	58399063	0.3147	NA	0.0506302	Ankylosing spondylitis, strict definition || id:finn-b-M13_ANKYLOSPON_STRICT	Ankylosing spondylitis, strict definition	Ankylosing spondylitis, strict definition || ||	TRUE	igd	NA	NA	NA	NA	NA	NA	NA	58399063	3.42902e-06	20	0.3407	2910	ebi-a-GCST90001908	|| id:ebi-a-GCST90001908	TRUE	reported	igd	2	1	TRUE	0.0073825	21.628	22.9079
CCR7 on naive CD8br	rs146494321	G	T	G	T	1.084	0.3102	0.0033	0.005939	FALSE	FALSE	FALSE	finn-b-M13_ANKYLOSPON_STRICT	5	32490061	0.3854	NA	0.4209	Ankylosing spondylitis, strict definition || id:finn-b-M13_ANKYLOSPON_STRICT	Ankylosing spondylitis, strict definition	Ankylosing spondylitis, strict definition || ||	TRUE	igd	NA	NA	NA	NA	NA	NA	NA	32490061	5.55303e-06	5	0.2382	2910	ebi-a-GCST90001908	|| id:ebi-a-GCST90001908	TRUE	reported	igd	2	1	TRUE	0.00706647	20.6955	22.9079
CCR7 on naive CD8br	rs146790974	A	G	A	G	0.343	-0.3239	0.034	0.002465	FALSE	FALSE	FALSE	finn-b-M13_ANKYLOSPON_STRICT	2	152246402	0.597	NA	0.5874	Ankylosing spondylitis, strict definition || id:finn-b-M13_ANKYLOSPON_STRICT	Ankylosing spondylitis, strict definition	Ankylosing spondylitis, strict definition || ||	TRUE	igd	NA	NA	NA	NA	NA	NA	NA	152246402	5.37304e-06	2	0.07524	2910	ebi-a-GCST90001908	|| id:ebi-a-GCST90001908	TRUE	reported	igd	2	1	TRUE	0.00709099	20.7679	22.9079
CCR7 on naive CD8br	rs1492564	T	C	T	C	-0.1266	-0.0376	0.4414	0.5691	FALSE	FALSE	FALSE	finn-b-M13_ANKYLOSPON_STRICT	16	73774321	0.0582	NA	0.5187	Ankylosing spondylitis, strict definition || id:finn-b-M13_ANKYLOSPON_STRICT	Ankylosing spondylitis, strict definition	Ankylosing spondylitis, strict definition || ||	TRUE	igd	NA	NA	NA	NA	NA	NA	NA	73774321	3.85301e-06	16	0.02735	2910	ebi-a-GCST90001908	|| id:ebi-a-GCST90001908	TRUE	reported	igd	2	1	TRUE	0.00730927	21.4118	22.9079
CCR7 on naive CD8br	rs187179931	G	A	G	A	0.457	0.272	0.0199	0.04332	FALSE	FALSE	FALSE	finn-b-M13_ANKYLOSPON_STRICT	4	138000655	0.1417	NA	0.0548605	Ankylosing spondylitis, strict definition || id:finn-b-M13_ANKYLOSPON_STRICT	Ankylosing spondylitis, strict definition	Ankylosing spondylitis, strict definition || ||	TRUE	igd	NA	NA	NA	NA	NA	NA	NA	138000655	3.54201e-06	4	0.09837	2910	ebi-a-GCST90001908	|| id:ebi-a-GCST90001908	TRUE	reported	igd	2	1	TRUE	0.00736215	21.5679	22.9079
CCR7 on naive CD8br	rs188524489	G	A	G	A	0.5589	0.0452	0.0134	0.03065	FALSE	FALSE	FALSE	finn-b-M13_ANKYLOSPON_STRICT	4	65000122	0.1667	NA	0.7863	Ankylosing spondylitis, strict definition || id:finn-b-M13_ANKYLOSPON_STRICT	Ankylosing spondylitis, strict definition	Ankylosing spondylitis, strict definition || ||	TRUE	igd	NA	NA	NA	NA	NA	NA	NA	65000122	6.41106e-06	4	0.1236	2910	ebi-a-GCST90001908	|| id:ebi-a-GCST90001908	TRUE	reported	igd	2	1	TRUE	0.00697746	20.433	22.9079
CCR7 on naive CD8br	rs2204128	T	G	T	G	-0.3854	0.1788	0.9744	0.9272	FALSE	FALSE	FALSE	finn-b-M13_ANKYLOSPON_STRICT	3	61688122	0.1107	NA	0.1063	Ankylosing spondylitis, strict definition || id:finn-b-M13_ANKYLOSPON_STRICT	Ankylosing spondylitis, strict definition	Ankylosing spondylitis, strict definition || ||	TRUE	igd	NA	NA	NA	NA	NA	NA	NA	61688122	6.446e-06	3	0.08527	2910	ebi-a-GCST90001908	|| id:ebi-a-GCST90001908	TRUE	reported	igd	2	1	TRUE	0.00697108	20.4142	22.9079
CCR7 on naive CD8br	rs2228015	C	T	C	T	0.3833	-0.2055	0.0407	0.02283	FALSE	FALSE	FALSE	finn-b-M13_ANKYLOSPON_STRICT	17	38715186	0.1938	NA	0.2892	Ankylosing spondylitis, strict definition || id:finn-b-M13_ANKYLOSPON_STRICT	Ankylosing spondylitis, strict definition	Ankylosing spondylitis, strict definition || ||	TRUE	igd	NA	NA	NA	NA	NA	NA	NA	38715186	2.61e-08	17	0.06868	2910	ebi-a-GCST90001908	|| id:ebi-a-GCST90001908	TRUE	reported	igd	2	1	TRUE	0.0105901	31.1257	22.9079
CCR7 on naive CD8br	rs3806092	C	A	C	A	0.2166	0.2053	0.0866	0.05979	FALSE	FALSE	FALSE	finn-b-M13_ANKYLOSPON_STRICT	6	70982817	0.1209	NA	0.0894499	Ankylosing spondylitis, strict definition || id:finn-b-M13_ANKYLOSPON_STRICT	Ankylosing spondylitis, strict definition	Ankylosing spondylitis, strict definition || ||	TRUE	igd	NA	NA	NA	NA	NA	NA	NA	70982817	8.22299e-06	6	0.04848	2910	ebi-a-GCST90001908	|| id:ebi-a-GCST90001908	TRUE	reported	igd	2	1	TRUE	0.00681286	19.9477	22.9079
CCR7 on naive CD8br	rs460267	C	T	C	T	-0.1248	0.0242	0.3935	0.4566	FALSE	FALSE	FALSE	finn-b-M13_ANKYLOSPON_STRICT	5	76735198	0.0574	NA	0.673	Ankylosing spondylitis, strict definition || id:finn-b-M13_ANKYLOSPON_STRICT	Ankylosing spondylitis, strict definition	Ankylosing spondylitis, strict definition || ||	TRUE	igd	TRUE	rs460267	rs163018	C	T	G	T	76722891	7.82402e-06	5	0.02786	2910	ebi-a-GCST90001908	|| id:ebi-a-GCST90001908	TRUE	reported	igd	2	1	TRUE	0.00684841	20.0525	22.9079
CCR7 on naive CD8br	rs5020353	G	A	G	A	-0.209	0.0011	0.3258	0.5431	FALSE	FALSE	FALSE	finn-b-M13_ANKYLOSPON_STRICT	16	423423	0.0574	NA	0.9844	Ankylosing spondylitis, strict definition || id:finn-b-M13_ANKYLOSPON_STRICT	Ankylosing spondylitis, strict definition	Ankylosing spondylitis, strict definition || ||	TRUE	igd	NA	NA	NA	NA	NA	NA	NA	423423	3.00608e-13	16	0.02852	2910	ebi-a-GCST90001908	|| id:ebi-a-GCST90001908	TRUE	reported	igd	2	1	TRUE	0.01812	53.6655	22.9079
CCR7 on naive CD8br	rs56043797	C	T	C	T	-0.1366	0.1212	0.3206	0.373	FALSE	FALSE	FALSE	finn-b-M13_ANKYLOSPON_STRICT	15	76068559	0.0592	NA	0.0404697	Ankylosing spondylitis, strict definition || id:finn-b-M13_ANKYLOSPON_STRICT	Ankylosing spondylitis, strict definition	Ankylosing spondylitis, strict definition || ||	TRUE	igd	NA	NA	NA	NA	NA	NA	NA	76068559	4.52397e-06	15	0.02972	2910	ebi-a-GCST90001908	|| id:ebi-a-GCST90001908	TRUE	reported	igd	2	1	TRUE	0.00720725	21.1108	22.9079
CCR7 on naive CD8br	rs6925194	C	T	C	T	-0.1707	0.0597	0.8385	0.8768	FALSE	FALSE	FALSE	finn-b-M13_ANKYLOSPON_STRICT	6	156369631	0.0876	NA	0.4956	Ankylosing spondylitis, strict definition || id:finn-b-M13_ANKYLOSPON_STRICT	Ankylosing spondylitis, strict definition	Ankylosing spondylitis, strict definition || ||	TRUE	igd	NA	NA	NA	NA	NA	NA	NA	156369631	3.82103e-06	6	0.03687	2910	ebi-a-GCST90001908	|| id:ebi-a-GCST90001908	TRUE	reported	igd	2	1	TRUE	0.00731207	21.4201	22.9079
CCR7 on naive CD8br	rs7629505	G	A	G	A	-0.1263	0.041	0.6455	0.6209	FALSE	FALSE	FALSE	finn-b-M13_ANKYLOSPON_STRICT	3	31921624	0.0589	NA	0.4859	Ankylosing spondylitis, strict definition || id:finn-b-M13_ANKYLOSPON_STRICT	Ankylosing spondylitis, strict definition	Ankylosing spondylitis, strict definition || ||	TRUE	igd	NA	NA	NA	NA	NA	NA	NA	31921624	9.80889e-06	3	0.02852	2910	ebi-a-GCST90001908	|| id:ebi-a-GCST90001908	TRUE	reported	igd	2	1	TRUE	0.00669418	19.5979	22.9079
CCR7 on naive CD8br	rs7924111	T	C	T	C	0.4433	-0.0441	0.0258	0.043	FALSE	FALSE	FALSE	finn-b-M13_ANKYLOSPON_STRICT	10	3161871	0.1417	NA	0.755899	Ankylosing spondylitis, strict definition || id:finn-b-M13_ANKYLOSPON_STRICT	Ankylosing spondylitis, strict definition	Ankylosing spondylitis, strict definition || ||	TRUE	igd	NA	NA	NA	NA	NA	NA	NA	3161871	3.14797e-07	10	0.08648	2910	ebi-a-GCST90001908	|| id:ebi-a-GCST90001908	TRUE	reported	igd	2	1	TRUE	0.00894885	26.2582	22.9079
CCR7 on naive CD8br	rs8179096	A	G	A	G	0.3887	-0.0033	0.0253	0.06704	FALSE	FALSE	FALSE	finn-b-M13_ANKYLOSPON_STRICT	17	76921649	0.1144	NA	0.9772	Ankylosing spondylitis, strict definition || id:finn-b-M13_ANKYLOSPON_STRICT	Ankylosing spondylitis, strict definition	Ankylosing spondylitis, strict definition || ||	TRUE	igd	NA	NA	NA	NA	NA	NA	NA	76921649	6.68205e-06	17	0.08614	2910	ebi-a-GCST90001908	|| id:ebi-a-GCST90001908	TRUE	reported	igd	2	1	TRUE	0.00694861	20.348	22.9079
CCR7 on naive CD8br	rs842297	G	A	G	A	-0.1948	0.0721	0.1354	0.2581	FALSE	FALSE	FALSE	finn-b-M13_ANKYLOSPON_STRICT	9	7722331	0.0655	NA	0.2711	Ankylosing spondylitis, strict definition || id:finn-b-M13_ANKYLOSPON_STRICT	Ankylosing spondylitis, strict definition	Ankylosing spondylitis, strict definition || ||	TRUE	igd	NA	NA	NA	NA	NA	NA	NA	7722331	1.55199e-06	9	0.04047	2910	ebi-a-GCST90001908	|| id:ebi-a-GCST90001908	TRUE	reported	igd	2	1	TRUE	0.00789904	23.1533	22.9079
CCR7 on naive CD8br	rs9614090	A	T	A	T	-0.1232	-0.1212	0.4713	0.4407	FALSE	TRUE	TRUE	finn-b-M13_ANKYLOSPON_STRICT	22	30269907	0.0576	NA	0.0354201	Ankylosing spondylitis, strict definition || id:finn-b-M13_ANKYLOSPON_STRICT	Ankylosing spondylitis, strict definition	Ankylosing spondylitis, strict definition || ||	TRUE	igd	NA	NA	NA	NA	NA	NA	NA	30269907	9.7681e-06	22	0.02781	2910	ebi-a-GCST90001908	|| id:ebi-a-GCST90001908	TRUE	reported	igd	2	1	FALSE	0.00669896	19.612	22.9079
CD25 on activated Treg	rs111871083	T	C	T	C	0.1574	-0.0666	0.1638	0.09597	FALSE	FALSE	FALSE	finn-b-M13_ANKYLOSPON_STRICT	1	27823957	0.0971	NA	0.4927	Ankylosing spondylitis, strict definition || id:finn-b-M13_ANKYLOSPON_STRICT	Ankylosing spondylitis, strict definition	Ankylosing spondylitis, strict definition || ||	TRUE	igd	NA	NA	NA	NA	NA	NA	NA	27823957	4.69202e-06	1	0.03433	3435	ebi-a-GCST90001939	|| id:ebi-a-GCST90001939	TRUE	reported	igd	2	1	TRUE	0.00608255	21.0092	21.7483
CD25 on activated Treg	rs112819427	G	A	G	A	-0.1837	0.0795	0.1175	0.01981	FALSE	FALSE	FALSE	finn-b-M13_ANKYLOSPON_STRICT	2	38588385	0.2055	NA	0.6987	Ankylosing spondylitis, strict definition || id:finn-b-M13_ANKYLOSPON_STRICT	Ankylosing spondylitis, strict definition	Ankylosing spondylitis, strict definition || ||	TRUE	igd	NA	NA	NA	NA	NA	NA	NA	38588385	3.46801e-06	2	0.03952	3435	ebi-a-GCST90001939	|| id:ebi-a-GCST90001939	TRUE	reported	igd	2	1	TRUE	0.00625078	21.5939	21.7483
CD25 on activated Treg	rs113116201	C	T	C	T	0.9566	0.1816	0.0044	0.01071	FALSE	FALSE	FALSE	finn-b-M13_ANKYLOSPON_STRICT	1	198830942	0.279	NA	0.5152	Ankylosing spondylitis, strict definition || id:finn-b-M13_ANKYLOSPON_STRICT	Ankylosing spondylitis, strict definition	Ankylosing spondylitis, strict definition || ||	TRUE	igd	NA	NA	NA	NA	NA	NA	NA	198830942	2.59e-07	1	0.1853	3435	ebi-a-GCST90001939	|| id:ebi-a-GCST90001939	TRUE	reported	igd	2	1	TRUE	0.00769886	26.6353	21.7483
CD25 on activated Treg	rs114746521	A	G	A	G	-0.4886	-0.3776	0.0135	0.01809	FALSE	FALSE	FALSE	finn-b-M13_ANKYLOSPON_STRICT	6	33720059	0.2188	NA	0.0843704	Ankylosing spondylitis, strict definition || id:finn-b-M13_ANKYLOSPON_STRICT	Ankylosing spondylitis, strict definition	Ankylosing spondylitis, strict definition || ||	TRUE	igd	NA	NA	NA	NA	NA	NA	NA	33720059	5.12897e-06	6	0.107	3435	ebi-a-GCST90001939	|| id:ebi-a-GCST90001939	TRUE	reported	igd	2	1	TRUE	0.00603371	20.8395	21.7483
CD25 on activated Treg	rs11578578	C	G	C	G	-0.2045	-0.1542	0.0801	0.1593	FALSE	TRUE	FALSE	finn-b-M13_ANKYLOSPON_STRICT	1	22917278	0.079	NA	0.0508195	Ankylosing spondylitis, strict definition || id:finn-b-M13_ANKYLOSPON_STRICT	Ankylosing spondylitis, strict definition	Ankylosing spondylitis, strict definition || ||	TRUE	igd	NA	NA	NA	NA	NA	NA	NA	22917278	9.38793e-06	1	0.04608	3435	ebi-a-GCST90001939	|| id:ebi-a-GCST90001939	TRUE	reported	igd	2	1	TRUE	0.00570101	19.6838	21.7483
CD25 on activated Treg	rs117690070	T	A	T	A	0.516	-1.1132	0.015	0.001045	FALSE	TRUE	FALSE	finn-b-M13_ANKYLOSPON_STRICT	18	11450416	0.9286	NA	0.2306	Ankylosing spondylitis, strict definition || id:finn-b-M13_ANKYLOSPON_STRICT	Ankylosing spondylitis, strict definition	Ankylosing spondylitis, strict definition || ||	TRUE	igd	NA	NA	NA	NA	NA	NA	NA	11450416	6.56901e-07	18	0.1036	3435	ebi-a-GCST90001939	|| id:ebi-a-GCST90001939	TRUE	reported	igd	2	1	TRUE	0.00717015	24.7929	21.7483
CD25 on activated Treg	rs1332159	G	T	G	T	-0.127	-0.0351	0.4418	0.4934	FALSE	FALSE	FALSE	finn-b-M13_ANKYLOSPON_STRICT	9	25552600	0.0573	NA	0.540201	Ankylosing spondylitis, strict definition || id:finn-b-M13_ANKYLOSPON_STRICT	Ankylosing spondylitis, strict definition	Ankylosing spondylitis, strict definition || ||	TRUE	igd	NA	NA	NA	NA	NA	NA	NA	25552600	8.29908e-07	9	0.02572	3435	ebi-a-GCST90001939	|| id:ebi-a-GCST90001939	TRUE	reported	igd	2	1	TRUE	0.00704802	24.3676	21.7483
CD25 on activated Treg	rs145947216	T	C	T	C	0.342	-0.3002	0.036	0.007534	FALSE	FALSE	FALSE	finn-b-M13_ANKYLOSPON_STRICT	2	38596674	0.3481	NA	0.3885	Ankylosing spondylitis, strict definition || id:finn-b-M13_ANKYLOSPON_STRICT	Ankylosing spondylitis, strict definition	Ankylosing spondylitis, strict definition || ||	TRUE	igd	NA	NA	NA	NA	NA	NA	NA	38596674	1.51702e-06	2	0.07099	3435	ebi-a-GCST90001939	|| id:ebi-a-GCST90001939	TRUE	reported	igd	2	1	TRUE	0.0067113	23.1956	21.7483
CD25 on activated Treg	rs16843666	T	C	T	C	-0.1776	-0.0044	0.1179	0.1572	FALSE	FALSE	FALSE	finn-b-M13_ANKYLOSPON_STRICT	2	159955595	0.0791	NA	0.9559	Ankylosing spondylitis, strict definition || id:finn-b-M13_ANKYLOSPON_STRICT	Ankylosing spondylitis, strict definition	Ankylosing spondylitis, strict definition || ||	TRUE	igd	NA	NA	NA	NA	NA	NA	NA	159955595	6.55602e-06	2	0.03934	3435	ebi-a-GCST90001939	|| id:ebi-a-GCST90001939	TRUE	reported	igd	2	1	TRUE	0.00589822	20.3687	21.7483
CD25 on activated Treg	rs16903407	T	G	T	G	0.4475	0.4556	0.0156	0.03695	FALSE	FALSE	FALSE	finn-b-M13_ANKYLOSPON_STRICT	5	2165975	0.153	NA	0.00290898	Ankylosing spondylitis, strict definition || id:finn-b-M13_ANKYLOSPON_STRICT	Ankylosing spondylitis, strict definition	Ankylosing spondylitis, strict definition || ||	TRUE	igd	NA	NA	NA	NA	NA	NA	NA	2165975	7.57199e-06	5	0.09981	3435	ebi-a-GCST90001939	|| id:ebi-a-GCST90001939	TRUE	reported	igd	2	1	TRUE	0.00581805	20.0902	21.7483
CD25 on activated Treg	rs254283	G	C	G	C	-0.1125	-0.0327	0.5549	0.5326	FALSE	TRUE	TRUE	finn-b-M13_ANKYLOSPON_STRICT	19	54687334	0.0576	NA	0.5697	Ankylosing spondylitis, strict definition || id:finn-b-M13_ANKYLOSPON_STRICT	Ankylosing spondylitis, strict definition	Ankylosing spondylitis, strict definition || ||	TRUE	igd	NA	NA	NA	NA	NA	NA	NA	54687334	8.47891e-06	19	0.02524	3435	ebi-a-GCST90001939	|| id:ebi-a-GCST90001939	TRUE	reported	igd	2	1	FALSE	0.00575036	19.8552	21.7483
CD25 on activated Treg	rs6939307	T	G	T	G	-0.1278	0.0508	0.3426	0.1938	FALSE	FALSE	FALSE	finn-b-M13_ANKYLOSPON_STRICT	6	129838002	0.0727	NA	0.4849	Ankylosing spondylitis, strict definition || id:finn-b-M13_ANKYLOSPON_STRICT	Ankylosing spondylitis, strict definition	Ankylosing spondylitis, strict definition || ||	TRUE	igd	NA	NA	NA	NA	NA	NA	NA	129838002	1.78e-06	6	0.02671	3435	ebi-a-GCST90001939	|| id:ebi-a-GCST90001939	TRUE	reported	igd	2	1	TRUE	0.00662068	22.8803	21.7483
CD25 on activated Treg	rs73215328	A	G	A	G	-0.1551	-0.0765	0.1886	0.1585	FALSE	FALSE	FALSE	finn-b-M13_ANKYLOSPON_STRICT	4	29722257	0.0785	NA	0.3298	Ankylosing spondylitis, strict definition || id:finn-b-M13_ANKYLOSPON_STRICT	Ankylosing spondylitis, strict definition	Ankylosing spondylitis, strict definition || ||	TRUE	igd	NA	NA	NA	NA	NA	NA	NA	29722257	1.22e-06	4	0.0319	3435	ebi-a-GCST90001939	|| id:ebi-a-GCST90001939	TRUE	reported	igd	2	1	TRUE	0.00683497	23.626	21.7483
CD25 on activated Treg	rs76542581	C	T	C	T	-0.6408	0.0041	0.0086	0.0113	FALSE	FALSE	FALSE	finn-b-M13_ANKYLOSPON_STRICT	5	39250293	0.2698	NA	0.988	Ankylosing spondylitis, strict definition || id:finn-b-M13_ANKYLOSPON_STRICT	Ankylosing spondylitis, strict definition	Ankylosing spondylitis, strict definition || ||	TRUE	igd	NA	NA	NA	NA	NA	NA	NA	39250293	3.05999e-06	5	0.1371	3435	ebi-a-GCST90001939	|| id:ebi-a-GCST90001939	TRUE	reported	igd	2	1	TRUE	0.00631961	21.8332	21.7483
CD25 on activated Treg	rs77205061	G	A	G	A	0.2382	0.097	0.061	0.04505	FALSE	FALSE	FALSE	finn-b-M13_ANKYLOSPON_STRICT	16	11133225	0.1375	NA	0.4806	Ankylosing spondylitis, strict definition || id:finn-b-M13_ANKYLOSPON_STRICT	Ankylosing spondylitis, strict definition	Ankylosing spondylitis, strict definition || ||	TRUE	igd	NA	NA	NA	NA	NA	NA	NA	11133225	5.26805e-06	16	0.05222	3435	ebi-a-GCST90001939	|| id:ebi-a-GCST90001939	TRUE	reported	igd	2	1	TRUE	0.00602088	20.7949	21.7483
CD25 on activated Treg	rs77993403	A	G	A	G	0.3243	-0.094	0.0323	0.03777	FALSE	FALSE	FALSE	finn-b-M13_ANKYLOSPON_STRICT	1	154316996	0.1505	NA	0.532	Ankylosing spondylitis, strict definition || id:finn-b-M13_ANKYLOSPON_STRICT	Ankylosing spondylitis, strict definition	Ankylosing spondylitis, strict definition || ||	TRUE	igd	NA	NA	NA	NA	NA	NA	NA	154316996	6.51703e-06	1	0.07182	3435	ebi-a-GCST90001939	|| id:ebi-a-GCST90001939	TRUE	reported	igd	2	1	TRUE	0.00590073	20.3775	21.7483
CD25 on activated Treg	rs78257733	T	C	T	C	-0.2486	-0.3855	0.0566	0.01619	FALSE	FALSE	FALSE	finn-b-M13_ANKYLOSPON_STRICT	3	152588864	0.2292	NA	0.0925209	Ankylosing spondylitis, strict definition || id:finn-b-M13_ANKYLOSPON_STRICT	Ankylosing spondylitis, strict definition	Ankylosing spondylitis, strict definition || ||	TRUE	igd	NA	NA	NA	NA	NA	NA	NA	152588864	8.35295e-06	3	0.0557	3435	ebi-a-GCST90001939	|| id:ebi-a-GCST90001939	TRUE	reported	igd	2	1	TRUE	0.00576572	19.9085	21.7483
CD25 on activated Treg	rs7999263	T	C	T	C	0.1754	-0.0103	0.1199	0.1525	FALSE	FALSE	FALSE	finn-b-M13_ANKYLOSPON_STRICT	13	104070037	0.0797	NA	0.8976	Ankylosing spondylitis, strict definition || id:finn-b-M13_ANKYLOSPON_STRICT	Ankylosing spondylitis, strict definition	Ankylosing spondylitis, strict definition || ||	TRUE	igd	NA	NA	NA	NA	NA	NA	NA	104070037	9.73801e-06	13	0.03959	3435	ebi-a-GCST90001939	|| id:ebi-a-GCST90001939	TRUE	reported	igd	2	1	TRUE	0.00568181	19.6171	21.7483
FSC-A on NK	rs1006368	T	C	T	C	0.389	-0.0127	0.1224	0.0814	FALSE	FALSE	FALSE	finn-b-M13_ANKYLOSPON_STRICT	10	126346603	0.1046	NA	0.9035	Ankylosing spondylitis, strict definition || id:finn-b-M13_ANKYLOSPON_STRICT	Ankylosing spondylitis, strict definition	Ankylosing spondylitis, strict definition || ||	TRUE	igd	NA	NA	NA	NA	NA	NA	NA	126346603	5.07809e-22	10	0.04003	3113	ebi-a-GCST90001969	|| id:ebi-a-GCST90001969	TRUE	reported	igd	2	1	TRUE	0.0294422	94.3733	26.3935
FSC-A on NK	rs10919543	G	A	G	A	-0.1509	0.0308	0.5475	0.2664	FALSE	FALSE	FALSE	finn-b-M13_ANKYLOSPON_STRICT	1	161508617	0.0647	NA	0.6339	Ankylosing spondylitis, strict definition || id:finn-b-M13_ANKYLOSPON_STRICT	Ankylosing spondylitis, strict definition	Ankylosing spondylitis, strict definition || ||	TRUE	igd	NA	NA	NA	NA	NA	NA	NA	161508617	3.03403e-08	1	0.02717	3113	ebi-a-GCST90001969	|| id:ebi-a-GCST90001969	TRUE	reported	igd	2	1	TRUE	0.00981156	30.8262	26.3935
FSC-A on NK	rs111460281	A	G	A	G	0.2794	0.0768	0.0524	0.02607	FALSE	FALSE	FALSE	finn-b-M13_ANKYLOSPON_STRICT	21	46437156	0.1777	NA	0.6656	Ankylosing spondylitis, strict definition || id:finn-b-M13_ANKYLOSPON_STRICT	Ankylosing spondylitis, strict definition	Ankylosing spondylitis, strict definition || ||	TRUE	igd	NA	NA	NA	NA	NA	NA	NA	46437156	5.53503e-06	21	0.06138	3113	ebi-a-GCST90001969	|| id:ebi-a-GCST90001969	TRUE	reported	igd	2	1	TRUE	0.00661209	20.7071	26.3935
FSC-A on NK	rs117893932	G	A	G	A	0.2818	-0.2438	0.0501	0.007227	FALSE	FALSE	FALSE	finn-b-M13_ANKYLOSPON_STRICT	18	56570039	0.3493	NA	0.4852	Ankylosing spondylitis, strict definition || id:finn-b-M13_ANKYLOSPON_STRICT	Ankylosing spondylitis, strict definition	Ankylosing spondylitis, strict definition || ||	TRUE	igd	NA	NA	NA	NA	NA	NA	NA	56570039	4.83704e-06	18	0.06153	3113	ebi-a-GCST90001969	|| id:ebi-a-GCST90001969	TRUE	reported	igd	2	1	TRUE	0.00669287	20.9618	26.3935
FSC-A on NK	rs12425743	G	A	G	A	0.8813	0.2109	0.0055	0.092	FALSE	FALSE	FALSE	finn-b-M13_ANKYLOSPON_STRICT	12	86546401	0.1001	NA	0.0351301	Ankylosing spondylitis, strict definition || id:finn-b-M13_ANKYLOSPON_STRICT	Ankylosing spondylitis, strict definition	Ankylosing spondylitis, strict definition || ||	TRUE	igd	NA	NA	NA	NA	NA	NA	NA	86546401	1.43199e-06	12	0.1825	3113	ebi-a-GCST90001969	|| id:ebi-a-GCST90001969	TRUE	reported	igd	2	1	TRUE	0.00743535	23.3047	26.3935
FSC-A on NK	rs12542554	T	C	T	C	0.2057	-0.0191	0.1031	0.1034	FALSE	FALSE	FALSE	finn-b-M13_ANKYLOSPON_STRICT	8	5579734	0.0949	NA	0.8403	Ankylosing spondylitis, strict definition || id:finn-b-M13_ANKYLOSPON_STRICT	Ankylosing spondylitis, strict definition	Ankylosing spondylitis, strict definition || ||	TRUE	igd	NA	NA	NA	NA	NA	NA	NA	5579734	2.40298e-06	8	0.04354	3113	ebi-a-GCST90001969	|| id:ebi-a-GCST90001969	TRUE	reported	igd	2	1	TRUE	0.00711885	22.3055	26.3935
FSC-A on NK	rs145419574	T	C	T	C	1.098	0.3784	0.0029	0.02315	FALSE	FALSE	FALSE	finn-b-M13_ANKYLOSPON_STRICT	6	17386586	0.195	NA	0.0522902	Ankylosing spondylitis, strict definition || id:finn-b-M13_ANKYLOSPON_STRICT	Ankylosing spondylitis, strict definition	Ankylosing spondylitis, strict definition || ||	TRUE	igd	NA	NA	NA	NA	NA	NA	NA	17386586	4.30002e-06	6	0.2386	3113	ebi-a-GCST90001969	|| id:ebi-a-GCST90001969	TRUE	reported	igd	2	1	TRUE	0.00675679	21.1634	26.3935
FSC-A on NK	rs146765347	T	C	T	C	-0.286	0.1743	0.0495	0.02457	FALSE	FALSE	FALSE	finn-b-M13_ANKYLOSPON_STRICT	11	11413255	0.185	NA	0.3461	Ankylosing spondylitis, strict definition || id:finn-b-M13_ANKYLOSPON_STRICT	Ankylosing spondylitis, strict definition	Ankylosing spondylitis, strict definition || ||	TRUE	igd	NA	NA	NA	NA	NA	NA	NA	11413255	5.01095e-06	11	0.06255	3113	ebi-a-GCST90001969	|| id:ebi-a-GCST90001969	TRUE	reported	igd	2	1	TRUE	0.00667101	20.8929	26.3935
FSC-A on NK	rs16970975	A	G	A	G	-0.1698	-0.0548	0.1659	0.2492	FALSE	FALSE	FALSE	finn-b-M13_ANKYLOSPON_STRICT	17	33770706	0.0661	NA	0.4074	Ankylosing spondylitis, strict definition || id:finn-b-M13_ANKYLOSPON_STRICT	Ankylosing spondylitis, strict definition	Ankylosing spondylitis, strict definition || ||	TRUE	igd	NA	NA	NA	NA	NA	NA	NA	33770706	2.44698e-06	17	0.03597	3113	ebi-a-GCST90001969	|| id:ebi-a-GCST90001969	TRUE	reported	igd	2	1	TRUE	0.00710751	22.2698	26.3935
FSC-A on NK	rs1735091	T	C	T	C	-0.1744	-0.0597	0.8614	0.8743	FALSE	FALSE	FALSE	finn-b-M13_ANKYLOSPON_STRICT	7	152996005	0.0867	NA	0.4909	Ankylosing spondylitis, strict definition || id:finn-b-M13_ANKYLOSPON_STRICT	Ankylosing spondylitis, strict definition	Ankylosing spondylitis, strict definition || ||	TRUE	igd	NA	NA	NA	NA	NA	NA	NA	152996005	4.49697e-06	7	0.03795	3113	ebi-a-GCST90001969	|| id:ebi-a-GCST90001969	TRUE	reported	igd	2	1	TRUE	0.00673836	21.1052	26.3935
FSC-A on NK	rs2068330	G	C	G	C	-0.1222	0.0223	0.4844	0.3878	FALSE	TRUE	TRUE	finn-b-M13_ANKYLOSPON_STRICT	2	163237390	0.0589	NA	0.7045	Ankylosing spondylitis, strict definition || id:finn-b-M13_ANKYLOSPON_STRICT	Ankylosing spondylitis, strict definition	Ankylosing spondylitis, strict definition || ||	TRUE	igd	NA	NA	NA	NA	NA	NA	NA	163237390	4.64997e-06	2	0.02663	3113	ebi-a-GCST90001969	|| id:ebi-a-GCST90001969	TRUE	reported	igd	2	1	FALSE	0.00671882	21.0436	26.3935
FSC-A on NK	rs2774933	A	G	A	G	0.1363	0.0539	0.3455	0.483	FALSE	FALSE	FALSE	finn-b-M13_ANKYLOSPON_STRICT	1	62637062	0.0576	NA	0.349	Ankylosing spondylitis, strict definition || id:finn-b-M13_ANKYLOSPON_STRICT	Ankylosing spondylitis, strict definition	Ankylosing spondylitis, strict definition || ||	TRUE	igd	NA	NA	NA	NA	NA	NA	NA	62637062	1.29799e-06	1	0.0281	3113	ebi-a-GCST90001969	|| id:ebi-a-GCST90001969	TRUE	reported	igd	2	1	TRUE	0.00750119	23.5126	26.3935
FSC-A on NK	rs34700818	T	C	T	C	0.133	-0.0503	0.2584	0.2895	FALSE	FALSE	FALSE	finn-b-M13_ANKYLOSPON_STRICT	17	48945753	0.0632	NA	0.4263	Ankylosing spondylitis, strict definition || id:finn-b-M13_ANKYLOSPON_STRICT	Ankylosing spondylitis, strict definition	Ankylosing spondylitis, strict definition || ||	TRUE	igd	NA	NA	NA	NA	NA	NA	NA	48945753	9.93802e-06	17	0.03006	3113	ebi-a-GCST90001969	|| id:ebi-a-GCST90001969	TRUE	reported	igd	2	1	TRUE	0.00624919	19.5635	26.3935
FSC-A on NK	rs55708007	G	C	G	C	0.3112	0.4325	0.0448	0.01847	FALSE	TRUE	FALSE	finn-b-M13_ANKYLOSPON_STRICT	21	46813143	0.2146	NA	0.0438803	Ankylosing spondylitis, strict definition || id:finn-b-M13_ANKYLOSPON_STRICT	Ankylosing spondylitis, strict definition	Ankylosing spondylitis, strict definition || ||	TRUE	igd	NA	NA	NA	NA	NA	NA	NA	46813143	1.646e-06	21	0.0648	3113	ebi-a-GCST90001969	|| id:ebi-a-GCST90001969	TRUE	reported	igd	2	1	TRUE	0.00735435	23.0489	26.3935
FSC-A on NK	rs5768144	G	A	G	A	-0.1937	0.0021	0.1111	0.1155	FALSE	FALSE	FALSE	finn-b-M13_ANKYLOSPON_STRICT	22	48307233	0.0893	NA	0.9813	Ankylosing spondylitis, strict definition || id:finn-b-M13_ANKYLOSPON_STRICT	Ankylosing spondylitis, strict definition	Ankylosing spondylitis, strict definition || ||	TRUE	igd	NA	NA	NA	NA	NA	NA	NA	48307233	5.04905e-06	22	0.04237	3113	ebi-a-GCST90001969	|| id:ebi-a-GCST90001969	TRUE	reported	igd	2	1	TRUE	0.00666895	20.8864	26.3935
FSC-A on NK	rs6694654	T	A	T	A	0.1382	0.0725	0.3161	0.02179	FALSE	TRUE	FALSE	finn-b-M13_ANKYLOSPON_STRICT	1	86178676	0.1961	NA	0.7117	Ankylosing spondylitis, strict definition || id:finn-b-M13_ANKYLOSPON_STRICT	Ankylosing spondylitis, strict definition	Ankylosing spondylitis, strict definition || ||	TRUE	igd	NA	NA	NA	NA	NA	NA	NA	86178676	8.16902e-06	1	0.03092	3113	ebi-a-GCST90001969	|| id:ebi-a-GCST90001969	TRUE	reported	igd	2	1	TRUE	0.00637646	19.9645	26.3935
FSC-A on NK	rs73112545	T	C	T	C	-0.139	0.0241	0.2795	0.1749	FALSE	FALSE	FALSE	finn-b-M13_ANKYLOSPON_STRICT	3	2699329	0.0753	NA	0.749501	Ankylosing spondylitis, strict definition || id:finn-b-M13_ANKYLOSPON_STRICT	Ankylosing spondylitis, strict definition	Ankylosing spondylitis, strict definition || ||	TRUE	igd	NA	NA	NA	NA	NA	NA	NA	2699329	2.24202e-06	3	0.02933	3113	ebi-a-GCST90001969	|| id:ebi-a-GCST90001969	TRUE	reported	igd	2	1	TRUE	0.00716315	22.4453	26.3935
FSC-A on NK	rs78273995	G	A	G	A	0.1351	0.0612	0.2703	0.1635	FALSE	FALSE	FALSE	finn-b-M13_ANKYLOSPON_STRICT	14	79113570	0.078	NA	0.4326	Ankylosing spondylitis, strict definition || id:finn-b-M13_ANKYLOSPON_STRICT	Ankylosing spondylitis, strict definition	Ankylosing spondylitis, strict definition || ||	TRUE	igd	NA	NA	NA	NA	NA	NA	NA	79113570	7.99908e-06	14	0.0302	3113	ebi-a-GCST90001969	|| id:ebi-a-GCST90001969	TRUE	reported	igd	2	1	TRUE	0.00638756	19.9994	26.3935
FSC-A on NK	rs79678187	C	G	C	G	-0.1634	-0.011	0.1918	0.06993	FALSE	TRUE	FALSE	finn-b-M13_ANKYLOSPON_STRICT	9	91859293	0.1123	NA	0.9221	Ankylosing spondylitis, strict definition || id:finn-b-M13_ANKYLOSPON_STRICT	Ankylosing spondylitis, strict definition	Ankylosing spondylitis, strict definition || ||	TRUE	igd	NA	NA	NA	NA	NA	NA	NA	91859293	1.20901e-06	9	0.0336	3113	ebi-a-GCST90001969	|| id:ebi-a-GCST90001969	TRUE	reported	igd	2	1	TRUE	0.00753979	23.6345	26.3935
FSC-A on NK	rs9912354	T	C	T	C	0.1606	-0.0152	0.5254	0.3535	FALSE	FALSE	FALSE	finn-b-M13_ANKYLOSPON_STRICT	17	33805730	0.0598	NA	0.7999	Ankylosing spondylitis, strict definition || id:finn-b-M13_ANKYLOSPON_STRICT	Ankylosing spondylitis, strict definition	Ankylosing spondylitis, strict definition || ||	TRUE	igd	NA	NA	NA	NA	NA	NA	NA	33805730	2.34498e-09	17	0.02681	3113	ebi-a-GCST90001969	|| id:ebi-a-GCST90001969	TRUE	reported	igd	2	1	TRUE	0.0113957	35.8607	26.3935
HLA DR on CD14- CD16+ monocyte	rs116671810	A	G	A	G	0.3239	-0.9796	0.0711	0.0008269	FALSE	FALSE	FALSE	finn-b-M13_ANKYLOSPON_STRICT	6	31450274	0.9936	NA	0.3242	Ankylosing spondylitis, strict definition || id:finn-b-M13_ANKYLOSPON_STRICT	Ankylosing spondylitis, strict definition	Ankylosing spondylitis, strict definition || ||	TRUE	igd	NA	NA	NA	NA	NA	NA	NA	31450274	4.65704e-09	6	0.05515	3621	ebi-a-GCST90001984	|| id:ebi-a-GCST90001984	TRUE	reported	igd	2	1	TRUE	0.00943593	34.4739	53.791
HLA DR on CD14- CD16+ monocyte	rs118138479	A	G	A	G	0.8951	-0.1601	0.004	0.03286	FALSE	FALSE	FALSE	finn-b-M13_ANKYLOSPON_STRICT	10	122312157	0.1627	NA	0.3253	Ankylosing spondylitis, strict definition || id:finn-b-M13_ANKYLOSPON_STRICT	Ankylosing spondylitis, strict definition	Ankylosing spondylitis, strict definition || ||	TRUE	igd	NA	NA	NA	NA	NA	NA	NA	122312157	6.46502e-06	10	0.1981	3621	ebi-a-GCST90001984	|| id:ebi-a-GCST90001984	TRUE	reported	igd	2	1	TRUE	0.00560666	20.4049	53.791
HLA DR on CD14- CD16+ monocyte	rs13076004	G	A	G	A	-0.1591	-0.0095	0.1487	0.2163	FALSE	FALSE	FALSE	finn-b-M13_ANKYLOSPON_STRICT	3	34698655	0.0698	NA	0.8922	Ankylosing spondylitis, strict definition || id:finn-b-M13_ANKYLOSPON_STRICT	Ankylosing spondylitis, strict definition	Ankylosing spondylitis, strict definition || ||	TRUE	igd	NA	NA	NA	NA	NA	NA	NA	34698655	4.47404e-06	3	0.03462	3621	ebi-a-GCST90001984	|| id:ebi-a-GCST90001984	TRUE	reported	igd	2	1	TRUE	0.00579872	21.108	53.791
HLA DR on CD14- CD16+ monocyte	rs139411978	A	G	A	G	-0.1172	-0.0092	0.31	0.468	FALSE	FALSE	FALSE	finn-b-M13_ANKYLOSPON_STRICT	2	16339295	0.0579	NA	0.8732	Ankylosing spondylitis, strict definition || id:finn-b-M13_ANKYLOSPON_STRICT	Ankylosing spondylitis, strict definition	Ankylosing spondylitis, strict definition || ||	TRUE	igd	NA	NA	NA	NA	NA	NA	NA	16339295	9.86211e-06	2	0.02647	3621	ebi-a-GCST90001984	|| id:ebi-a-GCST90001984	TRUE	reported	igd	2	1	TRUE	0.00538485	19.5933	53.791
HLA DR on CD14- CD16+ monocyte	rs142856632	T	G	T	G	0.3674	0.0072	0.0239	0.003078	FALSE	FALSE	FALSE	finn-b-M13_ANKYLOSPON_STRICT	5	150300374	0.5389	NA	0.9894	Ankylosing spondylitis, strict definition || id:finn-b-M13_ANKYLOSPON_STRICT	Ankylosing spondylitis, strict definition	Ankylosing spondylitis, strict definition || ||	TRUE	igd	NA	NA	NA	NA	NA	NA	NA	150300374	5.745e-06	5	0.08089	3621	ebi-a-GCST90001984	|| id:ebi-a-GCST90001984	TRUE	reported	igd	2	1	TRUE	0.00566491	20.6181	53.791
HLA DR on CD14- CD16+ monocyte	rs2297606	T	G	T	G	-0.1374	0.0248	0.2457	0.3444	FALSE	FALSE	FALSE	finn-b-M13_ANKYLOSPON_STRICT	1	154321084	0.0605	NA	0.6815	Ankylosing spondylitis, strict definition || id:finn-b-M13_ANKYLOSPON_STRICT	Ankylosing spondylitis, strict definition	Ankylosing spondylitis, strict definition || ||	TRUE	igd	NA	NA	NA	NA	NA	NA	NA	154321084	1.87202e-06	1	0.02879	3621	ebi-a-GCST90001984	|| id:ebi-a-GCST90001984	TRUE	reported	igd	2	1	TRUE	0.00625084	22.7641	53.791
HLA DR on CD14- CD16+ monocyte	rs412492	T	A	T	A	-0.299	0.0914	0.7974	0.6792	FALSE	TRUE	FALSE	finn-b-M13_ANKYLOSPON_STRICT	6	32213831	0.0621	NA	0.1414	Ankylosing spondylitis, strict definition || id:finn-b-M13_ANKYLOSPON_STRICT	Ankylosing spondylitis, strict definition	Ankylosing spondylitis, strict definition || ||	TRUE	igd	NA	NA	NA	NA	NA	NA	NA	32213831	1.826e-18	6	0.03392	3621	ebi-a-GCST90001984	|| id:ebi-a-GCST90001984	TRUE	reported	igd	2	1	TRUE	0.0210078	77.6588	53.791
HLA DR on CD14- CD16+ monocyte	rs56353032	T	A	T	A	-0.175	0.0761	0.139	0.2587	FALSE	TRUE	FALSE	finn-b-M13_ANKYLOSPON_STRICT	20	17369072	0.0654	NA	0.2442	Ankylosing spondylitis, strict definition || id:finn-b-M13_ANKYLOSPON_STRICT	Ankylosing spondylitis, strict definition	Ankylosing spondylitis, strict definition || ||	TRUE	igd	NA	NA	NA	NA	NA	NA	NA	17369072	1.10601e-06	20	0.03586	3621	ebi-a-GCST90001984	|| id:ebi-a-GCST90001984	TRUE	reported	igd	2	1	TRUE	0.00653401	23.8021	53.791
HLA DR on CD14- CD16+ monocyte	rs577546	C	T	C	T	-0.138	0.047	0.7984	0.7294	FALSE	FALSE	FALSE	finn-b-M13_ANKYLOSPON_STRICT	5	6557042	0.0646	NA	0.4669	Ankylosing spondylitis, strict definition || id:finn-b-M13_ANKYLOSPON_STRICT	Ankylosing spondylitis, strict definition	Ankylosing spondylitis, strict definition || ||	TRUE	igd	NA	NA	NA	NA	NA	NA	NA	6557042	6.36297e-06	5	0.03052	3621	ebi-a-GCST90001984	|| id:ebi-a-GCST90001984	TRUE	reported	igd	2	1	TRUE	0.00561456	20.4338	53.791
HLA DR on CD14- CD16+ monocyte	rs61742525	A	G	A	G	0.313	-0.78	0.0888	0.004034	FALSE	FALSE	FALSE	finn-b-M13_ANKYLOSPON_STRICT	6	33072522	0.4534	NA	0.0854201	Ankylosing spondylitis, strict definition || id:finn-b-M13_ANKYLOSPON_STRICT	Ankylosing spondylitis, strict definition	Ankylosing spondylitis, strict definition || ||	TRUE	igd	NA	NA	NA	NA	NA	NA	NA	33072522	9.64273e-11	6	0.04821	3621	ebi-a-GCST90001984	|| id:ebi-a-GCST90001984	TRUE	reported	igd	2	1	TRUE	0.0115069	42.1284	53.791
HLA DR on CD14- CD16+ monocyte	rs6808893	T	C	T	C	-0.2043	-0.0025	0.5719	0.5611	FALSE	FALSE	FALSE	finn-b-M13_ANKYLOSPON_STRICT	3	188133439	0.0579	NA	0.9661	Ankylosing spondylitis, strict definition || id:finn-b-M13_ANKYLOSPON_STRICT	Ankylosing spondylitis, strict definition	Ankylosing spondylitis, strict definition || ||	TRUE	igd	NA	NA	NA	NA	NA	NA	NA	188133439	3.26964e-16	3	0.02491	3621	ebi-a-GCST90001984	|| id:ebi-a-GCST90001984	TRUE	reported	igd	2	1	TRUE	0.0182376	67.2279	53.791
HLA DR on CD14- CD16+ monocyte	rs6917212	G	C	G	C	-0.476	0.4399	0.777	0.6951	FALSE	TRUE	FALSE	finn-b-M13_ANKYLOSPON_STRICT	6	32583005	0.0675	NA	6.9952e-11	Ankylosing spondylitis, strict definition || id:finn-b-M13_ANKYLOSPON_STRICT	Ankylosing spondylitis, strict definition	Ankylosing spondylitis, strict definition || ||	TRUE	igd	NA	NA	NA	NA	NA	NA	NA	32583005	1.32495e-48	6	0.03201	3621	ebi-a-GCST90001984	|| id:ebi-a-GCST90001984	TRUE	reported	igd	2	1	TRUE	0.0575534	221.005	53.791
HLA DR on CD14- CD16+ monocyte	rs7297160	T	C	T	C	-0.1194	-0.0209	0.3259	0.3599	FALSE	FALSE	FALSE	finn-b-M13_ANKYLOSPON_STRICT	12	92681286	0.0604	NA	0.7294	Ankylosing spondylitis, strict definition || id:finn-b-M13_ANKYLOSPON_STRICT	Ankylosing spondylitis, strict definition	Ankylosing spondylitis, strict definition || ||	TRUE	igd	NA	NA	NA	NA	NA	NA	NA	92681286	6.75196e-06	12	0.02648	3621	ebi-a-GCST90001984	|| id:ebi-a-GCST90001984	TRUE	reported	igd	2	1	TRUE	0.00558358	20.3204	53.791
HLA DR on CD14- CD16+ monocyte	rs73499473	T	C	T	C	0.3801	-0.1358	0.776	0.7311	FALSE	FALSE	FALSE	finn-b-M13_ANKYLOSPON_STRICT	16	10978885	0.0645	NA	0.0353297	Ankylosing spondylitis, strict definition || id:finn-b-M13_ANKYLOSPON_STRICT	Ankylosing spondylitis, strict definition	Ankylosing spondylitis, strict definition || ||	TRUE	igd	NA	NA	NA	NA	NA	NA	NA	10978885	1.90897e-38	16	0.02898	3621	ebi-a-GCST90001984	|| id:ebi-a-GCST90001984	TRUE	reported	igd	2	1	TRUE	0.0453537	171.933	53.791
HLA DR on CD14- CD16+ monocyte	rs74970695	A	T	A	T	0.2118	0.1439	0.0844	0.08755	FALSE	TRUE	FALSE	finn-b-M13_ANKYLOSPON_STRICT	12	27651592	0.1023	NA	0.1594	Ankylosing spondylitis, strict definition || id:finn-b-M13_ANKYLOSPON_STRICT	Ankylosing spondylitis, strict definition	Ankylosing spondylitis, strict definition || ||	TRUE	igd	NA	NA	NA	NA	NA	NA	NA	27651592	3.18897e-06	12	0.04539	3621	ebi-a-GCST90001984	|| id:ebi-a-GCST90001984	TRUE	reported	igd	2	1	TRUE	0.00597722	21.7616	53.791
HLA DR on CD14- CD16+ monocyte	rs7748976	A	G	A	G	0.167	-0.1546	0.1348	0.288	FALSE	FALSE	FALSE	finn-b-M13_ANKYLOSPON_STRICT	6	33890451	0.063	NA	0.0141	Ankylosing spondylitis, strict definition || id:finn-b-M13_ANKYLOSPON_STRICT	Ankylosing spondylitis, strict definition	Ankylosing spondylitis, strict definition || ||	TRUE	igd	NA	NA	NA	NA	NA	NA	NA	33890451	5.91099e-06	6	0.03681	3621	ebi-a-GCST90001984	|| id:ebi-a-GCST90001984	TRUE	reported	igd	2	1	TRUE	0.00565212	20.5713	53.791
HLA DR on CD14- CD16+ monocyte	rs8057874	C	G	C	G	0.1477	-0.0564	0.3318	0.4129	FALSE	TRUE	FALSE	finn-b-M13_ANKYLOSPON_STRICT	16	10706593	0.0581	NA	0.3324	Ankylosing spondylitis, strict definition || id:finn-b-M13_ANKYLOSPON_STRICT	Ankylosing spondylitis, strict definition	Ankylosing spondylitis, strict definition || ||	TRUE	igd	NA	NA	NA	NA	NA	NA	NA	10706593	2.10698e-08	16	0.02631	3621	ebi-a-GCST90001984	|| id:ebi-a-GCST90001984	TRUE	reported	igd	2	1	TRUE	0.00862834	31.4977	53.791
HLA DR on CD14- CD16+ monocyte	rs9269109	C	T	C	T	0.3511	-0.2314	0.3592	0.6807	FALSE	FALSE	FALSE	finn-b-M13_ANKYLOSPON_STRICT	6	32443266	0.0638	NA	0.000287098	Ankylosing spondylitis, strict definition || id:finn-b-M13_ANKYLOSPON_STRICT	Ankylosing spondylitis, strict definition	Ankylosing spondylitis, strict definition || ||	TRUE	igd	NA	NA	NA	NA	NA	NA	NA	32443266	1.18604e-32	6	0.02921	3621	ebi-a-GCST90001984	|| id:ebi-a-GCST90001984	TRUE	reported	igd	2	1	TRUE	0.0383688	144.397	53.791
HLA DR on CD14- CD16+ monocyte	rs9652602	A	T	A	T	0.2421	0.1544	0.0605	0.0122	FALSE	TRUE	FALSE	finn-b-M13_ANKYLOSPON_STRICT	16	11338086	0.263	NA	0.5572	Ankylosing spondylitis, strict definition || id:finn-b-M13_ANKYLOSPON_STRICT	Ankylosing spondylitis, strict definition	Ankylosing spondylitis, strict definition || ||	TRUE	igd	NA	NA	NA	NA	NA	NA	NA	11338086	6.69807e-06	16	0.05368	3621	ebi-a-GCST90001984	|| id:ebi-a-GCST90001984	TRUE	reported	igd	2	1	TRUE	0.00558603	20.3294	53.791
CCR2 on CD14+ CD16+ monocyte	rs1019348	C	T	C	T	0.3263	-0.1415	0.0294	0.03623	FALSE	FALSE	FALSE	finn-b-M13_ANKYLOSPON_STRICT	12	127402727	0.1535	NA	0.3563	Ankylosing spondylitis, strict definition || id:finn-b-M13_ANKYLOSPON_STRICT	Ankylosing spondylitis, strict definition	Ankylosing spondylitis, strict definition || ||	TRUE	igd	NA	NA	NA	NA	NA	NA	NA	127402727	8.56308e-06	12	0.07321	3618	ebi-a-GCST90001992	|| id:ebi-a-GCST90001992	TRUE	reported	igd	2	1	TRUE	0.00546068	19.8542	23.1535
CCR2 on CD14+ CD16+ monocyte	rs111661013	C	T	C	T	0.283	0.0088	0.0386	0.03135	FALSE	FALSE	FALSE	finn-b-M13_ANKYLOSPON_STRICT	18	25869222	0.1672	NA	0.958	Ankylosing spondylitis, strict definition || id:finn-b-M13_ANKYLOSPON_STRICT	Ankylosing spondylitis, strict definition	Ankylosing spondylitis, strict definition || ||	TRUE	igd	NA	NA	NA	NA	NA	NA	NA	25869222	6.54199e-06	18	0.06269	3618	ebi-a-GCST90001992	|| id:ebi-a-GCST90001992	TRUE	reported	igd	2	1	TRUE	0.00560104	20.3674	23.1535
CCR2 on CD14+ CD16+ monocyte	rs114766366	T	C	T	C	-0.3563	0.0432	0.0286	0.01587	FALSE	FALSE	FALSE	finn-b-M13_ANKYLOSPON_STRICT	2	1326700	0.2287	NA	0.8501	Ankylosing spondylitis, strict definition || id:finn-b-M13_ANKYLOSPON_STRICT	Ankylosing spondylitis, strict definition	Ankylosing spondylitis, strict definition || ||	TRUE	igd	NA	NA	NA	NA	NA	NA	NA	1326700	1.305e-06	2	0.0735	3618	ebi-a-GCST90001992	|| id:ebi-a-GCST90001992	TRUE	reported	igd	2	1	TRUE	0.00645322	23.4864	23.1535
CCR2 on CD14+ CD16+ monocyte	rs115383270	A	G	A	G	0.2574	-0.0738	0.1689	0.06097	FALSE	FALSE	FALSE	finn-b-M13_ANKYLOSPON_STRICT	1	161531340	0.1204	NA	0.539699	Ankylosing spondylitis, strict definition || id:finn-b-M13_ANKYLOSPON_STRICT	Ankylosing spondylitis, strict definition	Ankylosing spondylitis, strict definition || ||	TRUE	igd	NA	NA	NA	NA	NA	NA	NA	161531340	4.4157e-15	1	0.03268	3618	ebi-a-GCST90001992	|| id:ebi-a-GCST90001992	TRUE	reported	igd	2	1	TRUE	0.0168578	62.003	23.1535
CCR2 on CD14+ CD16+ monocyte	rs11592564	C	T	C	T	0.4087	0.3933	0.0203	0.0316	FALSE	FALSE	FALSE	finn-b-M13_ANKYLOSPON_STRICT	10	115126137	0.1633	NA	0.0159901	Ankylosing spondylitis, strict definition || id:finn-b-M13_ANKYLOSPON_STRICT	Ankylosing spondylitis, strict definition	Ankylosing spondylitis, strict definition || ||	TRUE	igd	NA	NA	NA	NA	NA	NA	NA	115126137	1.82301e-06	10	0.0855	3618	ebi-a-GCST90001992	|| id:ebi-a-GCST90001992	TRUE	reported	igd	2	1	TRUE	0.00627588	22.8369	23.1535
CCR2 on CD14+ CD16+ monocyte	rs116231488	G	A	G	A	2.043	0.2411	0.0008	0.007402	FALSE	FALSE	FALSE	finn-b-M13_ANKYLOSPON_STRICT	5	101620120	0.3392	NA	0.4772	Ankylosing spondylitis, strict definition || id:finn-b-M13_ANKYLOSPON_STRICT	Ankylosing spondylitis, strict definition	Ankylosing spondylitis, strict definition || ||	TRUE	igd	NA	NA	NA	NA	NA	NA	NA	101620120	1.74201e-06	5	0.4266	3618	ebi-a-GCST90001992	|| id:ebi-a-GCST90001992	TRUE	reported	igd	2	1	TRUE	0.00629915	22.9221	23.1535
CCR2 on CD14+ CD16+ monocyte	rs117340589	G	A	G	A	1.695	-0.3069	0.0012	0.01091	FALSE	FALSE	FALSE	finn-b-M13_ANKYLOSPON_STRICT	8	138634227	0.2771	NA	0.268	Ankylosing spondylitis, strict definition || id:finn-b-M13_ANKYLOSPON_STRICT	Ankylosing spondylitis, strict definition	Ankylosing spondylitis, strict definition || ||	TRUE	igd	NA	NA	NA	NA	NA	NA	NA	138634227	7.70602e-07	8	0.3424	3618	ebi-a-GCST90001992	|| id:ebi-a-GCST90001992	TRUE	reported	igd	2	1	TRUE	0.00672778	24.4924	23.1535
CCR2 on CD14+ CD16+ monocyte	rs117427319	T	A	T	A	2.862	0.2401	0.0006	0.007249	FALSE	TRUE	FALSE	finn-b-M13_ANKYLOSPON_STRICT	7	69208295	0.3447	NA	0.4861	Ankylosing spondylitis, strict definition || id:finn-b-M13_ANKYLOSPON_STRICT	Ankylosing spondylitis, strict definition	Ankylosing spondylitis, strict definition || ||	TRUE	igd	NA	NA	NA	NA	NA	NA	NA	69208295	2.63003e-06	7	0.6083	3618	ebi-a-GCST90001992	|| id:ebi-a-GCST90001992	TRUE	reported	igd	2	1	TRUE	0.00608115	22.124	23.1535
CCR2 on CD14+ CD16+ monocyte	rs11753009	C	T	C	T	0.2996	-0.018	0.0359	0.02388	FALSE	FALSE	FALSE	finn-b-M13_ANKYLOSPON_STRICT	6	123999692	0.1884	NA	0.9239	Ankylosing spondylitis, strict definition || id:finn-b-M13_ANKYLOSPON_STRICT	Ankylosing spondylitis, strict definition	Ankylosing spondylitis, strict definition || ||	TRUE	igd	NA	NA	NA	NA	NA	NA	NA	123999692	5.72097e-06	6	0.06593	3618	ebi-a-GCST90001992	|| id:ebi-a-GCST90001992	TRUE	reported	igd	2	1	TRUE	0.00567515	20.6385	23.1535
CCR2 on CD14+ CD16+ monocyte	rs139144024	A	G	A	G	0.4309	-0.1003	0.0181	0.04727	FALSE	FALSE	FALSE	finn-b-M13_ANKYLOSPON_STRICT	2	88635490	0.1378	NA	0.4667	Ankylosing spondylitis, strict definition || id:finn-b-M13_ANKYLOSPON_STRICT	Ankylosing spondylitis, strict definition	Ankylosing spondylitis, strict definition || ||	TRUE	igd	NA	NA	NA	NA	NA	NA	NA	88635490	1.72001e-06	2	0.08993	3618	ebi-a-GCST90001992	|| id:ebi-a-GCST90001992	TRUE	reported	igd	2	1	TRUE	0.00630562	22.9458	23.1535
CCR2 on CD14+ CD16+ monocyte	rs139288206	T	G	T	G	0.4423	0.3032	0.0182	0.001919	FALSE	FALSE	FALSE	finn-b-M13_ANKYLOSPON_STRICT	17	14094524	0.6636	NA	0.6478	Ankylosing spondylitis, strict definition || id:finn-b-M13_ANKYLOSPON_STRICT	Ankylosing spondylitis, strict definition	Ankylosing spondylitis, strict definition || ||	TRUE	igd	NA	NA	NA	NA	NA	NA	NA	14094524	1.30701e-06	17	0.09125	3618	ebi-a-GCST90001992	|| id:ebi-a-GCST90001992	TRUE	reported	igd	2	1	TRUE	0.00645191	23.4816	23.1535
CCR2 on CD14+ CD16+ monocyte	rs140019375	T	C	T	C	1.63	0.1774	0.0014	0.02677	FALSE	FALSE	FALSE	finn-b-M13_ANKYLOSPON_STRICT	19	54863920	0.1786	NA	0.3205	Ankylosing spondylitis, strict definition || id:finn-b-M13_ANKYLOSPON_STRICT	Ankylosing spondylitis, strict definition	Ankylosing spondylitis, strict definition || ||	TRUE	igd	NA	NA	NA	NA	NA	NA	NA	54863920	8.75105e-07	19	0.3309	3618	ebi-a-GCST90001992	|| id:ebi-a-GCST90001992	TRUE	reported	igd	2	1	TRUE	0.00666208	24.2517	23.1535
CCR2 on CD14+ CD16+ monocyte	rs144845257	A	T	A	T	0.3677	0.8587	0.0232	0.001766	FALSE	TRUE	FALSE	finn-b-M13_ANKYLOSPON_STRICT	2	227026744	0.6849	NA	0.2099	Ankylosing spondylitis, strict definition || id:finn-b-M13_ANKYLOSPON_STRICT	Ankylosing spondylitis, strict definition	Ankylosing spondylitis, strict definition || ||	TRUE	igd	NA	NA	NA	NA	NA	NA	NA	227026744	6.96194e-06	2	0.08169	3618	ebi-a-GCST90001992	|| id:ebi-a-GCST90001992	TRUE	reported	igd	2	1	TRUE	0.00556872	20.2493	23.1535
CCR2 on CD14+ CD16+ monocyte	rs146496206	A	G	A	G	-0.3727	-0.0553	0.022	0.04801	FALSE	FALSE	FALSE	finn-b-M13_ANKYLOSPON_STRICT	7	116000806	0.1372	NA	0.6868	Ankylosing spondylitis, strict definition || id:finn-b-M13_ANKYLOSPON_STRICT	Ankylosing spondylitis, strict definition	Ankylosing spondylitis, strict definition || ||	TRUE	igd	NA	NA	NA	NA	NA	NA	NA	116000806	8.79407e-06	7	0.08374	3618	ebi-a-GCST90001992	|| id:ebi-a-GCST90001992	TRUE	reported	igd	2	1	TRUE	0.00544519	19.7976	23.1535
CCR2 on CD14+ CD16+ monocyte	rs17351300	T	C	T	C	-1.732	-0.2125	0.0011	0.03057	FALSE	FALSE	FALSE	finn-b-M13_ANKYLOSPON_STRICT	15	82273904	0.1646	NA	0.1965	Ankylosing spondylitis, strict definition || id:finn-b-M13_ANKYLOSPON_STRICT	Ankylosing spondylitis, strict definition	Ankylosing spondylitis, strict definition || ||	TRUE	igd	NA	NA	NA	NA	NA	NA	NA	82273904	3.52298e-06	15	0.373	3618	ebi-a-GCST90001992	|| id:ebi-a-GCST90001992	TRUE	reported	igd	2	1	TRUE	0.00592419	21.5495	23.1535
CCR2 on CD14+ CD16+ monocyte	rs2036234	C	T	C	T	-0.124	-0.0784	0.2645	0.2802	FALSE	FALSE	FALSE	finn-b-M13_ANKYLOSPON_STRICT	3	1261465	0.0638	NA	0.2192	Ankylosing spondylitis, strict definition || id:finn-b-M13_ANKYLOSPON_STRICT	Ankylosing spondylitis, strict definition	Ankylosing spondylitis, strict definition || ||	TRUE	igd	NA	NA	NA	NA	NA	NA	NA	1261465	6.45907e-06	3	0.02745	3618	ebi-a-GCST90001992	|| id:ebi-a-GCST90001992	TRUE	reported	igd	2	1	TRUE	0.00560851	20.3948	23.1535
CCR2 on CD14+ CD16+ monocyte	rs2046587	T	C	T	C	0.1341	0.0427	0.2226	0.2936	FALSE	FALSE	FALSE	finn-b-M13_ANKYLOSPON_STRICT	12	32360576	0.063	NA	0.4974	Ankylosing spondylitis, strict definition || id:finn-b-M13_ANKYLOSPON_STRICT	Ankylosing spondylitis, strict definition	Ankylosing spondylitis, strict definition || ||	TRUE	igd	NA	NA	NA	NA	NA	NA	NA	32360576	5.24204e-06	12	0.0294	3618	ebi-a-GCST90001992	|| id:ebi-a-GCST90001992	TRUE	reported	igd	2	1	TRUE	0.00571747	20.7933	23.1535
CCR2 on CD14+ CD16+ monocyte	rs2361832	A	G	A	G	0.1846	-0.0131	0.8955	0.7311	FALSE	FALSE	FALSE	finn-b-M13_ANKYLOSPON_STRICT	3	190260037	0.0648	NA	0.8392	Ankylosing spondylitis, strict definition || id:finn-b-M13_ANKYLOSPON_STRICT	Ankylosing spondylitis, strict definition	Ankylosing spondylitis, strict definition || ||	TRUE	igd	NA	NA	NA	NA	NA	NA	NA	190260037	4.87596e-06	3	0.04034	3618	ebi-a-GCST90001992	|| id:ebi-a-GCST90001992	TRUE	reported	igd	2	1	TRUE	0.00575462	20.9291	23.1535
CCR2 on CD14+ CD16+ monocyte	rs2745595	C	A	C	A	-0.1133	0.0131	0.6235	0.651	FALSE	FALSE	FALSE	finn-b-M13_ANKYLOSPON_STRICT	6	1604845	0.0612	NA	0.8305	Ankylosing spondylitis, strict definition || id:finn-b-M13_ANKYLOSPON_STRICT	Ankylosing spondylitis, strict definition	Ankylosing spondylitis, strict definition || ||	TRUE	igd	NA	NA	NA	NA	NA	NA	NA	1604845	6.85899e-06	6	0.02515	3618	ebi-a-GCST90001992	|| id:ebi-a-GCST90001992	TRUE	reported	igd	2	1	TRUE	0.0055781	20.2835	23.1535
CCR2 on CD14+ CD16+ monocyte	rs34162749	A	C	A	C	0.3997	0.31	0.0205	0.001619	FALSE	FALSE	FALSE	finn-b-M13_ANKYLOSPON_STRICT	5	171532755	0.8008	NA	0.6987	Ankylosing spondylitis, strict definition || id:finn-b-M13_ANKYLOSPON_STRICT	Ankylosing spondylitis, strict definition	Ankylosing spondylitis, strict definition || ||	TRUE	igd	NA	NA	NA	NA	NA	NA	NA	171532755	3.79097e-06	5	0.08634	3618	ebi-a-GCST90001992	|| id:ebi-a-GCST90001992	TRUE	reported	igd	2	1	TRUE	0.00588858	21.4192	23.1535
CCR2 on CD14+ CD16+ monocyte	rs34205394	A	G	A	G	-0.5084	-0.0491	0.0113	0.1588	FALSE	FALSE	FALSE	finn-b-M13_ANKYLOSPON_STRICT	17	55095409	0.0797	NA	0.537901	Ankylosing spondylitis, strict definition || id:finn-b-M13_ANKYLOSPON_STRICT	Ankylosing spondylitis, strict definition	Ankylosing spondylitis, strict definition || ||	TRUE	igd	NA	NA	NA	NA	NA	NA	NA	55095409	8.26399e-06	17	0.1139	3618	ebi-a-GCST90001992	|| id:ebi-a-GCST90001992	TRUE	reported	igd	2	1	TRUE	0.00547659	19.9124	23.1535
CCR2 on CD14+ CD16+ monocyte	rs34690145	C	T	C	T	1.231	0.0884	0.0025	0.02276	FALSE	FALSE	FALSE	finn-b-M13_ANKYLOSPON_STRICT	19	3759702	0.1949	NA	0.6501	Ankylosing spondylitis, strict definition || id:finn-b-M13_ANKYLOSPON_STRICT	Ankylosing spondylitis, strict definition	Ankylosing spondylitis, strict definition || ||	TRUE	igd	NA	NA	NA	NA	NA	NA	NA	3759702	8.87994e-07	19	0.2501	3618	ebi-a-GCST90001992	|| id:ebi-a-GCST90001992	TRUE	reported	igd	2	1	TRUE	0.00665153	24.213	23.1535
CCR2 on CD14+ CD16+ monocyte	rs4547380	G	A	G	A	-0.1197	0.0195	0.3618	0.3092	FALSE	FALSE	FALSE	finn-b-M13_ANKYLOSPON_STRICT	17	32670982	0.0621	NA	0.753401	Ankylosing spondylitis, strict definition || id:finn-b-M13_ANKYLOSPON_STRICT	Ankylosing spondylitis, strict definition	Ankylosing spondylitis, strict definition || ||	TRUE	igd	NA	NA	NA	NA	NA	NA	NA	32670982	2.64101e-06	17	0.02544	3618	ebi-a-GCST90001992	|| id:ebi-a-GCST90001992	TRUE	reported	igd	2	1	TRUE	0.00608186	22.1266	23.1535
CCR2 on CD14+ CD16+ monocyte	rs62042644	G	A	G	A	0.3628	0.3716	0.0268	0.003589	FALSE	FALSE	FALSE	finn-b-M13_ANKYLOSPON_STRICT	16	58478227	0.4809	NA	0.4397	Ankylosing spondylitis, strict definition || id:finn-b-M13_ANKYLOSPON_STRICT	Ankylosing spondylitis, strict definition	Ankylosing spondylitis, strict definition || ||	TRUE	igd	NA	NA	NA	NA	NA	NA	NA	58478227	1.47001e-06	16	0.07521	3618	ebi-a-GCST90001992	|| id:ebi-a-GCST90001992	TRUE	reported	igd	2	1	TRUE	0.00639044	23.2564	23.1535
CCR2 on CD14+ CD16+ monocyte	rs72653608	A	G	A	G	0.9012	-0.1671	0.0037	0.008382	FALSE	FALSE	FALSE	finn-b-M13_ANKYLOSPON_STRICT	13	103344593	0.3218	NA	0.6036	Ankylosing spondylitis, strict definition || id:finn-b-M13_ANKYLOSPON_STRICT	Ankylosing spondylitis, strict definition	Ankylosing spondylitis, strict definition || ||	TRUE	igd	NA	NA	NA	NA	NA	NA	NA	103344593	4.976e-06	13	0.1971	3618	ebi-a-GCST90001992	|| id:ebi-a-GCST90001992	TRUE	reported	igd	2	1	TRUE	0.00574511	20.8944	23.1535
CCR2 on CD14+ CD16+ monocyte	rs72951070	C	T	C	T	-0.2236	0.0498	0.0633	0.007165	FALSE	FALSE	FALSE	finn-b-M13_ANKYLOSPON_STRICT	18	30847362	0.3435	NA	0.8848	Ankylosing spondylitis, strict definition || id:finn-b-M13_ANKYLOSPON_STRICT	Ankylosing spondylitis, strict definition	Ankylosing spondylitis, strict definition || ||	TRUE	igd	NA	NA	NA	NA	NA	NA	NA	30847362	8.04396e-06	18	0.05002	3618	ebi-a-GCST90001992	|| id:ebi-a-GCST90001992	TRUE	reported	igd	2	1	TRUE	0.00549282	19.9717	23.1535
CCR2 on CD14+ CD16+ monocyte	rs74890470	A	T	A	T	2.965	0.1602	0.0007	0.01989	FALSE	TRUE	FALSE	finn-b-M13_ANKYLOSPON_STRICT	1	236911296	0.2129	NA	0.4517	Ankylosing spondylitis, strict definition || id:finn-b-M13_ANKYLOSPON_STRICT	Ankylosing spondylitis, strict definition	Ankylosing spondylitis, strict definition || ||	TRUE	igd	NA	NA	NA	NA	NA	NA	NA	236911296	8.98008e-07	1	0.6024	3618	ebi-a-GCST90001992	|| id:ebi-a-GCST90001992	TRUE	reported	igd	2	1	TRUE	0.00665139	24.2125	23.1535
CCR2 on CD14+ CD16+ monocyte	rs75117507	C	T	C	T	1.596	0.6521	0.0014	0.01417	FALSE	FALSE	FALSE	finn-b-M13_ANKYLOSPON_STRICT	5	102937489	0.2474	NA	0.00839692	Ankylosing spondylitis, strict definition || id:finn-b-M13_ANKYLOSPON_STRICT	Ankylosing spondylitis, strict definition	Ankylosing spondylitis, strict definition || ||	TRUE	igd	NA	NA	NA	NA	NA	NA	NA	102937489	8.20597e-06	5	0.3574	3618	ebi-a-GCST90001992	|| id:ebi-a-GCST90001992	TRUE	reported	igd	2	1	TRUE	0.00548152	19.9304	23.1535
CCR2 on CD14+ CD16+ monocyte	rs75270021	G	A	G	A	0.6428	-0.4032	0.0075	0.003519	FALSE	FALSE	FALSE	finn-b-M13_ANKYLOSPON_STRICT	13	70725465	0.492	NA	0.4125	Ankylosing spondylitis, strict definition || id:finn-b-M13_ANKYLOSPON_STRICT	Ankylosing spondylitis, strict definition	Ankylosing spondylitis, strict definition || ||	TRUE	igd	NA	NA	NA	NA	NA	NA	NA	70725465	8.92606e-06	13	0.1445	3618	ebi-a-GCST90001992	|| id:ebi-a-GCST90001992	TRUE	reported	igd	2	1	TRUE	0.00543975	19.7777	23.1535
CCR2 on CD14+ CD16+ monocyte	rs76082466	T	C	T	C	-0.2676	-0.1041	0.0448	0.0458	FALSE	FALSE	FALSE	finn-b-M13_ANKYLOSPON_STRICT	11	43196874	0.1369	NA	0.4473	Ankylosing spondylitis, strict definition || id:finn-b-M13_ANKYLOSPON_STRICT	Ankylosing spondylitis, strict definition	Ankylosing spondylitis, strict definition || ||	TRUE	igd	NA	NA	NA	NA	NA	NA	NA	43196874	7.43807e-06	11	0.05964	3618	ebi-a-GCST90001992	|| id:ebi-a-GCST90001992	TRUE	reported	igd	2	1	TRUE	0.00553374	20.1213	23.1535
CCR2 on CD14+ CD16+ monocyte	rs76641435	T	C	T	C	0.5899	-0.0403	0.0093	0.02523	FALSE	FALSE	FALSE	finn-b-M13_ANKYLOSPON_STRICT	9	1393540	0.1824	NA	0.8251	Ankylosing spondylitis, strict definition || id:finn-b-M13_ANKYLOSPON_STRICT	Ankylosing spondylitis, strict definition	Ankylosing spondylitis, strict definition || ||	TRUE	igd	NA	NA	NA	NA	NA	NA	NA	1393540	6.36605e-06	9	0.1305	3618	ebi-a-GCST90001992	|| id:ebi-a-GCST90001992	TRUE	reported	igd	2	1	TRUE	0.00561593	20.4219	23.1535
CCR2 on CD14+ CD16+ monocyte	rs77640671	T	C	T	C	0.3476	0.0644	0.0401	0.01872	FALSE	FALSE	FALSE	finn-b-M13_ANKYLOSPON_STRICT	16	58607804	0.2114	NA	0.760699	Ankylosing spondylitis, strict definition || id:finn-b-M13_ANKYLOSPON_STRICT	Ankylosing spondylitis, strict definition	Ankylosing spondylitis, strict definition || ||	TRUE	igd	NA	NA	NA	NA	NA	NA	NA	58607804	2.29298e-08	16	0.06205	3618	ebi-a-GCST90001992	|| id:ebi-a-GCST90001992	TRUE	reported	igd	2	1	TRUE	0.00859917	31.3643	23.1535
CCR2 on CD14+ CD16+ monocyte	rs77927026	T	C	T	C	-0.238	-0.188	0.064	0.09377	FALSE	FALSE	FALSE	finn-b-M13_ANKYLOSPON_STRICT	4	159974748	0.0992	NA	0.0580203	Ankylosing spondylitis, strict definition || id:finn-b-M13_ANKYLOSPON_STRICT	Ankylosing spondylitis, strict definition	Ankylosing spondylitis, strict definition || ||	TRUE	igd	NA	NA	NA	NA	NA	NA	NA	159974748	2.298e-06	4	0.05028	3618	ebi-a-GCST90001992	|| id:ebi-a-GCST90001992	TRUE	reported	igd	2	1	TRUE	0.00615479	22.3936	23.1535
CCR2 on CD14+ CD16+ monocyte	rs78093069	G	A	G	A	1.939	0.1894	0.0011	0.01094	FALSE	FALSE	FALSE	finn-b-M13_ANKYLOSPON_STRICT	7	147981012	0.2757	NA	0.4921	Ankylosing spondylitis, strict definition || id:finn-b-M13_ANKYLOSPON_STRICT	Ankylosing spondylitis, strict definition	Ankylosing spondylitis, strict definition || ||	TRUE	igd	NA	NA	NA	NA	NA	NA	NA	147981012	5.20799e-07	7	0.3857	3618	ebi-a-GCST90001992	|| id:ebi-a-GCST90001992	TRUE	reported	igd	2	1	TRUE	0.00693689	25.259	23.1535
CCR2 on CD14+ CD16+ monocyte	rs9312875	G	A	G	A	-0.1221	0.0032	0.3854	0.4447	FALSE	FALSE	FALSE	finn-b-M13_ANKYLOSPON_STRICT	5	14909283	0.0584	NA	0.9566	Ankylosing spondylitis, strict definition || id:finn-b-M13_ANKYLOSPON_STRICT	Ankylosing spondylitis, strict definition	Ankylosing spondylitis, strict definition || ||	TRUE	igd	TRUE	rs9312875	rs10057978	G	A	G	A	14909219	8.98897e-07	5	0.02481	3618	ebi-a-GCST90001992	|| id:ebi-a-GCST90001992	TRUE	reported	igd	2	1	TRUE	0.00664985	24.2068	23.1535
CCR2 on CD14+ CD16+ monocyte	rs9397486	A	G	A	G	0.1188	-0.0389	0.4516	0.2524	FALSE	FALSE	FALSE	finn-b-M13_ANKYLOSPON_STRICT	6	152449900	0.0663	NA	0.5571	Ankylosing spondylitis, strict definition || id:finn-b-M13_ANKYLOSPON_STRICT	Ankylosing spondylitis, strict definition	Ankylosing spondylitis, strict definition || ||	TRUE	igd	NA	NA	NA	NA	NA	NA	NA	152449900	9.83196e-07	6	0.02423	3618	ebi-a-GCST90001992	|| id:ebi-a-GCST90001992	TRUE	reported	igd	2	1	TRUE	0.00660057	24.0262	23.1535
CCR2 on CD14+ CD16+ monocyte	rs9850642	C	A	C	A	0.1192	-0.034	0.7023	0.4813	FALSE	FALSE	FALSE	finn-b-M13_ANKYLOSPON_STRICT	3	46200823	0.0577	NA	0.556	Ankylosing spondylitis, strict definition || id:finn-b-M13_ANKYLOSPON_STRICT	Ankylosing spondylitis, strict definition	Ankylosing spondylitis, strict definition || ||	TRUE	igd	NA	NA	NA	NA	NA	NA	NA	46200823	8.91805e-06	3	0.0268	3618	ebi-a-GCST90001992	|| id:ebi-a-GCST90001992	TRUE	reported	igd	2	1	TRUE	0.00543809	19.7716	23.1535
CD4 on CD45RA+ CD4+	rs10115790	A	G	A	G	-0.1469	0.0263	0.2312	0.248	FALSE	FALSE	FALSE	finn-b-M13_ANKYLOSPON_STRICT	9	7345304	0.0664	NA	0.6921	Ankylosing spondylitis, strict definition || id:finn-b-M13_ANKYLOSPON_STRICT	Ankylosing spondylitis, strict definition	Ankylosing spondylitis, strict definition || ||	TRUE	igd	NA	NA	NA	NA	NA	NA	NA	7345304	4.678e-06	9	0.03202	2911	ebi-a-GCST90002027	|| id:ebi-a-GCST90002027	TRUE	reported	igd	2	1	TRUE	0.00717844	21.0331	24.8253
CD4 on CD45RA+ CD4+	rs10501464	C	T	C	T	-0.166	-0.0014	0.1721	0.153	FALSE	FALSE	FALSE	finn-b-M13_ANKYLOSPON_STRICT	11	80053454	0.0799	NA	0.9858	Ankylosing spondylitis, strict definition || id:finn-b-M13_ANKYLOSPON_STRICT	Ankylosing spondylitis, strict definition	Ankylosing spondylitis, strict definition || ||	TRUE	igd	NA	NA	NA	NA	NA	NA	NA	80053454	7.91207e-06	11	0.03709	2911	ebi-a-GCST90002027	|| id:ebi-a-GCST90002027	TRUE	reported	igd	2	1	TRUE	0.00683411	20.0172	24.8253
CD4 on CD45RA+ CD4+	rs11073860	A	G	A	G	-0.4282	-0.1806	0.0201	0.0183	FALSE	FALSE	FALSE	finn-b-M13_ANKYLOSPON_STRICT	15	89934406	0.2138	NA	0.3983	Ankylosing spondylitis, strict definition || id:finn-b-M13_ANKYLOSPON_STRICT	Ankylosing spondylitis, strict definition	Ankylosing spondylitis, strict definition || ||	TRUE	igd	NA	NA	NA	NA	NA	NA	NA	89934406	8.95509e-06	15	0.09624	2911	ebi-a-GCST90002027	|| id:ebi-a-GCST90002027	TRUE	reported	igd	2	1	TRUE	0.00675455	19.7826	24.8253
CD4 on CD45RA+ CD4+	rs11569383	G	C	G	C	-0.3495	0.0161	0.0319	0.02129	FALSE	TRUE	FALSE	finn-b-M13_ANKYLOSPON_STRICT	12	6557758	0.2045	NA	0.9373	Ankylosing spondylitis, strict definition || id:finn-b-M13_ANKYLOSPON_STRICT	Ankylosing spondylitis, strict definition	Ankylosing spondylitis, strict definition || ||	TRUE	igd	NA	NA	NA	NA	NA	NA	NA	6557758	6.69206e-06	12	0.07748	2911	ebi-a-GCST90002027	|| id:ebi-a-GCST90002027	TRUE	reported	igd	2	1	TRUE	0.00694141	20.3337	24.8253
CD4 on CD45RA+ CD4+	rs11584966	G	A	G	A	-0.2921	-0.027	0.05	0.1257	FALSE	FALSE	FALSE	finn-b-M13_ANKYLOSPON_STRICT	1	226382922	0.0865	NA	0.7546	Ankylosing spondylitis, strict definition || id:finn-b-M13_ANKYLOSPON_STRICT	Ankylosing spondylitis, strict definition	Ankylosing spondylitis, strict definition || ||	TRUE	igd	NA	NA	NA	NA	NA	NA	NA	226382922	3.05197e-06	1	0.06245	2911	ebi-a-GCST90002027	|| id:ebi-a-GCST90002027	TRUE	reported	igd	2	1	TRUE	0.00745941	21.8625	24.8253
CD4 on CD45RA+ CD4+	rs11615628	A	G	A	G	-0.3264	0.0277	0.2465	0.2874	FALSE	FALSE	FALSE	finn-b-M13_ANKYLOSPON_STRICT	12	6903631	0.0634	NA	0.6625	Ankylosing spondylitis, strict definition || id:finn-b-M13_ANKYLOSPON_STRICT	Ankylosing spondylitis, strict definition	Ankylosing spondylitis, strict definition || ||	TRUE	igd	NA	NA	NA	NA	NA	NA	NA	6903631	6.461e-25	12	0.03137	2911	ebi-a-GCST90002027	|| id:ebi-a-GCST90002027	TRUE	reported	igd	2	1	TRUE	0.0358567	108.186	24.8253
CD4 on CD45RA+ CD4+	rs11807869	T	C	T	C	0.2431	-0.1339	0.0682	0.2295	FALSE	FALSE	FALSE	finn-b-M13_ANKYLOSPON_STRICT	1	244370098	0.0684	NA	0.0501903	Ankylosing spondylitis, strict definition || id:finn-b-M13_ANKYLOSPON_STRICT	Ankylosing spondylitis, strict definition	Ankylosing spondylitis, strict definition || ||	TRUE	igd	NA	NA	NA	NA	NA	NA	NA	244370098	7.92392e-06	1	0.05433	2911	ebi-a-GCST90002027	|| id:ebi-a-GCST90002027	TRUE	reported	igd	2	1	TRUE	0.0068308	20.0075	24.8253
CD4 on CD45RA+ CD4+	rs118120903	T	C	T	C	-0.3735	-0.1581	0.0285	0.008816	FALSE	FALSE	FALSE	finn-b-M13_ANKYLOSPON_STRICT	8	30276043	0.312	NA	0.6123	Ankylosing spondylitis, strict definition || id:finn-b-M13_ANKYLOSPON_STRICT	Ankylosing spondylitis, strict definition	Ankylosing spondylitis, strict definition || ||	TRUE	igd	NA	NA	NA	NA	NA	NA	NA	30276043	9.05503e-06	8	0.084	2911	ebi-a-GCST90002027	|| id:ebi-a-GCST90002027	TRUE	reported	igd	2	1	TRUE	0.00674591	19.7571	24.8253
CD4 on CD45RA+ CD4+	rs144911886	T	C	T	C	-0.8342	-0.2811	0.0053	0.00449	FALSE	FALSE	FALSE	finn-b-M13_ANKYLOSPON_STRICT	4	190091645	0.422	NA	0.5054	Ankylosing spondylitis, strict definition || id:finn-b-M13_ANKYLOSPON_STRICT	Ankylosing spondylitis, strict definition	Ankylosing spondylitis, strict definition || ||	TRUE	igd	NA	NA	NA	NA	NA	NA	NA	190091645	7.00197e-06	4	0.1853	2911	ebi-a-GCST90002027	|| id:ebi-a-GCST90002027	TRUE	reported	igd	2	1	TRUE	0.00691408	20.2531	24.8253
CD4 on CD45RA+ CD4+	rs147954895	C	A	C	A	0.8449	-0.2518	0.0053	0.008612	FALSE	FALSE	FALSE	finn-b-M13_ANKYLOSPON_STRICT	10	3259982	0.3259	NA	0.4398	Ankylosing spondylitis, strict definition || id:finn-b-M13_ANKYLOSPON_STRICT	Ankylosing spondylitis, strict definition	Ankylosing spondylitis, strict definition || ||	TRUE	igd	NA	NA	NA	NA	NA	NA	NA	3259982	5.47697e-06	10	0.1855	2911	ebi-a-GCST90002027	|| id:ebi-a-GCST90002027	TRUE	reported	igd	2	1	TRUE	0.00707614	20.7312	24.8253
CD4 on CD45RA+ CD4+	rs16831529	T	C	T	C	0.2211	-0.2789	0.0869	0.04809	FALSE	FALSE	FALSE	finn-b-M13_ANKYLOSPON_STRICT	2	153519768	0.1335	NA	0.0366497	Ankylosing spondylitis, strict definition || id:finn-b-M13_ANKYLOSPON_STRICT	Ankylosing spondylitis, strict definition	Ankylosing spondylitis, strict definition || ||	TRUE	igd	NA	NA	NA	NA	NA	NA	NA	153519768	7.40798e-06	2	0.04925	2911	ebi-a-GCST90002027	|| id:ebi-a-GCST90002027	TRUE	reported	igd	2	1	TRUE	0.00687585	20.1403	24.8253
CD4 on CD45RA+ CD4+	rs184697850	T	C	T	C	0.5163	0.1423	0.0151	0.0281	FALSE	FALSE	FALSE	finn-b-M13_ANKYLOSPON_STRICT	2	80753761	0.1742	NA	0.414	Ankylosing spondylitis, strict definition || id:finn-b-M13_ANKYLOSPON_STRICT	Ankylosing spondylitis, strict definition	Ankylosing spondylitis, strict definition || ||	TRUE	igd	NA	NA	NA	NA	NA	NA	NA	80753761	8.87708e-06	2	0.116	2911	ebi-a-GCST90002027	|| id:ebi-a-GCST90002027	TRUE	reported	igd	2	1	TRUE	0.00675928	19.7966	24.8253
CD4 on CD45RA+ CD4+	rs2960460	T	C	T	C	0.1554	-0.0386	0.2063	0.1803	FALSE	FALSE	FALSE	finn-b-M13_ANKYLOSPON_STRICT	7	77638859	0.0751	NA	0.6072	Ankylosing spondylitis, strict definition || id:finn-b-M13_ANKYLOSPON_STRICT	Ankylosing spondylitis, strict definition	Ankylosing spondylitis, strict definition || ||	TRUE	igd	NA	NA	NA	NA	NA	NA	NA	77638859	6.68806e-06	7	0.03445	2911	ebi-a-GCST90002027	|| id:ebi-a-GCST90002027	TRUE	reported	igd	2	1	TRUE	0.00694155	20.3341	24.8253
CD4 on CD45RA+ CD4+	rs3129267	G	C	G	C	-0.2179	0.3197	0.7734	0.6506	FALSE	TRUE	FALSE	finn-b-M13_ANKYLOSPON_STRICT	6	33098896	0.0624	NA	3.05703e-07	Ankylosing spondylitis, strict definition || id:finn-b-M13_ANKYLOSPON_STRICT	Ankylosing spondylitis, strict definition	Ankylosing spondylitis, strict definition || ||	TRUE	igd	NA	NA	NA	NA	NA	NA	NA	33098896	2.339e-10	6	0.03427	2911	ebi-a-GCST90002027	|| id:ebi-a-GCST90002027	TRUE	reported	igd	2	1	TRUE	0.0136979	40.4006	24.8253
CD4 on CD45RA+ CD4+	rs4487854	G	A	G	A	-0.3762	0.1004	0.9681	0.9918	FALSE	FALSE	FALSE	finn-b-M13_ANKYLOSPON_STRICT	9	137844723	0.3148	NA	0.749701	Ankylosing spondylitis, strict definition || id:finn-b-M13_ANKYLOSPON_STRICT	Ankylosing spondylitis, strict definition	Ankylosing spondylitis, strict definition || ||	TRUE	igd	NA	NA	NA	NA	NA	NA	NA	137844723	1.237e-06	9	0.0774	2911	ebi-a-GCST90002027	|| id:ebi-a-GCST90002027	TRUE	reported	igd	2	1	TRUE	0.00805014	23.6079	24.8253
CD4 on CD45RA+ CD4+	rs4766578	A	T	A	T	-0.1544	-0.0157	0.5294	0.5687	FALSE	TRUE	TRUE	finn-b-M13_ANKYLOSPON_STRICT	12	111904371	0.0578	NA	0.7858	Ankylosing spondylitis, strict definition || id:finn-b-M13_ANKYLOSPON_STRICT	Ankylosing spondylitis, strict definition	Ankylosing spondylitis, strict definition || ||	TRUE	igd	NA	NA	NA	NA	NA	NA	NA	111904371	7.085e-08	12	0.02859	2911	ebi-a-GCST90002027	|| id:ebi-a-GCST90002027	TRUE	reported	igd	2	1	FALSE	0.00991961	29.1453	24.8253
CD4 on CD45RA+ CD4+	rs530397075	A	G	A	G	0.2671	-0.1085	0.0728	0.1604	FALSE	FALSE	FALSE	finn-b-M13_ANKYLOSPON_STRICT	4	63972579	0.0782	NA	0.1653	Ankylosing spondylitis, strict definition || id:finn-b-M13_ANKYLOSPON_STRICT	Ankylosing spondylitis, strict definition	Ankylosing spondylitis, strict definition || ||	TRUE	igd	TRUE	rs530397075	rs56829413	A	G	A	G	63964498	4.89305e-06	4	0.05834	2911	ebi-a-GCST90002027	|| id:ebi-a-GCST90002027	TRUE	reported	igd	2	1	TRUE	0.00714919	20.9467	24.8253
CD4 on CD45RA+ CD4+	rs547243038	T	C	T	C	-0.3844	-0.393	0.0283	0.001324	FALSE	FALSE	FALSE	finn-b-M13_ANKYLOSPON_STRICT	13	52772498	0.8036	NA	0.6248	Ankylosing spondylitis, strict definition || id:finn-b-M13_ANKYLOSPON_STRICT	Ankylosing spondylitis, strict definition	Ankylosing spondylitis, strict definition || ||	TRUE	igd	TRUE	rs547243038	rs142072671	T	C	G	A	52619467	3.43803e-06	13	0.08263	2911	ebi-a-GCST90002027	|| id:ebi-a-GCST90002027	TRUE	reported	igd	2	1	TRUE	0.00737959	21.6268	24.8253
CD4 on CD45RA+ CD4+	rs61951572	C	T	C	T	0.3779	-0.0553	0.0325	0.03777	FALSE	FALSE	FALSE	finn-b-M13_ANKYLOSPON_STRICT	13	70982795	0.1517	NA	0.7154	Ankylosing spondylitis, strict definition || id:finn-b-M13_ANKYLOSPON_STRICT	Ankylosing spondylitis, strict definition	Ankylosing spondylitis, strict definition || ||	TRUE	igd	NA	NA	NA	NA	NA	NA	NA	70982795	3.74102e-06	13	0.08154	2911	ebi-a-GCST90002027	|| id:ebi-a-GCST90002027	TRUE	reported	igd	2	1	TRUE	0.00732449	21.4642	24.8253
CD4 on CD45RA+ CD4+	rs62027494	G	C	G	C	-1.089	0.0946	0.0038	0.02686	FALSE	TRUE	FALSE	finn-b-M13_ANKYLOSPON_STRICT	15	94203188	0.1865	NA	0.612099	Ankylosing spondylitis, strict definition || id:finn-b-M13_ANKYLOSPON_STRICT	Ankylosing spondylitis, strict definition	Ankylosing spondylitis, strict definition || ||	TRUE	igd	NA	NA	NA	NA	NA	NA	NA	94203188	7.18406e-06	15	0.2421	2911	ebi-a-GCST90002027	|| id:ebi-a-GCST90002027	TRUE	reported	igd	2	1	TRUE	0.00690265	20.2194	24.8253
CD4 on CD45RA+ CD4+	rs6580816	T	C	T	C	0.1345	0.0031	0.6831	0.5712	FALSE	FALSE	FALSE	finn-b-M13_ANKYLOSPON_STRICT	12	51622418	0.0577	NA	0.9565	Ankylosing spondylitis, strict definition || id:finn-b-M13_ANKYLOSPON_STRICT	Ankylosing spondylitis, strict definition	Ankylosing spondylitis, strict definition || ||	TRUE	igd	NA	NA	NA	NA	NA	NA	NA	51622418	7.51294e-06	12	0.02997	2911	ebi-a-GCST90002027	|| id:ebi-a-GCST90002027	TRUE	reported	igd	2	1	TRUE	0.00687123	20.1267	24.8253
CD4 on CD45RA+ CD4+	rs72712872	C	T	C	T	0.529	0.0569	0.0136	0.01696	FALSE	FALSE	FALSE	finn-b-M13_ANKYLOSPON_STRICT	1	160982770	0.2269	NA	0.8019	Ankylosing spondylitis, strict definition || id:finn-b-M13_ANKYLOSPON_STRICT	Ankylosing spondylitis, strict definition	Ankylosing spondylitis, strict definition || ||	TRUE	igd	NA	NA	NA	NA	NA	NA	NA	160982770	8.91005e-06	1	0.1189	2911	ebi-a-GCST90002027	|| id:ebi-a-GCST90002027	TRUE	reported	igd	2	1	TRUE	0.00675402	19.781	24.8253
CD4 on CD45RA+ CD4+	rs74604607	T	A	T	A	0.196	-0.0017	0.1092	0.1592	FALSE	TRUE	FALSE	finn-b-M13_ANKYLOSPON_STRICT	5	52143523	0.0781	NA	0.9825	Ankylosing spondylitis, strict definition || id:finn-b-M13_ANKYLOSPON_STRICT	Ankylosing spondylitis, strict definition	Ankylosing spondylitis, strict definition || ||	TRUE	igd	NA	NA	NA	NA	NA	NA	NA	52143523	9.58208e-06	5	0.04419	2911	ebi-a-GCST90002027	|| id:ebi-a-GCST90002027	TRUE	reported	igd	2	1	TRUE	0.00671269	19.6592	24.8253
CD4 on CD45RA+ CD4+	rs7827166	A	G	A	G	0.4894	-0.0708	0.0156	0.02604	FALSE	FALSE	FALSE	finn-b-M13_ANKYLOSPON_STRICT	8	15773120	0.181	NA	0.6957	Ankylosing spondylitis, strict definition || id:finn-b-M13_ANKYLOSPON_STRICT	Ankylosing spondylitis, strict definition	Ankylosing spondylitis, strict definition || ||	TRUE	igd	NA	NA	NA	NA	NA	NA	NA	15773120	9.3981e-06	8	0.1103	2911	ebi-a-GCST90002027	|| id:ebi-a-GCST90002027	TRUE	reported	igd	2	1	TRUE	0.0067175	19.6734	24.8253
CD4 on CD45RA+ CD4+	rs8009128	A	G	A	G	-0.2001	-0.0521	0.887	0.8061	FALSE	FALSE	FALSE	finn-b-M13_ANKYLOSPON_STRICT	14	33560928	0.0724	NA	0.4721	Ankylosing spondylitis, strict definition || id:finn-b-M13_ANKYLOSPON_STRICT	Ankylosing spondylitis, strict definition	Ankylosing spondylitis, strict definition || ||	TRUE	igd	NA	NA	NA	NA	NA	NA	NA	33560928	6.39102e-06	14	0.04426	2911	ebi-a-GCST90002027	|| id:ebi-a-GCST90002027	TRUE	reported	igd	2	1	TRUE	0.00697253	20.4255	24.8253
CD4 on CD45RA+ CD4+	rs8011224	A	T	A	T	0.1394	-0.0317	0.601	0.6095	FALSE	TRUE	FALSE	finn-b-M13_ANKYLOSPON_STRICT	14	65969670	0.0584	NA	0.5873	Ankylosing spondylitis, strict definition || id:finn-b-M13_ANKYLOSPON_STRICT	Ankylosing spondylitis, strict definition	Ankylosing spondylitis, strict definition || ||	TRUE	igd	NA	NA	NA	NA	NA	NA	NA	65969670	7.53894e-07	14	0.02811	2911	ebi-a-GCST90002027	|| id:ebi-a-GCST90002027	TRUE	reported	igd	2	1	TRUE	0.00837738	24.5757	24.8253
CD4 on CD45RA+ CD4+	rs9939476	A	G	A	G	-0.1267	0.0268	0.3841	0.3825	FALSE	FALSE	FALSE	finn-b-M13_ANKYLOSPON_STRICT	16	65846028	0.0589	NA	0.6486	Ankylosing spondylitis, strict definition || id:finn-b-M13_ANKYLOSPON_STRICT	Ankylosing spondylitis, strict definition	Ankylosing spondylitis, strict definition || ||	TRUE	igd	NA	NA	NA	NA	NA	NA	NA	65846028	8.16996e-06	16	0.02835	2911	ebi-a-GCST90002027	|| id:ebi-a-GCST90002027	TRUE	reported	igd	2	1	TRUE	0.00681452	19.9595	24.8253
CD4 on CD45RA+ CD4+	rs9992090	T	C	T	C	-0.1399	0.0269	0.291	0.3395	FALSE	FALSE	FALSE	finn-b-M13_ANKYLOSPON_STRICT	4	150982870	0.0604	NA	0.6557	Ankylosing spondylitis, strict definition || id:finn-b-M13_ANKYLOSPON_STRICT	Ankylosing spondylitis, strict definition	Ankylosing spondylitis, strict definition || ||	TRUE	igd	NA	NA	NA	NA	NA	NA	NA	150982870	4.15403e-06	4	0.03033	2911	ebi-a-GCST90002027	|| id:ebi-a-GCST90002027	TRUE	reported	igd	2	1	TRUE	0.00725581	21.2614	24.8253
CD39 on CD39+ activated Treg	rs10882701	C	A	C	A	-0.4542	0.0923	0.5156	0.5758	FALSE	FALSE	FALSE	finn-b-M13_ANKYLOSPON_STRICT	10	97741071	0.0586	NA	0.1148	Ankylosing spondylitis, strict definition || id:finn-b-M13_ANKYLOSPON_STRICT	Ankylosing spondylitis, strict definition	Ankylosing spondylitis, strict definition || ||	TRUE	igd	NA	NA	NA	NA	NA	NA	NA	97741071	4.04762e-64	10	0.02621	2920	ebi-a-GCST90002030	|| id:ebi-a-GCST90002030	TRUE	reported	igd	2	1	TRUE	0.0932531	300.098	180.455
CD39 on CD39+ activated Treg	rs111253358	T	C	T	C	-0.5073	-0.1862	0.0192	0.01483	FALSE	FALSE	FALSE	finn-b-M13_ANKYLOSPON_STRICT	10	64441033	0.2386	NA	0.4352	Ankylosing spondylitis, strict definition || id:finn-b-M13_ANKYLOSPON_STRICT	Ankylosing spondylitis, strict definition	Ankylosing spondylitis, strict definition || ||	TRUE	igd	NA	NA	NA	NA	NA	NA	NA	64441033	8.99394e-07	10	0.1031	2920	ebi-a-GCST90002030	|| id:ebi-a-GCST90002030	TRUE	reported	igd	2	1	TRUE	0.00822325	24.1944	180.455
CD39 on CD39+ activated Treg	rs113440812	A	G	A	G	-0.4713	0.0795	0.0228	0.04258	FALSE	FALSE	FALSE	finn-b-M13_ANKYLOSPON_STRICT	10	100221844	0.1421	NA	0.5759	Ankylosing spondylitis, strict definition || id:finn-b-M13_ANKYLOSPON_STRICT	Ankylosing spondylitis, strict definition	Ankylosing spondylitis, strict definition || ||	TRUE	igd	NA	NA	NA	NA	NA	NA	NA	100221844	3.95603e-07	10	0.09273	2920	ebi-a-GCST90002030	|| id:ebi-a-GCST90002030	TRUE	reported	igd	2	1	TRUE	0.00876893	25.8141	180.455
CD39 on CD39+ activated Treg	rs114844216	C	T	C	T	0.5168	0.5149	0.0445	0.003467	FALSE	FALSE	FALSE	finn-b-M13_ANKYLOSPON_STRICT	10	98158952	0.5018	NA	0.3048	Ankylosing spondylitis, strict definition || id:finn-b-M13_ANKYLOSPON_STRICT	Ankylosing spondylitis, strict definition	Ankylosing spondylitis, strict definition || ||	TRUE	igd	NA	NA	NA	NA	NA	NA	NA	98158952	3.08887e-15	10	0.06518	2920	ebi-a-GCST90002030	|| id:ebi-a-GCST90002030	TRUE	reported	igd	2	1	TRUE	0.0210757	62.823	180.455
CD39 on CD39+ activated Treg	rs11653180	A	G	A	G	-0.298	0.0694	0.044	0.05676	FALSE	FALSE	FALSE	finn-b-M13_ANKYLOSPON_STRICT	17	3689318	0.1234	NA	0.5739	Ankylosing spondylitis, strict definition || id:finn-b-M13_ANKYLOSPON_STRICT	Ankylosing spondylitis, strict definition	Ankylosing spondylitis, strict definition || ||	TRUE	igd	NA	NA	NA	NA	NA	NA	NA	3689318	4.22795e-06	17	0.06465	2920	ebi-a-GCST90002030	|| id:ebi-a-GCST90002030	TRUE	reported	igd	2	1	TRUE	0.00722377	21.2323	180.455
CD39 on CD39+ activated Treg	rs12252311	T	C	T	C	0.4772	-0.1276	0.0173	0.001867	FALSE	FALSE	FALSE	finn-b-M13_ANKYLOSPON_STRICT	10	79971872	0.6849	NA	0.8521	Ankylosing spondylitis, strict definition || id:finn-b-M13_ANKYLOSPON_STRICT	Ankylosing spondylitis, strict definition	Ankylosing spondylitis, strict definition || ||	TRUE	igd	NA	NA	NA	NA	NA	NA	NA	79971872	5.48795e-06	10	0.1048	2920	ebi-a-GCST90002030	|| id:ebi-a-GCST90002030	TRUE	reported	igd	2	1	TRUE	0.00705054	20.7196	180.455
CD39 on CD39+ activated Treg	rs12778797	C	T	C	T	0.3052	-0.0315	0.3854	0.3465	FALSE	FALSE	FALSE	finn-b-M13_ANKYLOSPON_STRICT	10	96998688	0.0601	NA	0.600101	Ankylosing spondylitis, strict definition || id:finn-b-M13_ANKYLOSPON_STRICT	Ankylosing spondylitis, strict definition	Ankylosing spondylitis, strict definition || ||	TRUE	igd	NA	NA	NA	NA	NA	NA	NA	96998688	1.54312e-27	10	0.02778	2920	ebi-a-GCST90002030	|| id:ebi-a-GCST90002030	TRUE	reported	igd	2	1	TRUE	0.0396946	120.617	180.455
CD39 on CD39+ activated Treg	rs1410600	T	C	T	C	-0.2642	0.0852	0.4053	0.5275	FALSE	FALSE	FALSE	finn-b-M13_ANKYLOSPON_STRICT	10	97070694	0.0573	NA	0.1371	Ankylosing spondylitis, strict definition || id:finn-b-M13_ANKYLOSPON_STRICT	Ankylosing spondylitis, strict definition	Ankylosing spondylitis, strict definition || ||	TRUE	igd	NA	NA	NA	NA	NA	NA	NA	97070694	1.8151e-21	10	0.02755	2920	ebi-a-GCST90002030	|| id:ebi-a-GCST90002030	TRUE	reported	igd	2	1	TRUE	0.0305332	91.902	180.455
CD39 on CD39+ activated Treg	rs145557266	G	A	G	A	0.569	-0.2007	0.0211	0.01336	FALSE	FALSE	FALSE	finn-b-M13_ANKYLOSPON_STRICT	10	95850055	0.2476	NA	0.4176	Ankylosing spondylitis, strict definition || id:finn-b-M13_ANKYLOSPON_STRICT	Ankylosing spondylitis, strict definition	Ankylosing spondylitis, strict definition || ||	TRUE	igd	NA	NA	NA	NA	NA	NA	NA	95850055	3.83796e-09	10	0.09629	2920	ebi-a-GCST90002030	|| id:ebi-a-GCST90002030	TRUE	reported	igd	2	1	TRUE	0.0118173	34.8951	180.455
CD39 on CD39+ activated Treg	rs147121076	G	T	G	T	0.3983	-0.3744	0.0286	0.01701	FALSE	FALSE	FALSE	finn-b-M13_ANKYLOSPON_STRICT	10	95924521	0.2248	NA	0.0958804	Ankylosing spondylitis, strict definition || id:finn-b-M13_ANKYLOSPON_STRICT	Ankylosing spondylitis, strict definition	Ankylosing spondylitis, strict definition || ||	TRUE	igd	NA	NA	NA	NA	NA	NA	NA	95924521	2.52203e-06	10	0.08447	2920	ebi-a-GCST90002030	|| id:ebi-a-GCST90002030	TRUE	reported	igd	2	1	TRUE	0.00755681	22.2187	180.455
CD39 on CD39+ activated Treg	rs1528104	T	C	T	C	0.1222	-0.0075	0.4527	0.4975	FALSE	FALSE	FALSE	finn-b-M13_ANKYLOSPON_STRICT	7	137136419	0.0572	NA	0.8959	Ankylosing spondylitis, strict definition || id:finn-b-M13_ANKYLOSPON_STRICT	Ankylosing spondylitis, strict definition	Ankylosing spondylitis, strict definition || ||	TRUE	igd	NA	NA	NA	NA	NA	NA	NA	137136419	5.59397e-06	7	0.02685	2920	ebi-a-GCST90002030	|| id:ebi-a-GCST90002030	TRUE	reported	igd	2	1	TRUE	0.0070437	20.6993	180.455
CD39 on CD39+ activated Treg	rs17442418	G	C	G	C	0.391	0.0948	0.0267	0.08388	FALSE	TRUE	FALSE	finn-b-M13_ANKYLOSPON_STRICT	10	99777109	0.1037	NA	0.3603	Ankylosing spondylitis, strict definition || id:finn-b-M13_ANKYLOSPON_STRICT	Ankylosing spondylitis, strict definition	Ankylosing spondylitis, strict definition || ||	TRUE	igd	NA	NA	NA	NA	NA	NA	NA	99777109	3.58303e-06	10	0.08422	2920	ebi-a-GCST90002030	|| id:ebi-a-GCST90002030	TRUE	reported	igd	2	1	TRUE	0.00732734	21.539	180.455
CD39 on CD39+ activated Treg	rs17782405	G	A	G	A	0.173	-0.1274	0.1753	0.0901	FALSE	FALSE	FALSE	finn-b-M13_ANKYLOSPON_STRICT	17	31751232	0.1011	NA	0.2074	Ankylosing spondylitis, strict definition || id:finn-b-M13_ANKYLOSPON_STRICT	Ankylosing spondylitis, strict definition	Ankylosing spondylitis, strict definition || ||	TRUE	igd	NA	NA	NA	NA	NA	NA	NA	31751232	1.238e-06	17	0.03559	2920	ebi-a-GCST90002030	|| id:ebi-a-GCST90002030	TRUE	reported	igd	2	1	TRUE	0.008027	23.6123	180.455
CD39 on CD39+ activated Treg	rs2171655	C	A	C	A	0.2762	-0.1052	0.0527	0.01811	FALSE	FALSE	FALSE	finn-b-M13_ANKYLOSPON_STRICT	2	127229166	0.2177	NA	0.628901	Ankylosing spondylitis, strict definition || id:finn-b-M13_ANKYLOSPON_STRICT	Ankylosing spondylitis, strict definition	Ankylosing spondylitis, strict definition || ||	TRUE	igd	NA	NA	NA	NA	NA	NA	NA	127229166	6.54802e-06	2	0.06115	2920	ebi-a-GCST90002030	|| id:ebi-a-GCST90002030	TRUE	reported	igd	2	1	TRUE	0.00693822	20.3872	180.455
CD39 on CD39+ activated Treg	rs308035	G	A	G	A	-0.1433	0.0268	0.767	0.7463	FALSE	FALSE	FALSE	finn-b-M13_ANKYLOSPON_STRICT	19	3099555	0.066	NA	0.684499	Ankylosing spondylitis, strict definition || id:finn-b-M13_ANKYLOSPON_STRICT	Ankylosing spondylitis, strict definition	Ankylosing spondylitis, strict definition || ||	TRUE	igd	NA	NA	NA	NA	NA	NA	NA	3099555	6.75896e-06	19	0.03179	2920	ebi-a-GCST90002030	|| id:ebi-a-GCST90002030	TRUE	reported	igd	2	1	TRUE	0.00691062	20.3055	180.455
CD39 on CD39+ activated Treg	rs4567963	A	G	A	G	-0.294	0.4067	0.0437	0.01795	FALSE	FALSE	FALSE	finn-b-M13_ANKYLOSPON_STRICT	2	79257886	0.218	NA	0.0621198	Ankylosing spondylitis, strict definition || id:finn-b-M13_ANKYLOSPON_STRICT	Ankylosing spondylitis, strict definition	Ankylosing spondylitis, strict definition || ||	TRUE	igd	NA	NA	NA	NA	NA	NA	NA	79257886	5.45997e-06	2	0.06455	2920	ebi-a-GCST90002030	|| id:ebi-a-GCST90002030	TRUE	reported	igd	2	1	TRUE	0.00705415	20.7303	180.455
CD39 on CD39+ activated Treg	rs4918960	A	T	A	T	-1.061	0.0644	0.4839	0.4547	FALSE	TRUE	TRUE	finn-b-M13_ANKYLOSPON_STRICT	10	97472570	0.0575	NA	0.2634	Ankylosing spondylitis, strict definition || id:finn-b-M13_ANKYLOSPON_STRICT	Ankylosing spondylitis, strict definition	Ankylosing spondylitis, strict definition || ||	TRUE	igd	NA	NA	NA	NA	NA	NA	NA	97472570	1e-200	10	0.01887	2920	ebi-a-GCST90002030	|| id:ebi-a-GCST90002030	TRUE	reported	igd	2	1	FALSE	0.519852	3159.29	180.455
CD39 on CD39+ activated Treg	rs61859411	G	A	G	A	-0.273	0.0783	0.0613	0.02653	FALSE	FALSE	FALSE	finn-b-M13_ANKYLOSPON_STRICT	10	82519788	0.1795	NA	0.6627	Ankylosing spondylitis, strict definition || id:finn-b-M13_ANKYLOSPON_STRICT	Ankylosing spondylitis, strict definition	Ankylosing spondylitis, strict definition || ||	TRUE	igd	NA	NA	NA	NA	NA	NA	NA	82519788	1.14699e-06	10	0.05601	2920	ebi-a-GCST90002030	|| id:ebi-a-GCST90002030	TRUE	reported	igd	2	1	TRUE	0.00807035	23.7409	180.455
CD39 on CD39+ activated Treg	rs61886297	A	G	A	G	0.5295	-0.0547	0.0204	0.07629	FALSE	FALSE	FALSE	finn-b-M13_ANKYLOSPON_STRICT	10	95830221	0.1085	NA	0.6141	Ankylosing spondylitis, strict definition || id:finn-b-M13_ANKYLOSPON_STRICT	Ankylosing spondylitis, strict definition	Ankylosing spondylitis, strict definition || ||	TRUE	igd	NA	NA	NA	NA	NA	NA	NA	95830221	9.23103e-08	10	0.09888	2920	ebi-a-GCST90002030	|| id:ebi-a-GCST90002030	TRUE	reported	igd	2	1	TRUE	0.00972496	28.6561	180.455
CD39 on CD39+ activated Treg	rs66685711	A	G	A	G	-0.1475	0.1632	0.2531	0.4164	FALSE	FALSE	FALSE	finn-b-M13_ANKYLOSPON_STRICT	2	221447582	0.0598	NA	0.00631204	Ankylosing spondylitis, strict definition || id:finn-b-M13_ANKYLOSPON_STRICT	Ankylosing spondylitis, strict definition	Ankylosing spondylitis, strict definition || ||	TRUE	igd	NA	NA	NA	NA	NA	NA	NA	221447582	2.13698e-06	2	0.03105	2920	ebi-a-GCST90002030	|| id:ebi-a-GCST90002030	TRUE	reported	igd	2	1	TRUE	0.00766893	22.5509	180.455
CD39 on CD39+ activated Treg	rs74346764	A	G	A	G	-0.6131	-0.1014	0.0099	0.04831	FALSE	FALSE	FALSE	finn-b-M13_ANKYLOSPON_STRICT	3	145230069	0.1334	NA	0.4475	Ankylosing spondylitis, strict definition || id:finn-b-M13_ANKYLOSPON_STRICT	Ankylosing spondylitis, strict definition	Ankylosing spondylitis, strict definition || ||	TRUE	igd	NA	NA	NA	NA	NA	NA	NA	145230069	8.74198e-06	3	0.1376	2920	ebi-a-GCST90002030	|| id:ebi-a-GCST90002030	TRUE	reported	igd	2	1	TRUE	0.00675305	19.8394	180.455
CD39 on CD39+ activated Treg	rs74788351	G	T	G	T	0.6801	0.2982	0.0098	0.002634	FALSE	FALSE	FALSE	finn-b-M13_ANKYLOSPON_STRICT	4	129075134	0.5708	NA	0.601399	Ankylosing spondylitis, strict definition || id:finn-b-M13_ANKYLOSPON_STRICT	Ankylosing spondylitis, strict definition	Ankylosing spondylitis, strict definition || ||	TRUE	igd	NA	NA	NA	NA	NA	NA	NA	129075134	7.21406e-07	4	0.1369	2920	ebi-a-GCST90002030	|| id:ebi-a-GCST90002030	TRUE	reported	igd	2	1	TRUE	0.00838109	24.6627	180.455
CD39 on CD39+ activated Treg	rs77176206	C	T	C	T	0.3866	0.2447	0.0226	0.002022	FALSE	FALSE	FALSE	finn-b-M13_ANKYLOSPON_STRICT	19	35278942	0.6371	NA	0.7009	Ankylosing spondylitis, strict definition || id:finn-b-M13_ANKYLOSPON_STRICT	Ankylosing spondylitis, strict definition	Ankylosing spondylitis, strict definition || ||	TRUE	igd	NA	NA	NA	NA	NA	NA	NA	35278942	8.24594e-06	19	0.08656	2920	ebi-a-GCST90002030	|| id:ebi-a-GCST90002030	TRUE	reported	igd	2	1	TRUE	0.006785	19.9339	180.455
CD8 on EM CD8br	rs114486180	A	T	A	T	-0.2339	0.2218	0.0754	0.0613	FALSE	TRUE	FALSE	finn-b-M13_ANKYLOSPON_STRICT	2	193161497	0.1191	NA	0.0626196	Ankylosing spondylitis, strict definition || id:finn-b-M13_ANKYLOSPON_STRICT	Ankylosing spondylitis, strict definition	Ankylosing spondylitis, strict definition || ||	TRUE	igd	NA	NA	NA	NA	NA	NA	NA	193161497	5.325e-06	2	0.0513	2912	ebi-a-GCST90002056	|| id:ebi-a-GCST90002056	TRUE	reported	igd	2	1	TRUE	0.00708835	20.7743	26.7132
CD8 on EM CD8br	rs115795061	A	T	A	T	-0.3131	-0.469	0.0455	0.008125	FALSE	TRUE	FALSE	finn-b-M13_ANKYLOSPON_STRICT	6	32731861	0.3243	NA	0.1481	Ankylosing spondylitis, strict definition || id:finn-b-M13_ANKYLOSPON_STRICT	Ankylosing spondylitis, strict definition	Ankylosing spondylitis, strict definition || ||	TRUE	igd	NA	NA	NA	NA	NA	NA	NA	32731861	4.89801e-06	6	0.06839	2912	ebi-a-GCST90002056	|| id:ebi-a-GCST90002056	TRUE	reported	igd	2	1	TRUE	0.00714619	20.9451	26.7132
CD8 on EM CD8br	rs117197627	T	G	T	G	2.156	-0.9973	0.0009	0.001819	FALSE	FALSE	FALSE	finn-b-M13_ANKYLOSPON_STRICT	10	18473835	0.679	NA	0.1419	Ankylosing spondylitis, strict definition || id:finn-b-M13_ANKYLOSPON_STRICT	Ankylosing spondylitis, strict definition	Ankylosing spondylitis, strict definition || ||	TRUE	igd	NA	NA	NA	NA	NA	NA	NA	18473835	8.85707e-07	10	0.4378	2912	ebi-a-GCST90002056	|| id:ebi-a-GCST90002056	TRUE	reported	igd	2	1	TRUE	0.00825948	24.2353	26.7132
CD8 on EM CD8br	rs11771058	C	T	C	T	0.1285	-0.0538	0.3748	0.4059	FALSE	FALSE	FALSE	finn-b-M13_ANKYLOSPON_STRICT	7	53008596	0.0582	NA	0.3548	Ankylosing spondylitis, strict definition || id:finn-b-M13_ANKYLOSPON_STRICT	Ankylosing spondylitis, strict definition	Ankylosing spondylitis, strict definition || ||	TRUE	igd	NA	NA	NA	NA	NA	NA	NA	53008596	4.94402e-06	7	0.02808	2912	ebi-a-GCST90002056	|| id:ebi-a-GCST90002056	TRUE	reported	igd	2	1	TRUE	0.00714017	20.9273	26.7132
CD8 on EM CD8br	rs12478003	A	G	A	G	0.1702	0.0836	0.1741	0.283	FALSE	FALSE	FALSE	finn-b-M13_ANKYLOSPON_STRICT	2	47479869	0.0634	NA	0.1878	Ankylosing spondylitis, strict definition || id:finn-b-M13_ANKYLOSPON_STRICT	Ankylosing spondylitis, strict definition	Ankylosing spondylitis, strict definition || ||	TRUE	igd	NA	NA	NA	NA	NA	NA	NA	47479869	3.89897e-06	2	0.03679	2912	ebi-a-GCST90002056	|| id:ebi-a-GCST90002056	TRUE	reported	igd	2	1	TRUE	0.00729605	21.3876	26.7132
CD8 on EM CD8br	rs13171873	A	G	A	G	-0.2102	-0.4349	0.1008	0.00373	FALSE	FALSE	FALSE	finn-b-M13_ANKYLOSPON_STRICT	5	3080656	0.4897	NA	0.3745	Ankylosing spondylitis, strict definition || id:finn-b-M13_ANKYLOSPON_STRICT	Ankylosing spondylitis, strict definition	Ankylosing spondylitis, strict definition || ||	TRUE	igd	NA	NA	NA	NA	NA	NA	NA	3080656	4.65897e-06	5	0.04581	2912	ebi-a-GCST90002056	|| id:ebi-a-GCST90002056	TRUE	reported	igd	2	1	TRUE	0.00717835	21.04	26.7132
CD8 on EM CD8br	rs16889563	T	A	T	A	-0.2773	0.1177	0.0544	0.1094	FALSE	TRUE	FALSE	finn-b-M13_ANKYLOSPON_STRICT	8	40408479	0.093	NA	0.2056	Ankylosing spondylitis, strict definition || id:finn-b-M13_ANKYLOSPON_STRICT	Ankylosing spondylitis, strict definition	Ankylosing spondylitis, strict definition || ||	TRUE	igd	NA	NA	NA	NA	NA	NA	NA	40408479	4.98402e-06	8	0.06062	2912	ebi-a-GCST90002056	|| id:ebi-a-GCST90002056	TRUE	reported	igd	2	1	TRUE	0.00713456	20.9107	26.7132
CD8 on EM CD8br	rs16995213	G	A	G	A	-0.3019	0.1294	0.0491	0.03756	FALSE	FALSE	FALSE	finn-b-M13_ANKYLOSPON_STRICT	20	15005337	0.1525	NA	0.3961	Ankylosing spondylitis, strict definition || id:finn-b-M13_ANKYLOSPON_STRICT	Ankylosing spondylitis, strict definition	Ankylosing spondylitis, strict definition || ||	TRUE	igd	NA	NA	NA	NA	NA	NA	NA	15005337	1.689e-06	20	0.06294	2912	ebi-a-GCST90002056	|| id:ebi-a-GCST90002056	TRUE	reported	igd	2	1	TRUE	0.00783905	22.9919	26.7132
CD8 on EM CD8br	rs1701094	A	G	A	G	-0.259	-0.1451	0.0561	0.0732	FALSE	FALSE	FALSE	finn-b-M13_ANKYLOSPON_STRICT	12	44468877	0.1101	NA	0.1876	Ankylosing spondylitis, strict definition || id:finn-b-M13_ANKYLOSPON_STRICT	Ankylosing spondylitis, strict definition	Ankylosing spondylitis, strict definition || ||	TRUE	igd	NA	NA	NA	NA	NA	NA	NA	44468877	8.45104e-06	12	0.05805	2912	ebi-a-GCST90002056	|| id:ebi-a-GCST90002056	TRUE	reported	igd	2	1	TRUE	0.00678961	19.8928	26.7132
CD8 on EM CD8br	rs17201560	C	T	C	T	-0.5186	-0.4993	0.029	0.03367	FALSE	FALSE	FALSE	finn-b-M13_ANKYLOSPON_STRICT	6	32047268	0.1624	NA	0.00210402	Ankylosing spondylitis, strict definition || id:finn-b-M13_ANKYLOSPON_STRICT	Ankylosing spondylitis, strict definition	Ankylosing spondylitis, strict definition || ||	TRUE	igd	NA	NA	NA	NA	NA	NA	NA	32047268	2.133e-09	6	0.08634	2912	ebi-a-GCST90002056	|| id:ebi-a-GCST90002056	TRUE	reported	igd	2	1	TRUE	0.0122378	36.0531	26.7132
CD8 on EM CD8br	rs184295970	T	G	T	G	1.282	-0.3184	0.0022	0.02078	FALSE	FALSE	FALSE	finn-b-M13_ANKYLOSPON_STRICT	1	95836523	0.2022	NA	0.1154	Ankylosing spondylitis, strict definition || id:finn-b-M13_ANKYLOSPON_STRICT	Ankylosing spondylitis, strict definition	Ankylosing spondylitis, strict definition || ||	TRUE	igd	NA	NA	NA	NA	NA	NA	NA	95836523	3.28897e-06	1	0.2751	2912	ebi-a-GCST90002056	|| id:ebi-a-GCST90002056	TRUE	reported	igd	2	1	TRUE	0.00740247	21.7018	26.7132
CD8 on EM CD8br	rs2571390	C	T	C	T	0.3643	0.6072	0.8223	0.6134	FALSE	FALSE	FALSE	finn-b-M13_ANKYLOSPON_STRICT	6	29923554	0.063	NA	5.48151e-22	Ankylosing spondylitis, strict definition || id:finn-b-M13_ANKYLOSPON_STRICT	Ankylosing spondylitis, strict definition	Ankylosing spondylitis, strict definition || ||	TRUE	igd	NA	NA	NA	NA	NA	NA	NA	29923554	6.15744e-22	6	0.03754	2912	ebi-a-GCST90002056	|| id:ebi-a-GCST90002056	TRUE	reported	igd	2	1	TRUE	0.0313268	94.1091	26.7132
CD8 on EM CD8br	rs2734989	A	G	A	G	-0.1683	-0.151	0.1911	0.149	FALSE	FALSE	FALSE	finn-b-M13_ANKYLOSPON_STRICT	6	29812643	0.0814	NA	0.0637001	Ankylosing spondylitis, strict definition || id:finn-b-M13_ANKYLOSPON_STRICT	Ankylosing spondylitis, strict definition	Ankylosing spondylitis, strict definition || ||	TRUE	igd	NA	NA	NA	NA	NA	NA	NA	29812643	5.36105e-06	6	0.03692	2912	ebi-a-GCST90002056	|| id:ebi-a-GCST90002056	TRUE	reported	igd	2	1	TRUE	0.00708542	20.7657	26.7132
CD8 on EM CD8br	rs3000791	T	C	T	C	0.1608	0.0329	0.7428	0.791	FALSE	FALSE	FALSE	finn-b-M13_ANKYLOSPON_STRICT	1	227599174	0.0705	NA	0.6406	Ankylosing spondylitis, strict definition || id:finn-b-M13_ANKYLOSPON_STRICT	Ankylosing spondylitis, strict definition	Ankylosing spondylitis, strict definition || ||	TRUE	igd	NA	NA	NA	NA	NA	NA	NA	227599174	4.68997e-07	1	0.03183	2912	ebi-a-GCST90002056	|| id:ebi-a-GCST90002056	TRUE	reported	igd	2	1	TRUE	0.00868796	25.5035	26.7132
CD8 on EM CD8br	rs3020726	G	A	G	A	-0.2979	0.0059	0.1384	0.0963	FALSE	FALSE	FALSE	finn-b-M13_ANKYLOSPON_STRICT	2	87016506	0.097	NA	0.9516	Ankylosing spondylitis, strict definition || id:finn-b-M13_ANKYLOSPON_STRICT	Ankylosing spondylitis, strict definition	Ankylosing spondylitis, strict definition || ||	TRUE	igd	NA	NA	NA	NA	NA	NA	NA	87016506	7.15319e-14	2	0.03961	2912	ebi-a-GCST90002056	|| id:ebi-a-GCST90002056	TRUE	reported	igd	2	1	TRUE	0.019054	56.524	26.7132
CD8 on EM CD8br	rs35677476	G	T	G	T	0.1559	0.1073	0.1911	0.2445	FALSE	FALSE	FALSE	finn-b-M13_ANKYLOSPON_STRICT	14	33784800	0.0668	NA	0.1083	Ankylosing spondylitis, strict definition || id:finn-b-M13_ANKYLOSPON_STRICT	Ankylosing spondylitis, strict definition	Ankylosing spondylitis, strict definition || ||	TRUE	igd	NA	NA	NA	NA	NA	NA	NA	33784800	9.19602e-06	14	0.03508	2912	ebi-a-GCST90002056	|| id:ebi-a-GCST90002056	TRUE	reported	igd	2	1	TRUE	0.00673668	19.7367	26.7132
CD8 on EM CD8br	rs4782640	C	A	C	A	-0.1305	0.0367	0.5529	0.3983	FALSE	FALSE	FALSE	finn-b-M13_ANKYLOSPON_STRICT	16	84637174	0.0589	NA	0.5337	Ankylosing spondylitis, strict definition || id:finn-b-M13_ANKYLOSPON_STRICT	Ankylosing spondylitis, strict definition	Ankylosing spondylitis, strict definition || ||	TRUE	igd	NA	NA	NA	NA	NA	NA	NA	84637174	1.97401e-06	16	0.02739	2912	ebi-a-GCST90002056	|| id:ebi-a-GCST90002056	TRUE	reported	igd	2	1	TRUE	0.00773523	22.685	26.7132
CD8 on EM CD8br	rs4860179	A	C	A	C	0.1256	-0.0037	0.4059	0.4287	FALSE	FALSE	FALSE	finn-b-M13_ANKYLOSPON_STRICT	4	66143879	0.0577	NA	0.9483	Ankylosing spondylitis, strict definition || id:finn-b-M13_ANKYLOSPON_STRICT	Ankylosing spondylitis, strict definition	Ankylosing spondylitis, strict definition || ||	TRUE	igd	NA	NA	NA	NA	NA	NA	NA	66143879	5.60996e-06	4	0.0276	2912	ebi-a-GCST90002056	|| id:ebi-a-GCST90002056	TRUE	reported	igd	2	1	TRUE	0.00706142	20.6949	26.7132
CD8 on EM CD8br	rs58193384	T	C	T	C	-0.1543	-0.1108	0.1956	0.1397	FALSE	FALSE	FALSE	finn-b-M13_ANKYLOSPON_STRICT	14	68235542	0.0827	NA	0.1802	Ankylosing spondylitis, strict definition || id:finn-b-M13_ANKYLOSPON_STRICT	Ankylosing spondylitis, strict definition	Ankylosing spondylitis, strict definition || ||	TRUE	igd	NA	NA	NA	NA	NA	NA	NA	68235542	9.38707e-06	14	0.03475	2912	ebi-a-GCST90002056	|| id:ebi-a-GCST90002056	TRUE	reported	igd	2	1	TRUE	0.00672512	19.7026	26.7132
CD8 on EM CD8br	rs60701118	T	C	T	C	-0.6393	-1.0111	0.0094	0.0008497	FALSE	FALSE	FALSE	finn-b-M13_ANKYLOSPON_STRICT	2	224854203	0.993	NA	0.3086	Ankylosing spondylitis, strict definition || id:finn-b-M13_ANKYLOSPON_STRICT	Ankylosing spondylitis, strict definition	Ankylosing spondylitis, strict definition || ||	TRUE	igd	NA	NA	NA	NA	NA	NA	NA	224854203	5.82599e-06	2	0.1408	2912	ebi-a-GCST90002056	|| id:ebi-a-GCST90002056	TRUE	reported	igd	2	1	TRUE	0.0070299	20.6018	26.7132
CD8 on EM CD8br	rs62153285	A	G	A	G	0.1307	0.0413	0.4131	0.3005	FALSE	FALSE	FALSE	finn-b-M13_ANKYLOSPON_STRICT	2	81780122	0.0625	NA	0.5092	Ankylosing spondylitis, strict definition || id:finn-b-M13_ANKYLOSPON_STRICT	Ankylosing spondylitis, strict definition	Ankylosing spondylitis, strict definition || ||	TRUE	igd	NA	NA	NA	NA	NA	NA	NA	81780122	2.74397e-06	2	0.02782	2912	ebi-a-GCST90002056	|| id:ebi-a-GCST90002056	TRUE	reported	igd	2	1	TRUE	0.00752257	22.0566	26.7132
CD8 on EM CD8br	rs66465252	T	C	T	C	-0.1604	-0.0554	0.2024	0.1525	FALSE	FALSE	FALSE	finn-b-M13_ANKYLOSPON_STRICT	6	63625302	0.0796	NA	0.4862	Ankylosing spondylitis, strict definition || id:finn-b-M13_ANKYLOSPON_STRICT	Ankylosing spondylitis, strict definition	Ankylosing spondylitis, strict definition || ||	TRUE	igd	NA	NA	NA	NA	NA	NA	NA	63625302	2.97201e-06	6	0.03426	2912	ebi-a-GCST90002056	|| id:ebi-a-GCST90002056	TRUE	reported	igd	2	1	TRUE	0.00747112	21.9046	26.7132
CD8 on EM CD8br	rs73774928	G	A	G	A	0.234	-0.0479	0.0889	0.08359	FALSE	FALSE	FALSE	finn-b-M13_ANKYLOSPON_STRICT	5	102855858	0.1039	NA	0.645	Ankylosing spondylitis, strict definition || id:finn-b-M13_ANKYLOSPON_STRICT	Ankylosing spondylitis, strict definition	Ankylosing spondylitis, strict definition || ||	TRUE	igd	NA	NA	NA	NA	NA	NA	NA	102855858	1.68e-06	5	0.04877	2912	ebi-a-GCST90002056	|| id:ebi-a-GCST90002056	TRUE	reported	igd	2	1	TRUE	0.00784359	23.0053	26.7132
CD8 on EM CD8br	rs77561506	A	G	A	G	-0.3561	0.0772	0.0355	0.02474	FALSE	FALSE	FALSE	finn-b-M13_ANKYLOSPON_STRICT	14	55423735	0.1845	NA	0.6754	Ankylosing spondylitis, strict definition || id:finn-b-M13_ANKYLOSPON_STRICT	Ankylosing spondylitis, strict definition	Ankylosing spondylitis, strict definition || ||	TRUE	igd	NA	NA	NA	NA	NA	NA	NA	55423735	1.71799e-06	14	0.07428	2912	ebi-a-GCST90002056	|| id:ebi-a-GCST90002056	TRUE	reported	igd	2	1	TRUE	0.00783059	22.9669	26.7132
CD4 on CD39+ activated Treg	rs10130428	G	A	G	A	-0.2431	0.0413	0.0651	0.1575	FALSE	FALSE	FALSE	finn-b-M13_ANKYLOSPON_STRICT	14	95659768	0.0797	NA	0.604301	Ankylosing spondylitis, strict definition || id:finn-b-M13_ANKYLOSPON_STRICT	Ankylosing spondylitis, strict definition	Ankylosing spondylitis, strict definition || ||	TRUE	igd	NA	NA	NA	NA	NA	NA	NA	95659768	9.32395e-06	14	0.05476	2920	ebi-a-GCST90002067	|| id:ebi-a-GCST90002067	TRUE	reported	igd	2	1	TRUE	0.00670407	19.6945	24.6457
CD4 on CD39+ activated Treg	rs11200863	A	G	A	G	-0.1689	-0.0117	0.1666	0.1291	FALSE	FALSE	FALSE	finn-b-M13_ANKYLOSPON_STRICT	10	85875791	0.0852	NA	0.8907	Ankylosing spondylitis, strict definition || id:finn-b-M13_ANKYLOSPON_STRICT	Ankylosing spondylitis, strict definition	Ankylosing spondylitis, strict definition || ||	TRUE	igd	NA	NA	NA	NA	NA	NA	NA	85875791	4.61998e-06	10	0.03679	2920	ebi-a-GCST90002067	|| id:ebi-a-GCST90002067	TRUE	reported	igd	2	1	TRUE	0.00716627	21.0621	24.6457
CD4 on CD39+ activated Treg	rs11615628	A	G	A	G	-0.2062	0.0277	0.2466	0.2874	FALSE	FALSE	FALSE	finn-b-M13_ANKYLOSPON_STRICT	12	6903631	0.0634	NA	0.6625	Ankylosing spondylitis, strict definition || id:finn-b-M13_ANKYLOSPON_STRICT	Ankylosing spondylitis, strict definition	Ankylosing spondylitis, strict definition || ||	TRUE	igd	NA	NA	NA	NA	NA	NA	NA	6903631	5.4853e-11	12	0.03133	2920	ebi-a-GCST90002067	|| id:ebi-a-GCST90002067	TRUE	reported	igd	2	1	TRUE	0.0146177	43.2871	24.6457
CD4 on CD39+ activated Treg	rs116421623	T	G	T	G	-0.6839	-0.0281	0.0089	0.01478	FALSE	FALSE	FALSE	finn-b-M13_ANKYLOSPON_STRICT	8	119192827	0.2388	NA	0.9065	Ankylosing spondylitis, strict definition || id:finn-b-M13_ANKYLOSPON_STRICT	Ankylosing spondylitis, strict definition	Ankylosing spondylitis, strict definition || ||	TRUE	igd	NA	NA	NA	NA	NA	NA	NA	119192827	2.88602e-06	8	0.1459	2920	ebi-a-GCST90002067	|| id:ebi-a-GCST90002067	TRUE	reported	igd	2	1	TRUE	0.00746855	21.9572	24.6457
CD4 on CD39+ activated Treg	rs12404655	G	A	G	A	-0.1494	0.0918	0.244	0.2343	FALSE	FALSE	FALSE	finn-b-M13_ANKYLOSPON_STRICT	1	20943195	0.0675	NA	0.174	Ankylosing spondylitis, strict definition || id:finn-b-M13_ANKYLOSPON_STRICT	Ankylosing spondylitis, strict definition	Ankylosing spondylitis, strict definition || ||	TRUE	igd	NA	NA	NA	NA	NA	NA	NA	20943195	2.5e-06	1	0.03167	2920	ebi-a-GCST90002067	|| id:ebi-a-GCST90002067	TRUE	reported	igd	2	1	TRUE	0.00756354	22.2386	24.6457
CD4 on CD39+ activated Treg	rs13127505	T	C	T	C	-0.2318	-0.1656	0.0717	0.08358	FALSE	FALSE	FALSE	finn-b-M13_ANKYLOSPON_STRICT	4	141880770	0.1058	NA	0.1174	Ankylosing spondylitis, strict definition || id:finn-b-M13_ANKYLOSPON_STRICT	Ankylosing spondylitis, strict definition	Ankylosing spondylitis, strict definition || ||	TRUE	igd	NA	NA	NA	NA	NA	NA	NA	141880770	9.83309e-06	4	0.05235	2920	ebi-a-GCST90002067	|| id:ebi-a-GCST90002067	TRUE	reported	igd	2	1	TRUE	0.00666967	19.5928	24.6457
CD4 on CD39+ activated Treg	rs1385611	C	T	C	T	-0.3158	0.0665	0.9604	0.9715	FALSE	FALSE	FALSE	finn-b-M13_ANKYLOSPON_STRICT	1	207221409	0.1719	NA	0.6988	Ankylosing spondylitis, strict definition || id:finn-b-M13_ANKYLOSPON_STRICT	Ankylosing spondylitis, strict definition	Ankylosing spondylitis, strict definition || ||	TRUE	igd	NA	NA	NA	NA	NA	NA	NA	207221409	6.95392e-06	1	0.07014	2920	ebi-a-GCST90002067	|| id:ebi-a-GCST90002067	TRUE	reported	igd	2	1	TRUE	0.00689454	20.2579	24.6457
CD4 on CD39+ activated Treg	rs139628646	C	G	C	G	2.554	-0.3361	0.001	0.008741	FALSE	TRUE	FALSE	finn-b-M13_ANKYLOSPON_STRICT	4	8953933	0.3395	NA	0.322	Ankylosing spondylitis, strict definition || id:finn-b-M13_ANKYLOSPON_STRICT	Ankylosing spondylitis, strict definition	Ankylosing spondylitis, strict definition || ||	TRUE	igd	NA	NA	NA	NA	NA	NA	NA	8953933	2.98903e-07	4	0.4973	2920	ebi-a-GCST90002067	|| id:ebi-a-GCST90002067	TRUE	reported	igd	2	1	TRUE	0.00895193	26.3577	24.6457
CD4 on CD39+ activated Treg	rs149080865	A	T	A	T	0.4756	-1.0861	0.0164	0.0008774	FALSE	TRUE	FALSE	finn-b-M13_ANKYLOSPON_STRICT	8	80655797	1.0391	NA	0.2959	Ankylosing spondylitis, strict definition || id:finn-b-M13_ANKYLOSPON_STRICT	Ankylosing spondylitis, strict definition	Ankylosing spondylitis, strict definition || ||	TRUE	igd	NA	NA	NA	NA	NA	NA	NA	80655797	7.77607e-06	8	0.1062	2920	ebi-a-GCST90002067	|| id:ebi-a-GCST90002067	TRUE	reported	igd	2	1	TRUE	0.00682149	20.0418	24.6457
CD4 on CD39+ activated Treg	rs183012056	C	G	C	G	0.237	0.6237	0.0733	0.005951	FALSE	TRUE	FALSE	finn-b-M13_ANKYLOSPON_STRICT	4	4711458	0.3834	NA	0.1038	Ankylosing spondylitis, strict definition || id:finn-b-M13_ANKYLOSPON_STRICT	Ankylosing spondylitis, strict definition	Ankylosing spondylitis, strict definition || ||	TRUE	igd	NA	NA	NA	NA	NA	NA	NA	4711458	7.72894e-06	4	0.05289	2920	ebi-a-GCST90002067	|| id:ebi-a-GCST90002067	TRUE	reported	igd	2	1	TRUE	0.00682953	20.0656	24.6457
CD4 on CD39+ activated Treg	rs189810664	T	C	T	C	2.32	-0.9395	0.0007	0.00132	FALSE	FALSE	FALSE	finn-b-M13_ANKYLOSPON_STRICT	9	97001952	0.8045	NA	0.2429	Ankylosing spondylitis, strict definition || id:finn-b-M13_ANKYLOSPON_STRICT	Ankylosing spondylitis, strict definition	Ankylosing spondylitis, strict definition || ||	TRUE	igd	NA	NA	NA	NA	NA	NA	NA	97001952	4.72705e-06	9	0.5059	2920	ebi-a-GCST90002067	|| id:ebi-a-GCST90002067	TRUE	reported	igd	2	1	TRUE	0.00715068	21.016	24.6457
CD4 on CD39+ activated Treg	rs221124	A	G	A	G	-0.214	0.0959	0.1046	0.08894	FALSE	FALSE	FALSE	finn-b-M13_ANKYLOSPON_STRICT	7	28969250	0.1006	NA	0.3407	Ankylosing spondylitis, strict definition || id:finn-b-M13_ANKYLOSPON_STRICT	Ankylosing spondylitis, strict definition	Ankylosing spondylitis, strict definition || ||	TRUE	igd	NA	NA	NA	NA	NA	NA	NA	28969250	1.93999e-06	7	0.04487	2920	ebi-a-GCST90002067	|| id:ebi-a-GCST90002067	TRUE	reported	igd	2	1	TRUE	0.0077297	22.731	24.6457
CD4 on CD39+ activated Treg	rs2253487	A	G	A	G	0.2209	-0.6048	0.4719	0.3689	FALSE	FALSE	FALSE	finn-b-M13_ANKYLOSPON_STRICT	6	31249127	0.0633	NA	1.16011e-21	Ankylosing spondylitis, strict definition || id:finn-b-M13_ANKYLOSPON_STRICT	Ankylosing spondylitis, strict definition	Ankylosing spondylitis, strict definition || ||	TRUE	igd	NA	NA	NA	NA	NA	NA	NA	31249127	1.42298e-13	6	0.02974	2920	ebi-a-GCST90002067	|| id:ebi-a-GCST90002067	TRUE	reported	igd	2	1	TRUE	0.0185438	55.133	24.6457
CD4 on CD39+ activated Treg	rs3757517	C	T	C	T	0.1866	-0.1307	0.1212	0.1303	FALSE	FALSE	FALSE	finn-b-M13_ANKYLOSPON_STRICT	7	8242803	0.0852	NA	0.1251	Ankylosing spondylitis, strict definition || id:finn-b-M13_ANKYLOSPON_STRICT	Ankylosing spondylitis, strict definition	Ankylosing spondylitis, strict definition || ||	TRUE	igd	NA	NA	NA	NA	NA	NA	NA	8242803	9.20005e-06	7	0.042	2920	ebi-a-GCST90002067	|| id:ebi-a-GCST90002067	TRUE	reported	igd	2	1	TRUE	0.00671453	19.7255	24.6457
CD4 on CD39+ activated Treg	rs4127403	A	G	A	G	-0.2529	-0.1648	0.0616	0.03392	FALSE	FALSE	FALSE	finn-b-M13_ANKYLOSPON_STRICT	18	6988423	0.158	NA	0.2969	Ankylosing spondylitis, strict definition || id:finn-b-M13_ANKYLOSPON_STRICT	Ankylosing spondylitis, strict definition	Ankylosing spondylitis, strict definition || ||	TRUE	igd	NA	NA	NA	NA	NA	NA	NA	6988423	5.57494e-06	18	0.05558	2920	ebi-a-GCST90002067	|| id:ebi-a-GCST90002067	TRUE	reported	igd	2	1	TRUE	0.00704059	20.6901	24.6457
CD4 on CD39+ activated Treg	rs61954768	G	T	G	T	0.2391	-0.212	0.0846	0.05179	FALSE	FALSE	FALSE	finn-b-M13_ANKYLOSPON_STRICT	13	54907331	0.1313	NA	0.1065	Ankylosing spondylitis, strict definition || id:finn-b-M13_ANKYLOSPON_STRICT	Ankylosing spondylitis, strict definition	Ankylosing spondylitis, strict definition || ||	TRUE	igd	NA	NA	NA	NA	NA	NA	NA	54907331	1.80901e-06	13	0.04999	2920	ebi-a-GCST90002067	|| id:ebi-a-GCST90002067	TRUE	reported	igd	2	1	TRUE	0.00777358	22.861	24.6457
CD4 on CD39+ activated Treg	rs67057217	A	G	A	G	0.4459	-0.3101	0.0187	0.01155	FALSE	FALSE	FALSE	finn-b-M13_ANKYLOSPON_STRICT	8	74255588	0.2721	NA	0.2545	Ankylosing spondylitis, strict definition || id:finn-b-M13_ANKYLOSPON_STRICT	Ankylosing spondylitis, strict definition	Ankylosing spondylitis, strict definition || ||	TRUE	igd	NA	NA	NA	NA	NA	NA	NA	74255588	7.43807e-06	8	0.09934	2920	ebi-a-GCST90002067	|| id:ebi-a-GCST90002067	TRUE	reported	igd	2	1	TRUE	0.00685263	20.134	24.6457
CD4 on CD39+ activated Treg	rs7095711	A	G	A	G	0.1921	-0.0252	0.8805	0.9204	FALSE	FALSE	FALSE	finn-b-M13_ANKYLOSPON_STRICT	10	8507223	0.1066	NA	0.8134	Ankylosing spondylitis, strict definition || id:finn-b-M13_ANKYLOSPON_STRICT	Ankylosing spondylitis, strict definition	Ankylosing spondylitis, strict definition || ||	TRUE	igd	NA	NA	NA	NA	NA	NA	NA	8507223	5.76196e-06	10	0.04229	2920	ebi-a-GCST90002067	|| id:ebi-a-GCST90002067	TRUE	reported	igd	2	1	TRUE	0.00701679	20.6197	24.6457
CD4 on CD39+ activated Treg	rs71420675	A	G	A	G	0.3983	0.0008	0.0274	0.0243	FALSE	FALSE	FALSE	finn-b-M13_ANKYLOSPON_STRICT	2	196049654	0.1883	NA	0.9965	Ankylosing spondylitis, strict definition || id:finn-b-M13_ANKYLOSPON_STRICT	Ankylosing spondylitis, strict definition	Ankylosing spondylitis, strict definition || ||	TRUE	igd	NA	NA	NA	NA	NA	NA	NA	196049654	9.34394e-06	2	0.08971	2920	ebi-a-GCST90002067	|| id:ebi-a-GCST90002067	TRUE	reported	igd	2	1	TRUE	0.00670554	19.6989	24.6457
CD4 on CD39+ activated Treg	rs73084602	A	G	A	G	0.42	-0.0348	0.0236	0.09286	FALSE	FALSE	FALSE	finn-b-M13_ANKYLOSPON_STRICT	12	22956864	0.1024	NA	0.7339	Ankylosing spondylitis, strict definition || id:finn-b-M13_ANKYLOSPON_STRICT	Ankylosing spondylitis, strict definition	Ankylosing spondylitis, strict definition || ||	TRUE	igd	NA	NA	NA	NA	NA	NA	NA	22956864	2.57798e-06	12	0.08915	2920	ebi-a-GCST90002067	|| id:ebi-a-GCST90002067	TRUE	reported	igd	2	1	TRUE	0.0075437	22.1798	24.6457
CD4 on CD39+ activated Treg	rs73205076	T	C	T	C	-0.753	0.1069	0.0074	0.05269	FALSE	FALSE	FALSE	finn-b-M13_ANKYLOSPON_STRICT	3	126057162	0.129	NA	0.4072	Ankylosing spondylitis, strict definition || id:finn-b-M13_ANKYLOSPON_STRICT	Ankylosing spondylitis, strict definition	Ankylosing spondylitis, strict definition || ||	TRUE	igd	NA	NA	NA	NA	NA	NA	NA	126057162	6.35594e-06	3	0.1665	2920	ebi-a-GCST90002067	|| id:ebi-a-GCST90002067	TRUE	reported	igd	2	1	TRUE	0.0069558	20.4392	24.6457
CD4 on CD39+ activated Treg	rs73457945	G	A	G	A	-0.5368	-0.8311	0.0134	0.005215	FALSE	FALSE	FALSE	finn-b-M13_ANKYLOSPON_STRICT	11	21414632	0.397	NA	0.0363103	Ankylosing spondylitis, strict definition || id:finn-b-M13_ANKYLOSPON_STRICT	Ankylosing spondylitis, strict definition	Ankylosing spondylitis, strict definition || ||	TRUE	igd	NA	NA	NA	NA	NA	NA	NA	21414632	6.718e-06	11	0.119	2920	ebi-a-GCST90002067	|| id:ebi-a-GCST90002067	TRUE	reported	igd	2	1	TRUE	0.00692042	20.3345	24.6457
CD4 on CD39+ activated Treg	rs9263475	G	A	G	A	0.2029	-0.8831	0.4865	0.2816	FALSE	FALSE	FALSE	finn-b-M13_ANKYLOSPON_STRICT	6	31050348	0.0824	NA	8.98463e-27	Ankylosing spondylitis, strict definition || id:finn-b-M13_ANKYLOSPON_STRICT	Ankylosing spondylitis, strict definition	Ankylosing spondylitis, strict definition || ||	TRUE	igd	NA	NA	NA	NA	NA	NA	NA	31050348	9.61391e-12	6	0.02967	2920	ebi-a-GCST90002067	|| id:ebi-a-GCST90002067	TRUE	reported	igd	2	1	TRUE	0.0157632	46.7338	24.6457
HLA DR on CD33dim HLA DR+ CD11b-	rs11074934	T	C	T	C	-0.4126	0.1359	0.2193	0.269	FALSE	FALSE	FALSE	finn-b-M13_ANKYLOSPON_STRICT	16	10979440	0.0645	NA	0.0351301	Ankylosing spondylitis, strict definition || id:finn-b-M13_ANKYLOSPON_STRICT	Ankylosing spondylitis, strict definition	Ankylosing spondylitis, strict definition || ||	TRUE	igd	NA	NA	NA	NA	NA	NA	NA	10979440	2.13895e-23	16	0.04076	1635	ebi-a-GCST90002111	|| id:ebi-a-GCST90002111	TRUE	reported	igd	2	1	TRUE	0.0589757	102.343	34.7953
HLA DR on CD33dim HLA DR+ CD11b-	rs117936815	C	A	C	A	0.4059	-0.0018	0.0425	0.08118	FALSE	FALSE	FALSE	finn-b-M13_ANKYLOSPON_STRICT	10	92271546	0.1051	NA	0.9866	Ankylosing spondylitis, strict definition || id:finn-b-M13_ANKYLOSPON_STRICT	Ankylosing spondylitis, strict definition	Ankylosing spondylitis, strict definition || ||	TRUE	igd	NA	NA	NA	NA	NA	NA	NA	92271546	3.87704e-06	10	0.08759	1635	ebi-a-GCST90002111	|| id:ebi-a-GCST90002111	TRUE	reported	igd	2	1	TRUE	0.0129642	21.4485	34.7953
HLA DR on CD33dim HLA DR+ CD11b-	rs12485444	A	T	A	T	0.1803	-0.0161	0.4725	0.4756	FALSE	TRUE	TRUE	finn-b-M13_ANKYLOSPON_STRICT	3	188135783	0.0579	NA	0.7812	Ankylosing spondylitis, strict definition || id:finn-b-M13_ANKYLOSPON_STRICT	Ankylosing spondylitis, strict definition	Ankylosing spondylitis, strict definition || ||	TRUE	igd	NA	NA	NA	NA	NA	NA	NA	188135783	4.181e-07	3	0.03549	1635	ebi-a-GCST90002111	|| id:ebi-a-GCST90002111	TRUE	reported	igd	2	1	FALSE	0.0155403	25.7779	34.7953
HLA DR on CD33dim HLA DR+ CD11b-	rs12929277	C	T	C	T	0.2132	-0.0358	0.2165	0.2643	FALSE	FALSE	FALSE	finn-b-M13_ANKYLOSPON_STRICT	16	10700928	0.0651	NA	0.582	Ankylosing spondylitis, strict definition || id:finn-b-M13_ANKYLOSPON_STRICT	Ankylosing spondylitis, strict definition	Ankylosing spondylitis, strict definition || ||	TRUE	igd	NA	NA	NA	NA	NA	NA	NA	10700928	9.11507e-07	16	0.04325	1635	ebi-a-GCST90002111	|| id:ebi-a-GCST90002111	TRUE	reported	igd	2	1	TRUE	0.0146446	24.27	34.7953
HLA DR on CD33dim HLA DR+ CD11b-	rs13226058	A	G	A	G	0.9649	-0.1432	0.0073	0.0213	FALSE	FALSE	FALSE	finn-b-M13_ANKYLOSPON_STRICT	7	150536031	0.1973	NA	0.4681	Ankylosing spondylitis, strict definition || id:finn-b-M13_ANKYLOSPON_STRICT	Ankylosing spondylitis, strict definition	Ankylosing spondylitis, strict definition || ||	TRUE	igd	NA	NA	NA	NA	NA	NA	NA	150536031	2.70402e-06	7	0.2049	1635	ebi-a-GCST90002111	|| id:ebi-a-GCST90002111	TRUE	reported	igd	2	1	TRUE	0.0133817	22.1487	34.7953
HLA DR on CD33dim HLA DR+ CD11b-	rs2237423	C	T	C	T	-0.191	-0.0726	0.2242	0.2437	FALSE	FALSE	FALSE	finn-b-M13_ANKYLOSPON_STRICT	7	42100425	0.0667	NA	0.2763	Ankylosing spondylitis, strict definition || id:finn-b-M13_ANKYLOSPON_STRICT	Ankylosing spondylitis, strict definition	Ankylosing spondylitis, strict definition || ||	TRUE	igd	NA	NA	NA	NA	NA	NA	NA	42100425	9.28795e-06	7	0.04296	1635	ebi-a-GCST90002111	|| id:ebi-a-GCST90002111	TRUE	reported	igd	2	1	TRUE	0.0119454	19.7427	34.7953
HLA DR on CD33dim HLA DR+ CD11b-	rs2517696	C	T	C	T	-0.2424	0.6047	0.7156	0.5168	FALSE	FALSE	FALSE	finn-b-M13_ANKYLOSPON_STRICT	6	29927611	0.0598	NA	4.52064e-24	Ankylosing spondylitis, strict definition || id:finn-b-M13_ANKYLOSPON_STRICT	Ankylosing spondylitis, strict definition	Ankylosing spondylitis, strict definition || ||	TRUE	igd	NA	NA	NA	NA	NA	NA	NA	29927611	2.12002e-08	6	0.04306	1635	ebi-a-GCST90002111	|| id:ebi-a-GCST90002111	TRUE	reported	igd	2	1	TRUE	0.0190135	31.6509	34.7953
HLA DR on CD33dim HLA DR+ CD11b-	rs33978622	C	G	C	G	0.1989	-0.0543	0.2138	0.3655	FALSE	TRUE	FALSE	finn-b-M13_ANKYLOSPON_STRICT	19	51736383	0.0594	NA	0.3607	Ankylosing spondylitis, strict definition || id:finn-b-M13_ANKYLOSPON_STRICT	Ankylosing spondylitis, strict definition	Ankylosing spondylitis, strict definition || ||	TRUE	igd	NA	NA	NA	NA	NA	NA	NA	51736383	4.47796e-06	19	0.0432	1635	ebi-a-GCST90002111	|| id:ebi-a-GCST90002111	TRUE	reported	igd	2	1	TRUE	0.0127994	21.1724	34.7953
HLA DR on CD33dim HLA DR+ CD11b-	rs4811082	T	C	T	C	-0.1996	-0.0438	0.7624	0.6292	FALSE	FALSE	FALSE	finn-b-M13_ANKYLOSPON_STRICT	20	49216966	0.0592	NA	0.4589	Ankylosing spondylitis, strict definition || id:finn-b-M13_ANKYLOSPON_STRICT	Ankylosing spondylitis, strict definition	Ankylosing spondylitis, strict definition || ||	TRUE	igd	NA	NA	NA	NA	NA	NA	NA	49216966	1.38299e-06	20	0.04119	1635	ebi-a-GCST90002111	|| id:ebi-a-GCST90002111	TRUE	reported	igd	2	1	TRUE	0.0141588	23.4534	34.7953
HLA DR on CD33dim HLA DR+ CD11b-	rs55798945	G	T	G	T	-0.2379	-0.1295	0.1404	0.2867	FALSE	FALSE	FALSE	finn-b-M13_ANKYLOSPON_STRICT	16	669708	0.064	NA	0.0431102	Ankylosing spondylitis, strict definition || id:finn-b-M13_ANKYLOSPON_STRICT	Ankylosing spondylitis, strict definition	Ankylosing spondylitis, strict definition || ||	TRUE	igd	NA	NA	NA	NA	NA	NA	NA	669708	3.54699e-06	16	0.05113	1635	ebi-a-GCST90002111	|| id:ebi-a-GCST90002111	TRUE	reported	igd	2	1	TRUE	0.0130679	21.6225	34.7953
HLA DR on CD33dim HLA DR+ CD11b-	rs56386567	T	C	T	C	-0.1607	0.0274	0.5716	0.5183	FALSE	FALSE	FALSE	finn-b-M13_ANKYLOSPON_STRICT	3	4868895	0.0574	NA	0.633501	Ankylosing spondylitis, strict definition || id:finn-b-M13_ANKYLOSPON_STRICT	Ankylosing spondylitis, strict definition	Ankylosing spondylitis, strict definition || ||	TRUE	igd	NA	NA	NA	NA	NA	NA	NA	4868895	7.77804e-06	3	0.03584	1635	ebi-a-GCST90002111	|| id:ebi-a-GCST90002111	TRUE	reported	igd	2	1	TRUE	0.012147	20.08	34.7953
HLA DR on CD33dim HLA DR+ CD11b-	rs61742525	A	G	A	G	0.3935	-0.78	0.0917	0.004034	FALSE	FALSE	FALSE	finn-b-M13_ANKYLOSPON_STRICT	6	33072522	0.4534	NA	0.0854201	Ankylosing spondylitis, strict definition || id:finn-b-M13_ANKYLOSPON_STRICT	Ankylosing spondylitis, strict definition	Ankylosing spondylitis, strict definition || ||	TRUE	igd	NA	NA	NA	NA	NA	NA	NA	33072522	4.65404e-09	6	0.06679	1635	ebi-a-GCST90002111	|| id:ebi-a-GCST90002111	TRUE	reported	igd	2	1	TRUE	0.0207886	34.6685	34.7953
HLA DR on CD33dim HLA DR+ CD11b-	rs6917212	G	C	G	C	-0.4456	0.4399	0.7639	0.6951	FALSE	TRUE	FALSE	finn-b-M13_ANKYLOSPON_STRICT	6	32583005	0.0675	NA	6.9952e-11	Ankylosing spondylitis, strict definition || id:finn-b-M13_ANKYLOSPON_STRICT	Ankylosing spondylitis, strict definition	Ankylosing spondylitis, strict definition || ||	TRUE	igd	NA	NA	NA	NA	NA	NA	NA	32583005	2.13993e-23	6	0.04403	1635	ebi-a-GCST90002111	|| id:ebi-a-GCST90002111	TRUE	reported	igd	2	1	TRUE	0.0589505	102.297	34.7953
HLA DR on CD33dim HLA DR+ CD11b-	rs7747856	T	C	T	C	0.2487	-0.1249	0.1391	0.2887	FALSE	FALSE	FALSE	finn-b-M13_ANKYLOSPON_STRICT	6	33889952	0.063	NA	0.0474395	Ankylosing spondylitis, strict definition || id:finn-b-M13_ANKYLOSPON_STRICT	Ankylosing spondylitis, strict definition	Ankylosing spondylitis, strict definition || ||	TRUE	igd	NA	NA	NA	NA	NA	NA	NA	33889952	2.15001e-06	6	0.05229	1635	ebi-a-GCST90002111	|| id:ebi-a-GCST90002111	TRUE	reported	igd	2	1	TRUE	0.0136467	22.5935	34.7953
HLA DR on CD33dim HLA DR+ CD11b-	rs77638176	C	G	C	G	-0.3727	-0.2888	0.0459	0.0602	FALSE	TRUE	FALSE	finn-b-M13_ANKYLOSPON_STRICT	11	5106022	0.12	NA	0.0161399	Ankylosing spondylitis, strict definition || id:finn-b-M13_ANKYLOSPON_STRICT	Ankylosing spondylitis, strict definition	Ankylosing spondylitis, strict definition || ||	TRUE	igd	NA	NA	NA	NA	NA	NA	NA	5106022	9.91699e-06	11	0.08406	1635	ebi-a-GCST90002111	|| id:ebi-a-GCST90002111	TRUE	reported	igd	2	1	TRUE	0.0118804	19.634	34.7953
HLA DR on CD33dim HLA DR+ CD11b-	rs7797098	C	A	C	A	0.225	0.0189	0.844	0.8684	FALSE	FALSE	FALSE	finn-b-M13_ANKYLOSPON_STRICT	7	141012015	0.0845	NA	0.8225	Ankylosing spondylitis, strict definition || id:finn-b-M13_ANKYLOSPON_STRICT	Ankylosing spondylitis, strict definition	Ankylosing spondylitis, strict definition || ||	TRUE	igd	NA	NA	NA	NA	NA	NA	NA	141012015	4.54203e-06	7	0.04892	1635	ebi-a-GCST90002111	|| id:ebi-a-GCST90002111	TRUE	reported	igd	2	1	TRUE	0.012773	21.1281	34.7953
HLA DR on CD33dim HLA DR+ CD11b-	rs79018836	G	A	G	A	1.386	0.2839	0.0034	0.01884	FALSE	FALSE	FALSE	finn-b-M13_ANKYLOSPON_STRICT	7	29344179	0.2151	NA	0.1868	Ankylosing spondylitis, strict definition || id:finn-b-M13_ANKYLOSPON_STRICT	Ankylosing spondylitis, strict definition	Ankylosing spondylitis, strict definition || ||	TRUE	igd	NA	NA	NA	NA	NA	NA	NA	29344179	4.13105e-06	7	0.2999	1635	ebi-a-GCST90002111	|| id:ebi-a-GCST90002111	TRUE	reported	igd	2	1	TRUE	0.0128949	21.3325	34.7953
HLA DR on CD33dim HLA DR+ CD11b-	rs9269109	C	T	C	T	0.3702	-0.2314	0.3575	0.6807	FALSE	FALSE	FALSE	finn-b-M13_ANKYLOSPON_STRICT	6	32443266	0.0638	NA	0.000287098	Ankylosing spondylitis, strict definition || id:finn-b-M13_ANKYLOSPON_STRICT	Ankylosing spondylitis, strict definition	Ankylosing spondylitis, strict definition || ||	TRUE	igd	NA	NA	NA	NA	NA	NA	NA	32443266	8.63973e-20	6	0.04014	1635	ebi-a-GCST90002111	|| id:ebi-a-GCST90002111	TRUE	reported	igd	2	1	TRUE	0.049451	84.9545	34.7953
HLA DR on CD33dim HLA DR+ CD11b-	rs9790174	A	G	A	G	0.1617	0.0059	0.4878	0.3828	FALSE	FALSE	FALSE	finn-b-M13_ANKYLOSPON_STRICT	3	174906509	0.059	NA	0.9206	Ankylosing spondylitis, strict definition || id:finn-b-M13_ANKYLOSPON_STRICT	Ankylosing spondylitis, strict definition	Ankylosing spondylitis, strict definition || ||	TRUE	igd	NA	NA	NA	NA	NA	NA	NA	174906509	5.42201e-06	3	0.03544	1635	ebi-a-GCST90002111	|| id:ebi-a-GCST90002111	TRUE	reported	igd	2	1	TRUE	0.0125725	20.7922	34.7953
HLA DR on CD33- HLA DR+	rs114068468	T	C	T	C	0.3671	-0.4599	0.0963	0.004766	FALSE	FALSE	FALSE	finn-b-M13_ANKYLOSPON_STRICT	6	33054463	0.4195	NA	0.2729	Ankylosing spondylitis, strict definition || id:finn-b-M13_ANKYLOSPON_STRICT	Ankylosing spondylitis, strict definition	Ankylosing spondylitis, strict definition || ||	TRUE	igd	NA	NA	NA	NA	NA	NA	NA	33054463	2.51102e-08	6	0.06556	1635	ebi-a-GCST90002112	|| id:ebi-a-GCST90002112	TRUE	reported	igd	2	1	TRUE	0.0188158	31.3155	51.6347
HLA DR on CD33- HLA DR+	rs11576012	T	C	T	C	0.4345	-0.2184	0.0523	0.04095	FALSE	FALSE	FALSE	finn-b-M13_ANKYLOSPON_STRICT	6	31795619	0.1453	NA	0.1329	Ankylosing spondylitis, strict definition || id:finn-b-M13_ANKYLOSPON_STRICT	Ankylosing spondylitis, strict definition	Ankylosing spondylitis, strict definition || ||	TRUE	igd	NA	NA	NA	NA	NA	NA	NA	31795619	1.31701e-07	6	0.08199	1635	ebi-a-GCST90002112	|| id:ebi-a-GCST90002112	TRUE	reported	igd	2	1	TRUE	0.0168867	28.0496	51.6347
HLA DR on CD33- HLA DR+	rs140697652	C	T	C	T	0.5782	2.4903	0.0202	0.001753	FALSE	FALSE	FALSE	finn-b-M13_ANKYLOSPON_STRICT	7	101713394	0.8215	NA	0.002434	Ankylosing spondylitis, strict definition || id:finn-b-M13_ANKYLOSPON_STRICT	Ankylosing spondylitis, strict definition	Ankylosing spondylitis, strict definition || ||	TRUE	igd	NA	NA	NA	NA	NA	NA	NA	101713394	5.42101e-06	7	0.1267	1635	ebi-a-GCST90002112	|| id:ebi-a-GCST90002112	TRUE	reported	igd	2	1	TRUE	0.0125773	20.8004	51.6347
HLA DR on CD33- HLA DR+	rs1474618	A	C	A	C	-0.1723	0.0213	0.6101	0.7018	FALSE	FALSE	FALSE	finn-b-M13_ANKYLOSPON_STRICT	6	18655570	0.0626	NA	0.7331	Ankylosing spondylitis, strict definition || id:finn-b-M13_ANKYLOSPON_STRICT	Ankylosing spondylitis, strict definition	Ankylosing spondylitis, strict definition || ||	TRUE	igd	NA	NA	NA	NA	NA	NA	NA	18655570	3.18999e-06	6	0.03685	1635	ebi-a-GCST90002112	|| id:ebi-a-GCST90002112	TRUE	reported	igd	2	1	TRUE	0.013195	21.8355	51.6347
HLA DR on CD33- HLA DR+	rs2760980	A	G	A	G	1.049	0.4027	0.1202	0.1529	FALSE	FALSE	FALSE	finn-b-M13_ANKYLOSPON_STRICT	6	32565201	0.0816	NA	8.07607e-07	Ankylosing spondylitis, strict definition || id:finn-b-M13_ANKYLOSPON_STRICT	Ankylosing spondylitis, strict definition	Ankylosing spondylitis, strict definition || ||	TRUE	igd	NA	NA	NA	NA	NA	NA	NA	32565201	2.43893e-60	6	0.06137	1635	ebi-a-GCST90002112	|| id:ebi-a-GCST90002112	TRUE	reported	igd	2	1	TRUE	0.151607	291.815	51.6347
HLA DR on CD33- HLA DR+	rs775443	T	C	T	C	-0.509	-0.0567	0.9688	0.9197	FALSE	FALSE	FALSE	finn-b-M13_ANKYLOSPON_STRICT	12	70122623	0.1055	NA	0.5909	Ankylosing spondylitis, strict definition || id:finn-b-M13_ANKYLOSPON_STRICT	Ankylosing spondylitis, strict definition	Ankylosing spondylitis, strict definition || ||	TRUE	igd	NA	NA	NA	NA	NA	NA	NA	70122623	1.63999e-06	12	0.1058	1635	ebi-a-GCST90002112	|| id:ebi-a-GCST90002112	TRUE	reported	igd	2	1	TRUE	0.0139586	23.1171	51.6347
HLA DR on CD33- HLA DR+	rs78909221	G	A	G	A	-1.314	-0.3128	0.0034	0.02902	FALSE	FALSE	FALSE	finn-b-M13_ANKYLOSPON_STRICT	4	8219482	0.1719	NA	0.0688098	Ankylosing spondylitis, strict definition || id:finn-b-M13_ANKYLOSPON_STRICT	Ankylosing spondylitis, strict definition	Ankylosing spondylitis, strict definition || ||	TRUE	igd	NA	NA	NA	NA	NA	NA	NA	8219482	7.37208e-06	4	0.2921	1635	ebi-a-GCST90002112	|| id:ebi-a-GCST90002112	TRUE	reported	igd	2	1	TRUE	0.0122255	20.2114	51.6347
HLA DR on CD33- HLA DR+	rs9268430	C	A	C	A	-0.4503	-0.1913	0.2939	0.07465	FALSE	FALSE	FALSE	finn-b-M13_ANKYLOSPON_STRICT	6	32345429	0.1108	NA	0.0841996	Ankylosing spondylitis, strict definition || id:finn-b-M13_ANKYLOSPON_STRICT	Ankylosing spondylitis, strict definition	Ankylosing spondylitis, strict definition || ||	TRUE	igd	NA	NA	NA	NA	NA	NA	NA	32345429	4.33611e-23	6	0.04481	1635	ebi-a-GCST90002112	|| id:ebi-a-GCST90002112	TRUE	reported	igd	2	1	TRUE	0.0581712	100.861	51.6347
HLA DR on CD33- HLA DR+	rs9279789	C	T	C	T	0.7114	-0.3249	0.0453	0.00486	FALSE	FALSE	FALSE	finn-b-M13_ANKYLOSPON_STRICT	6	32574398	0.4049	NA	0.4223	Ankylosing spondylitis, strict definition || id:finn-b-M13_ANKYLOSPON_STRICT	Ankylosing spondylitis, strict definition	Ankylosing spondylitis, strict definition || ||	TRUE	igd	TRUE	rs9279789	rs147947406	C	T	G	T	32571079	2.86801e-10	6	0.1121	1635	ebi-a-GCST90002112	|| id:ebi-a-GCST90002112	TRUE	reported	igd	2	1	TRUE	0.0240398	40.224	51.6347
HLA DR on CD33- HLA DR+	rs928189	C	T	C	T	-0.1864	0.0313	0.2896	0.3326	FALSE	FALSE	FALSE	finn-b-M13_ANKYLOSPON_STRICT	13	94559274	0.0608	NA	0.606301	Ankylosing spondylitis, strict definition || id:finn-b-M13_ANKYLOSPON_STRICT	Ankylosing spondylitis, strict definition	Ankylosing spondylitis, strict definition || ||	TRUE	igd	NA	NA	NA	NA	NA	NA	NA	94559274	3.292e-06	13	0.03993	1635	ebi-a-GCST90002112	|| id:ebi-a-GCST90002112	TRUE	reported	igd	2	1	TRUE	0.013153	21.7651	51.6347
HLA DR on CD33- HLA DR+	rs9310124	C	A	C	A	-0.1783	-0.0895	0.4917	0.3301	FALSE	FALSE	FALSE	finn-b-M13_ANKYLOSPON_STRICT	3	68608477	0.0609	NA	0.1415	Ankylosing spondylitis, strict definition || id:finn-b-M13_ANKYLOSPON_STRICT	Ankylosing spondylitis, strict definition	Ankylosing spondylitis, strict definition || ||	TRUE	igd	NA	NA	NA	NA	NA	NA	NA	68608477	1.033e-06	3	0.03636	1635	ebi-a-GCST90002112	|| id:ebi-a-GCST90002112	TRUE	reported	igd	2	1	TRUE	0.0144943	24.0173	51.6347
HLA DR on CD33- HLA DR+	rs9368784	T	G	T	G	0.3138	-0.1417	0.1049	0.2712	FALSE	FALSE	FALSE	finn-b-M13_ANKYLOSPON_STRICT	6	33895001	0.0642	NA	0.02733	Ankylosing spondylitis, strict definition || id:finn-b-M13_ANKYLOSPON_STRICT	Ankylosing spondylitis, strict definition	Ankylosing spondylitis, strict definition || ||	TRUE	igd	NA	NA	NA	NA	NA	NA	NA	33895001	2.84197e-07	6	0.06086	1635	ebi-a-GCST90002112	|| id:ebi-a-GCST90002112	TRUE	reported	igd	2	1	TRUE	0.016	26.5528	51.6347
HLA DR on CD33- HLA DR+	rs9545905	G	A	G	A	0.1708	-0.0229	0.6474	0.5041	FALSE	FALSE	FALSE	finn-b-M13_ANKYLOSPON_STRICT	13	82450885	0.0572	NA	0.6891	Ankylosing spondylitis, strict definition || id:finn-b-M13_ANKYLOSPON_STRICT	Ankylosing spondylitis, strict definition	Ankylosing spondylitis, strict definition || ||	TRUE	igd	NA	NA	NA	NA	NA	NA	NA	82450885	5.719e-06	13	0.03753	1635	ebi-a-GCST90002112	|| id:ebi-a-GCST90002112	TRUE	reported	igd	2	1	TRUE	0.0125093	20.6865	51.6347
CD8 on CD28- CD8br	rs11014701	A	C	A	C	0.1319	-0.036	0.3238	0.3651	FALSE	FALSE	FALSE	finn-b-M13_ANKYLOSPON_STRICT	10	25999240	0.0614	NA	0.5571	Ankylosing spondylitis, strict definition || id:finn-b-M13_ANKYLOSPON_STRICT	Ankylosing spondylitis, strict definition	Ankylosing spondylitis, strict definition || ||	TRUE	igd	NA	NA	NA	NA	NA	NA	NA	25999240	7.44303e-06	10	0.02938	2920	ebi-a-GCST90002120	|| id:ebi-a-GCST90002120	TRUE	reported	igd	2	1	TRUE	0.00685513	20.1413	25.0725
CD8 on CD28- CD8br	rs11121500	G	A	G	A	-0.22	0.1388	0.0906	0.03446	FALSE	FALSE	FALSE	finn-b-M13_ANKYLOSPON_STRICT	1	6279616	0.1578	NA	0.379	Ankylosing spondylitis, strict definition || id:finn-b-M13_ANKYLOSPON_STRICT	Ankylosing spondylitis, strict definition	Ankylosing spondylitis, strict definition || ||	TRUE	igd	NA	NA	NA	NA	NA	NA	NA	6279616	4.83203e-06	1	0.04802	2920	ebi-a-GCST90002120	|| id:ebi-a-GCST90002120	TRUE	reported	igd	2	1	TRUE	0.00713687	20.9751	25.0725
CD8 on CD28- CD8br	rs12537451	T	C	T	C	-0.2163	0.0684	0.0966	0.2134	FALSE	FALSE	FALSE	finn-b-M13_ANKYLOSPON_STRICT	7	49270809	0.0701	NA	0.3296	Ankylosing spondylitis, strict definition || id:finn-b-M13_ANKYLOSPON_STRICT	Ankylosing spondylitis, strict definition	Ankylosing spondylitis, strict definition || ||	TRUE	igd	NA	NA	NA	NA	NA	NA	NA	49270809	1.97802e-06	7	0.04538	2920	ebi-a-GCST90002120	|| id:ebi-a-GCST90002120	TRUE	reported	igd	2	1	TRUE	0.00772032	22.7032	25.0725
CD8 on CD28- CD8br	rs13157900	C	A	C	A	-0.1376	0.065	0.3033	0.2308	FALSE	FALSE	FALSE	finn-b-M13_ANKYLOSPON_STRICT	5	79654971	0.0682	NA	0.3406	Ankylosing spondylitis, strict definition || id:finn-b-M13_ANKYLOSPON_STRICT	Ankylosing spondylitis, strict definition	Ankylosing spondylitis, strict definition || ||	TRUE	igd	NA	NA	NA	NA	NA	NA	NA	79654971	5.76501e-06	5	0.03029	2920	ebi-a-GCST90002120	|| id:ebi-a-GCST90002120	TRUE	reported	igd	2	1	TRUE	0.00701773	20.6225	25.0725
CD8 on CD28- CD8br	rs143440491	T	C	T	C	-0.3393	0.0992	0.0384	0.04021	FALSE	FALSE	FALSE	finn-b-M13_ANKYLOSPON_STRICT	7	46541742	0.1456	NA	0.4959	Ankylosing spondylitis, strict definition || id:finn-b-M13_ANKYLOSPON_STRICT	Ankylosing spondylitis, strict definition	Ankylosing spondylitis, strict definition || ||	TRUE	igd	NA	NA	NA	NA	NA	NA	NA	46541742	2.82397e-06	7	0.07232	2920	ebi-a-GCST90002120	|| id:ebi-a-GCST90002120	TRUE	reported	igd	2	1	TRUE	0.00748181	21.9965	25.0725
CD8 on CD28- CD8br	rs147279479	A	G	A	G	-0.3424	0.0057	0.036	0.05457	FALSE	FALSE	FALSE	finn-b-M13_ANKYLOSPON_STRICT	7	145302741	0.1266	NA	0.9638	Ankylosing spondylitis, strict definition || id:finn-b-M13_ANKYLOSPON_STRICT	Ankylosing spondylitis, strict definition	Ankylosing spondylitis, strict definition || ||	TRUE	igd	NA	NA	NA	NA	NA	NA	NA	145302741	3.26498e-06	7	0.07343	2920	ebi-a-GCST90002120	|| id:ebi-a-GCST90002120	TRUE	reported	igd	2	1	TRUE	0.00739121	21.7282	25.0725
CD8 on CD28- CD8br	rs183795272	G	C	G	C	0.4045	-0.3125	0.026	0.007181	FALSE	TRUE	FALSE	finn-b-M13_ANKYLOSPON_STRICT	2	225921583	0.3401	NA	0.3583	Ankylosing spondylitis, strict definition || id:finn-b-M13_ANKYLOSPON_STRICT	Ankylosing spondylitis, strict definition	Ankylosing spondylitis, strict definition || ||	TRUE	igd	NA	NA	NA	NA	NA	NA	NA	225921583	8.14198e-06	2	0.0905	2920	ebi-a-GCST90002120	|| id:ebi-a-GCST90002120	TRUE	reported	igd	2	1	TRUE	0.0067951	19.9638	25.0725
CD8 on CD28- CD8br	rs189927142	C	T	C	T	-0.3979	0.509	0.0313	0.01219	FALSE	FALSE	FALSE	finn-b-M13_ANKYLOSPON_STRICT	10	27516755	0.2614	NA	0.0515098	Ankylosing spondylitis, strict definition || id:finn-b-M13_ANKYLOSPON_STRICT	Ankylosing spondylitis, strict definition	Ankylosing spondylitis, strict definition || ||	TRUE	igd	NA	NA	NA	NA	NA	NA	NA	27516755	9.10395e-07	10	0.08086	2920	ebi-a-GCST90002120	|| id:ebi-a-GCST90002120	TRUE	reported	igd	2	1	TRUE	0.00822453	24.1982	25.0725
CD8 on CD28- CD8br	rs2588120	A	G	A	G	-0.1471	0.0804	0.7726	0.5837	FALSE	FALSE	FALSE	finn-b-M13_ANKYLOSPON_STRICT	8	17465263	0.0581	NA	0.1666	Ankylosing spondylitis, strict definition || id:finn-b-M13_ANKYLOSPON_STRICT	Ankylosing spondylitis, strict definition	Ankylosing spondylitis, strict definition || ||	TRUE	igd	NA	NA	NA	NA	NA	NA	NA	17465263	7.16803e-06	8	0.03272	2920	ebi-a-GCST90002120	|| id:ebi-a-GCST90002120	TRUE	reported	igd	2	1	TRUE	0.00687417	20.1977	25.0725
CD8 on CD28- CD8br	rs56262516	A	G	A	G	0.23	-0.4293	0.2757	0.05284	FALSE	FALSE	FALSE	finn-b-M13_ANKYLOSPON_STRICT	6	29930939	0.1288	NA	0.000855697	Ankylosing spondylitis, strict definition || id:finn-b-M13_ANKYLOSPON_STRICT	Ankylosing spondylitis, strict definition	Ankylosing spondylitis, strict definition || ||	TRUE	igd	NA	NA	NA	NA	NA	NA	NA	29930939	1.23509e-11	6	0.03381	2920	ebi-a-GCST90002120	|| id:ebi-a-GCST90002120	TRUE	reported	igd	2	1	TRUE	0.015601	46.2453	25.0725
CD8 on CD28- CD8br	rs6139531	C	G	C	G	-0.1646	-0.0593	0.1938	0.2304	FALSE	TRUE	FALSE	finn-b-M13_ANKYLOSPON_STRICT	20	4707066	0.0704	NA	0.3994	Ankylosing spondylitis, strict definition || id:finn-b-M13_ANKYLOSPON_STRICT	Ankylosing spondylitis, strict definition	Ankylosing spondylitis, strict definition || ||	TRUE	igd	NA	NA	NA	NA	NA	NA	NA	4707066	2.78202e-06	20	0.03506	2920	ebi-a-GCST90002120	|| id:ebi-a-GCST90002120	TRUE	reported	igd	2	1	TRUE	0.00749182	22.0261	25.0725
CD8 on CD28- CD8br	rs62034403	C	A	C	A	0.1868	-0.0632	0.167	0.1413	FALSE	FALSE	FALSE	finn-b-M13_ANKYLOSPON_STRICT	16	78368600	0.0819	NA	0.4404	Ankylosing spondylitis, strict definition || id:finn-b-M13_ANKYLOSPON_STRICT	Ankylosing spondylitis, strict definition	Ankylosing spondylitis, strict definition || ||	TRUE	igd	NA	NA	NA	NA	NA	NA	NA	78368600	4.142e-07	16	0.03682	2920	ebi-a-GCST90002120	|| id:ebi-a-GCST90002120	TRUE	reported	igd	2	1	TRUE	0.0087376	25.721	25.0725
CD8 on CD28- CD8br	rs7134487	A	G	A	G	-0.4048	-1.0863	0.0318	0.0005785	FALSE	FALSE	FALSE	finn-b-M13_ANKYLOSPON_STRICT	12	108486680	1.2738	NA	0.3938	Ankylosing spondylitis, strict definition || id:finn-b-M13_ANKYLOSPON_STRICT	Ankylosing spondylitis, strict definition	Ankylosing spondylitis, strict definition || ||	TRUE	igd	NA	NA	NA	NA	NA	NA	NA	108486680	3.11501e-07	12	0.07894	2920	ebi-a-GCST90002120	|| id:ebi-a-GCST90002120	TRUE	reported	igd	2	1	TRUE	0.00892504	26.2778	25.0725
CD8 on CD28- CD8br	rs7425430	G	A	G	A	-0.2188	0.0042	0.2317	0.284	FALSE	FALSE	FALSE	finn-b-M13_ANKYLOSPON_STRICT	2	87056480	0.0632	NA	0.9469	Ankylosing spondylitis, strict definition || id:finn-b-M13_ANKYLOSPON_STRICT	Ankylosing spondylitis, strict definition	Ankylosing spondylitis, strict definition || ||	TRUE	igd	NA	NA	NA	NA	NA	NA	NA	87056480	1.18495e-11	2	0.03213	2920	ebi-a-GCST90002120	|| id:ebi-a-GCST90002120	TRUE	reported	igd	2	1	TRUE	0.0156332	46.3421	25.0725
CD8 on CD28- CD8br	rs78689026	A	G	A	G	-0.1918	-0.7547	0.1709	0.00726	FALSE	FALSE	FALSE	finn-b-M13_ANKYLOSPON_STRICT	6	30740038	0.3383	NA	0.0257099	Ankylosing spondylitis, strict definition || id:finn-b-M13_ANKYLOSPON_STRICT	Ankylosing spondylitis, strict definition	Ankylosing spondylitis, strict definition || ||	TRUE	igd	NA	NA	NA	NA	NA	NA	NA	30740038	1.59599e-06	6	0.03989	2920	ebi-a-GCST90002120	|| id:ebi-a-GCST90002120	TRUE	reported	igd	2	1	TRUE	0.00785527	23.1032	25.0725
CD8 on CD28- CD8br	rs80155370	G	A	G	A	0.3326	-0.0176	0.0368	0.1027	FALSE	FALSE	FALSE	finn-b-M13_ANKYLOSPON_STRICT	11	35632392	0.0939	NA	0.8511	Ankylosing spondylitis, strict definition || id:finn-b-M13_ANKYLOSPON_STRICT	Ankylosing spondylitis, strict definition	Ankylosing spondylitis, strict definition || ||	TRUE	igd	NA	NA	NA	NA	NA	NA	NA	35632392	6.84999e-06	11	0.07379	2920	ebi-a-GCST90002120	|| id:ebi-a-GCST90002120	TRUE	reported	igd	2	1	TRUE	0.00690964	20.3026	25.0725
CD8 on CD28- CD8br	rs9263601	C	T	C	T	0.1763	-0.6977	0.4483	0.3122	FALSE	FALSE	FALSE	finn-b-M13_ANKYLOSPON_STRICT	6	31071758	0.0695	NA	9.9426e-24	Ankylosing spondylitis, strict definition || id:finn-b-M13_ANKYLOSPON_STRICT	Ankylosing spondylitis, strict definition	Ankylosing spondylitis, strict definition || ||	TRUE	igd	NA	NA	NA	NA	NA	NA	NA	31071758	4.30903e-09	6	0.02994	2920	ebi-a-GCST90002120	|| id:ebi-a-GCST90002120	TRUE	reported	igd	2	1	TRUE	0.0117352	34.65	25.0725
CD8 on CD28- CD8br	rs960502	C	T	C	T	0.2723	0.3623	0.0545	0.008773	FALSE	FALSE	FALSE	finn-b-M13_ANKYLOSPON_STRICT	1	55612278	0.3108	NA	0.2437	Ankylosing spondylitis, strict definition || id:finn-b-M13_ANKYLOSPON_STRICT	Ankylosing spondylitis, strict definition	Ankylosing spondylitis, strict definition || ||	TRUE	igd	NA	NA	NA	NA	NA	NA	NA	55612278	6.18401e-06	1	0.06013	2920	ebi-a-GCST90002120	|| id:ebi-a-GCST90002120	TRUE	reported	igd	2	1	TRUE	0.00697414	20.4935	25.0725
CD8 on CD28- CD8br	rs9884179	A	G	A	G	0.1272	-0.0289	0.4173	0.4315	FALSE	FALSE	FALSE	finn-b-M13_ANKYLOSPON_STRICT	4	116408927	0.0579	NA	0.6181	Ankylosing spondylitis, strict definition || id:finn-b-M13_ANKYLOSPON_STRICT	Ankylosing spondylitis, strict definition	Ankylosing spondylitis, strict definition || ||	TRUE	igd	NA	NA	NA	NA	NA	NA	NA	116408927	5.04104e-06	4	0.02781	2920	ebi-a-GCST90002120	|| id:ebi-a-GCST90002120	TRUE	reported	igd	2	1	TRUE	0.00711359	20.9062	25.0725
CD8 on CD28- CD8br	rs9998963	T	A	T	A	-0.1626	0.0108	0.2058	0.1023	FALSE	TRUE	FALSE	finn-b-M13_ANKYLOSPON_STRICT	4	155857432	0.0942	NA	0.9087	Ankylosing spondylitis, strict definition || id:finn-b-M13_ANKYLOSPON_STRICT	Ankylosing spondylitis, strict definition	Ankylosing spondylitis, strict definition || ||	TRUE	igd	NA	NA	NA	NA	NA	NA	NA	155857432	1.80701e-06	4	0.034	2920	ebi-a-GCST90002120	|| id:ebi-a-GCST90002120	TRUE	reported	igd	2	1	TRUE	0.00777163	22.8552	25.0725
SNP=Single Nucleotide Polymorphism;effect_allele.exposure=Effect Allele for Exposure;other_allele.exposure=Other Allele for Exposure;effect_allele.outcome=Effect Allele for Outcome;other_allele.outcome=Other Allele for Outcome;beta.exposure=Beta Coefficient for Exposure;beta.outcome=Beta Coefficient for Outcome;eaf.exposure=Effect Allele Frequency for Exposure;eaf.outcome=Effect Allele Frequency …
