# Supplementary material for: Mendelian randomization analysis links HLA-DR+ CD14− CD16+ monocytes to CCL19-driven ankylosing spondylitis risk
Source: Medicine (Baltimore). 2026 May 8;105(19):e48687. doi: 10.1097/MD.0000000000048687 (PMC13166580; doi:10.1097/MD.0000000000048687)
Supplement: Supplementary file 4 [file medi-105-e48687-s004.xls]

## Sheet: harmonise
Supplementary Table S4 Effect of each SNPs associated with Immune cells on AS
Immune cells	exposure	outcome	id.exposure	id.outcome	samplesize	SNP	b	se	p	lo_ci	up_ci	or	or_lci95	or_uci95
IgD- CD38dim %lymphocyte	|| id:ebi-a-GCST90001426	Ankylosing spondylitis, strict definition || id:finn-b-M13_ANKYLOSPON_STRICT	ebi-a-GCST90001426	finn-b-M13_ANKYLOSPON_STRICT	NA	rs10922490	-0.113566	0.256783	0.658298	-0.61686	0.389729	0.892645	0.539636	1.47658
IgD- CD38dim %lymphocyte	|| id:ebi-a-GCST90001426	Ankylosing spondylitis, strict definition || id:finn-b-M13_ANKYLOSPON_STRICT	ebi-a-GCST90001426	finn-b-M13_ANKYLOSPON_STRICT	NA	rs114839471	0.325915	0.12506	0.0091588	0.0807973	0.571032	1.3853	1.08415	1.77009
IgD- CD38dim %lymphocyte	|| id:ebi-a-GCST90001426	Ankylosing spondylitis, strict definition || id:finn-b-M13_ANKYLOSPON_STRICT	ebi-a-GCST90001426	finn-b-M13_ANKYLOSPON_STRICT	NA	rs11653761	0.265712	0.463803	0.566713	-0.643341	1.17477	1.30436	0.525534	3.23738
IgD- CD38dim %lymphocyte	|| id:ebi-a-GCST90001426	Ankylosing spondylitis, strict definition || id:finn-b-M13_ANKYLOSPON_STRICT	ebi-a-GCST90001426	finn-b-M13_ANKYLOSPON_STRICT	NA	rs11687597	0.35219	0.494526	0.476355	-0.61708	1.32146	1.42218	0.539517	3.74889
IgD- CD38dim %lymphocyte	|| id:ebi-a-GCST90001426	Ankylosing spondylitis, strict definition || id:finn-b-M13_ANKYLOSPON_STRICT	ebi-a-GCST90001426	finn-b-M13_ANKYLOSPON_STRICT	NA	rs118086652	0.299737	0.611842	0.62421	-0.899474	1.49895	1.3495	0.406784	4.47697
IgD- CD38dim %lymphocyte	|| id:ebi-a-GCST90001426	Ankylosing spondylitis, strict definition || id:finn-b-M13_ANKYLOSPON_STRICT	ebi-a-GCST90001426	finn-b-M13_ANKYLOSPON_STRICT	NA	rs12298227	0.236983	0.391241	0.5447	-0.529849	1.00382	1.26742	0.588694	2.72867
IgD- CD38dim %lymphocyte	|| id:ebi-a-GCST90001426	Ankylosing spondylitis, strict definition || id:finn-b-M13_ANKYLOSPON_STRICT	ebi-a-GCST90001426	finn-b-M13_ANKYLOSPON_STRICT	NA	rs134927	0.546468	0.518056	0.291497	-0.468922	1.56186	1.72714	0.625676	4.76767
IgD- CD38dim %lymphocyte	|| id:ebi-a-GCST90001426	Ankylosing spondylitis, strict definition || id:finn-b-M13_ANKYLOSPON_STRICT	ebi-a-GCST90001426	finn-b-M13_ANKYLOSPON_STRICT	NA	rs143785715	-0.0176015	0.178627	0.921505	-0.36771	0.332507	0.982552	0.692318	1.39446
IgD- CD38dim %lymphocyte	|| id:ebi-a-GCST90001426	Ankylosing spondylitis, strict definition || id:finn-b-M13_ANKYLOSPON_STRICT	ebi-a-GCST90001426	finn-b-M13_ANKYLOSPON_STRICT	NA	rs145744014	0.45252	0.256776	0.0780162	-0.0507609	0.9558	1.57227	0.950506	2.60075
IgD- CD38dim %lymphocyte	|| id:ebi-a-GCST90001426	Ankylosing spondylitis, strict definition || id:finn-b-M13_ANKYLOSPON_STRICT	ebi-a-GCST90001426	finn-b-M13_ANKYLOSPON_STRICT	NA	rs146936090	0.161476	0.0879544	0.0663719	-0.0109148	0.333867	1.17524	0.989145	1.39636
IgD- CD38dim %lymphocyte	|| id:ebi-a-GCST90001426	Ankylosing spondylitis, strict definition || id:finn-b-M13_ANKYLOSPON_STRICT	ebi-a-GCST90001426	finn-b-M13_ANKYLOSPON_STRICT	NA	rs17405603	-0.0619608	0.498039	0.900991	-1.03812	0.914196	0.93992	0.354121	2.49477
IgD- CD38dim %lymphocyte	|| id:ebi-a-GCST90001426	Ankylosing spondylitis, strict definition || id:finn-b-M13_ANKYLOSPON_STRICT	ebi-a-GCST90001426	finn-b-M13_ANKYLOSPON_STRICT	NA	rs1867929	-0.408634	0.573034	0.47578	-1.53178	0.714512	0.664557	0.216151	2.04319
IgD- CD38dim %lymphocyte	|| id:ebi-a-GCST90001426	Ankylosing spondylitis, strict definition || id:finn-b-M13_ANKYLOSPON_STRICT	ebi-a-GCST90001426	finn-b-M13_ANKYLOSPON_STRICT	NA	rs2137277	-0.265365	0.506146	0.60008	-1.25741	0.726681	0.766926	0.284389	2.06821
IgD- CD38dim %lymphocyte	|| id:ebi-a-GCST90001426	Ankylosing spondylitis, strict definition || id:finn-b-M13_ANKYLOSPON_STRICT	ebi-a-GCST90001426	finn-b-M13_ANKYLOSPON_STRICT	NA	rs2328245	-0.560953	0.593951	0.344943	-1.7251	0.60319	0.570665	0.178156	1.82794
IgD- CD38dim %lymphocyte	|| id:ebi-a-GCST90001426	Ankylosing spondylitis, strict definition || id:finn-b-M13_ANKYLOSPON_STRICT	ebi-a-GCST90001426	finn-b-M13_ANKYLOSPON_STRICT	NA	rs500586	0.040378	0.510309	0.936934	-0.959828	1.04058	1.0412	0.382959	2.83087
IgD- CD38dim %lymphocyte	|| id:ebi-a-GCST90001426	Ankylosing spondylitis, strict definition || id:finn-b-M13_ANKYLOSPON_STRICT	ebi-a-GCST90001426	finn-b-M13_ANKYLOSPON_STRICT	NA	rs593370	0.119869	0.542693	0.825188	-0.94381	1.18355	1.12735	0.389143	3.26594
IgD- CD38dim %lymphocyte	|| id:ebi-a-GCST90001426	Ankylosing spondylitis, strict definition || id:finn-b-M13_ANKYLOSPON_STRICT	ebi-a-GCST90001426	finn-b-M13_ANKYLOSPON_STRICT	NA	rs71612685	-0.309112	0.679104	0.648982	-1.64016	1.02193	0.734098	0.19395	2.77856
IgD- CD38dim %lymphocyte	|| id:ebi-a-GCST90001426	Ankylosing spondylitis, strict definition || id:finn-b-M13_ANKYLOSPON_STRICT	ebi-a-GCST90001426	finn-b-M13_ANKYLOSPON_STRICT	NA	rs72691171	-0.448381	0.419784	0.285465	-1.27116	0.374396	0.638661	0.280507	1.45411
IgD- CD38dim %lymphocyte	|| id:ebi-a-GCST90001426	Ankylosing spondylitis, strict definition || id:finn-b-M13_ANKYLOSPON_STRICT	ebi-a-GCST90001426	finn-b-M13_ANKYLOSPON_STRICT	NA	rs72816858	0.0837135	0.349909	0.810917	-0.602108	0.769535	1.08732	0.547656	2.15876
IgD- CD38dim %lymphocyte	|| id:ebi-a-GCST90001426	Ankylosing spondylitis, strict definition || id:finn-b-M13_ANKYLOSPON_STRICT	ebi-a-GCST90001426	finn-b-M13_ANKYLOSPON_STRICT	NA	rs7595246	-0.232973	0.465945	0.617075	-1.14623	0.68028	0.792175	0.317834	1.97443
IgD- CD38dim %lymphocyte	|| id:ebi-a-GCST90001426	Ankylosing spondylitis, strict definition || id:finn-b-M13_ANKYLOSPON_STRICT	ebi-a-GCST90001426	finn-b-M13_ANKYLOSPON_STRICT	NA	rs78027513	-0.309905	0.415878	0.456161	-1.12503	0.505215	0.733516	0.324644	1.65734
IgD- CD38dim %lymphocyte	|| id:ebi-a-GCST90001426	Ankylosing spondylitis, strict definition || id:finn-b-M13_ANKYLOSPON_STRICT	ebi-a-GCST90001426	finn-b-M13_ANKYLOSPON_STRICT	NA	rs7840395	0.000710227	0.40767	0.99861	-0.798324	0.799744	1.00071	0.450083	2.22497
IgD- CD38dim %lymphocyte	|| id:ebi-a-GCST90001426	Ankylosing spondylitis, strict definition || id:finn-b-M13_ANKYLOSPON_STRICT	ebi-a-GCST90001426	finn-b-M13_ANKYLOSPON_STRICT	NA	rs9520836	-0.371585	0.53708	0.489025	-1.42426	0.681093	0.689641	0.240686	1.97604
IgD- CD38dim %lymphocyte	|| id:ebi-a-GCST90001426	Ankylosing spondylitis, strict definition || id:finn-b-M13_ANKYLOSPON_STRICT	ebi-a-GCST90001426	finn-b-M13_ANKYLOSPON_STRICT	NA	All - Inverse variance weighted	0.129314	0.0547603	0.018203	0.0219843	0.236645	1.13805	1.02223	1.26699
IgD- CD38dim %lymphocyte	|| id:ebi-a-GCST90001426	Ankylosing spondylitis, strict definition || id:finn-b-M13_ANKYLOSPON_STRICT	ebi-a-GCST90001426	finn-b-M13_ANKYLOSPON_STRICT	NA	All - MR Egger	0.199019	0.0691837	0.00902891	0.0634185	0.334619	1.2202	1.06547	1.39741
Naive DN (CD4-CD8-) %DN	|| id:ebi-a-GCST90001567	Ankylosing spondylitis, strict definition || id:finn-b-M13_ANKYLOSPON_STRICT	ebi-a-GCST90001567	finn-b-M13_ANKYLOSPON_STRICT	NA	rs114187856	-0.471376	0.265005	0.0752815	-0.990785	0.0480332	0.624143	0.371285	1.04921
Naive DN (CD4-CD8-) %DN	|| id:ebi-a-GCST90001567	Ankylosing spondylitis, strict definition || id:finn-b-M13_ANKYLOSPON_STRICT	ebi-a-GCST90001567	finn-b-M13_ANKYLOSPON_STRICT	NA	rs12537183	0.0529595	0.586449	0.928044	-1.09648	1.2024	1.05439	0.334045	3.32809
Naive DN (CD4-CD8-) %DN	|| id:ebi-a-GCST90001567	Ankylosing spondylitis, strict definition || id:finn-b-M13_ANKYLOSPON_STRICT	ebi-a-GCST90001567	finn-b-M13_ANKYLOSPON_STRICT	NA	rs1264345	-3.82415	0.473208	6.40591e-16	-4.75164	-2.89666	0.021837	0.00863754	0.0552071
Naive DN (CD4-CD8-) %DN	|| id:ebi-a-GCST90001567	Ankylosing spondylitis, strict definition || id:finn-b-M13_ANKYLOSPON_STRICT	ebi-a-GCST90001567	finn-b-M13_ANKYLOSPON_STRICT	NA	rs1290035	-1.17381	0.572222	0.040236	-2.29537	-0.052254	0.309187	0.100725	0.949088
Naive DN (CD4-CD8-) %DN	|| id:ebi-a-GCST90001567	Ankylosing spondylitis, strict definition || id:finn-b-M13_ANKYLOSPON_STRICT	ebi-a-GCST90001567	finn-b-M13_ANKYLOSPON_STRICT	NA	rs13339407	0.646321	0.534281	0.226393	-0.40087	1.69351	1.90851	0.669737	5.43855
Naive DN (CD4-CD8-) %DN	|| id:ebi-a-GCST90001567	Ankylosing spondylitis, strict definition || id:finn-b-M13_ANKYLOSPON_STRICT	ebi-a-GCST90001567	finn-b-M13_ANKYLOSPON_STRICT	NA	rs13359589	-0.0956025	0.126271	0.448976	-0.343093	0.151888	0.908825	0.709572	1.16403
Naive DN (CD4-CD8-) %DN	|| id:ebi-a-GCST90001567	Ankylosing spondylitis, strict definition || id:finn-b-M13_ANKYLOSPON_STRICT	ebi-a-GCST90001567	finn-b-M13_ANKYLOSPON_STRICT	NA	rs139496000	0.855432	1.052	0.416134	-1.20649	2.91735	2.35239	0.299246	18.4923
Naive DN (CD4-CD8-) %DN	|| id:ebi-a-GCST90001567	Ankylosing spondylitis, strict definition || id:finn-b-M13_ANKYLOSPON_STRICT	ebi-a-GCST90001567	finn-b-M13_ANKYLOSPON_STRICT	NA	rs140929446	0.256347	0.84439	0.761441	-1.39866	1.91135	1.2922	0.246928	6.76222
Naive DN (CD4-CD8-) %DN	|| id:ebi-a-GCST90001567	Ankylosing spondylitis, strict definition || id:finn-b-M13_ANKYLOSPON_STRICT	ebi-a-GCST90001567	finn-b-M13_ANKYLOSPON_STRICT	NA	rs141935759	-0.743725	0.64413	0.248246	-2.00622	0.518769	0.47534	0.134496	1.67996
Naive DN (CD4-CD8-) %DN	|| id:ebi-a-GCST90001567	Ankylosing spondylitis, strict definition || id:finn-b-M13_ANKYLOSPON_STRICT	ebi-a-GCST90001567	finn-b-M13_ANKYLOSPON_STRICT	NA	rs148768795	-0.624101	1.17318	0.594743	-2.92353	1.67532	0.535743	0.0537439	5.34052
Naive DN (CD4-CD8-) %DN	|| id:ebi-a-GCST90001567	Ankylosing spondylitis, strict definition || id:finn-b-M13_ANKYLOSPON_STRICT	ebi-a-GCST90001567	finn-b-M13_ANKYLOSPON_STRICT	NA	rs149868216	-0.888008	0.539175	0.0995627	-1.94479	0.168774	0.411474	0.143017	1.18385
Naive DN (CD4-CD8-) %DN	|| id:ebi-a-GCST90001567	Ankylosing spondylitis, strict definition || id:finn-b-M13_ANKYLOSPON_STRICT	ebi-a-GCST90001567	finn-b-M13_ANKYLOSPON_STRICT	NA	rs17608925	-1.45677	0.614384	0.0177348	-2.66096	-0.252578	0.232987	0.0698808	0.776795
Naive DN (CD4-CD8-) %DN	|| id:ebi-a-GCST90001567	Ankylosing spondylitis, strict definition || id:finn-b-M13_ANKYLOSPON_STRICT	ebi-a-GCST90001567	finn-b-M13_ANKYLOSPON_STRICT	NA	rs17779181	-0.179054	0.687838	0.794621	-1.52722	1.16911	0.836061	0.217139	3.21912
Naive DN (CD4-CD8-) %DN	|| id:ebi-a-GCST90001567	Ankylosing spondylitis, strict definition || id:finn-b-M13_ANKYLOSPON_STRICT	ebi-a-GCST90001567	finn-b-M13_ANKYLOSPON_STRICT	NA	rs2331387	-1.32049	0.656955	0.0444297	-2.60812	-0.0328571	0.267005	0.0736729	0.967677
Naive DN (CD4-CD8-) %DN	|| id:ebi-a-GCST90001567	Ankylosing spondylitis, strict definition || id:finn-b-M13_ANKYLOSPON_STRICT	ebi-a-GCST90001567	finn-b-M13_ANKYLOSPON_STRICT	NA	rs2988087	-0.185547	0.5625	0.741505	-1.28805	0.916953	0.83065	0.275809	2.50166
Naive DN (CD4-CD8-) %DN	|| id:ebi-a-GCST90001567	Ankylosing spondylitis, strict definition || id:finn-b-M13_ANKYLOSPON_STRICT	ebi-a-GCST90001567	finn-b-M13_ANKYLOSPON_STRICT	NA	rs332818	-0.34007	0.519332	0.512582	-1.35796	0.677821	0.71172	0.257185	1.96958
Naive DN (CD4-CD8-) %DN	|| id:ebi-a-GCST90001567	Ankylosing spondylitis, strict definition || id:finn-b-M13_ANKYLOSPON_STRICT	ebi-a-GCST90001567	finn-b-M13_ANKYLOSPON_STRICT	NA	rs4386870	-0.106009	0.506415	0.834188	-1.09858	0.886563	0.899416	0.333343	2.42677
Naive DN (CD4-CD8-) %DN	|| id:ebi-a-GCST90001567	Ankylosing spondylitis, strict definition || id:finn-b-M13_ANKYLOSPON_STRICT	ebi-a-GCST90001567	finn-b-M13_ANKYLOSPON_STRICT	NA	rs4504704	-0.892179	0.55429	0.107488	-1.97859	0.194229	0.409762	0.138264	1.21437
Naive DN (CD4-CD8-) %DN	|| id:ebi-a-GCST90001567	Ankylosing spondylitis, strict definition || id:finn-b-M13_ANKYLOSPON_STRICT	ebi-a-GCST90001567	finn-b-M13_ANKYLOSPON_STRICT	NA	rs755280	0.304953	0.420224	0.468027	-0.518685	1.12859	1.35656	0.595303	3.0913
Naive DN (CD4-CD8-) %DN	|| id:ebi-a-GCST90001567	Ankylosing spondylitis, strict definition || id:finn-b-M13_ANKYLOSPON_STRICT	ebi-a-GCST90001567	finn-b-M13_ANKYLOSPON_STRICT	NA	rs76313555	-0.220634	0.470373	0.639025	-1.14257	0.701297	0.80201	0.319	2.01637
Naive DN (CD4-CD8-) %DN	|| id:ebi-a-GCST90001567	Ankylosing spondylitis, strict definition || id:finn-b-M13_ANKYLOSPON_STRICT	ebi-a-GCST90001567	finn-b-M13_ANKYLOSPON_STRICT	NA	rs7699349	-1.21195	0.586743	0.0388709	-2.36196	-0.0619313	0.297617	0.094235	0.939947
Naive DN (CD4-CD8-) %DN	|| id:ebi-a-GCST90001567	Ankylosing spondylitis, strict definition || id:finn-b-M13_ANKYLOSPON_STRICT	ebi-a-GCST90001567	finn-b-M13_ANKYLOSPON_STRICT	NA	All - Inverse variance weighted	-0.37603	0.171477	0.0283148	-0.712125	-0.0399363	0.686581	0.490601	0.960851
Naive DN (CD4-CD8-) %DN	|| id:ebi-a-GCST90001567	Ankylosing spondylitis, strict definition || id:finn-b-M13_ANKYLOSPON_STRICT	ebi-a-GCST90001567	finn-b-M13_ANKYLOSPON_STRICT	NA	All - MR Egger	-0.0892954	0.219641	0.688881	-0.519792	0.341202	0.914575	0.594644	1.40664
Leukocyte AC	|| id:ebi-a-GCST90001600	Ankylosing spondylitis, strict definition || id:finn-b-M13_ANKYLOSPON_STRICT	ebi-a-GCST90001600	finn-b-M13_ANKYLOSPON_STRICT	NA	rs11725186	-1.29331	0.632409	0.0408497	-2.53283	-0.0537878	0.274361	0.0794338	0.947633
Leukocyte AC	|| id:ebi-a-GCST90001600	Ankylosing spondylitis, strict definition || id:finn-b-M13_ANKYLOSPON_STRICT	ebi-a-GCST90001600	finn-b-M13_ANKYLOSPON_STRICT	NA	rs12033535	0.118348	0.21247	0.577521	-0.298094	0.53479	1.12564	0.742232	1.70709
Leukocyte AC	|| id:ebi-a-GCST90001600	Ankylosing spondylitis, strict definition || id:finn-b-M13_ANKYLOSPON_STRICT	ebi-a-GCST90001600	finn-b-M13_ANKYLOSPON_STRICT	NA	rs12124698	-0.0171663	0.155865	0.912302	-0.322662	0.288329	0.98298	0.724219	1.3342
Leukocyte AC	|| id:ebi-a-GCST90001600	Ankylosing spondylitis, strict definition || id:finn-b-M13_ANKYLOSPON_STRICT	ebi-a-GCST90001600	finn-b-M13_ANKYLOSPON_STRICT	NA	rs185513166	0.171445	0.43873	0.695963	-0.688465	1.03135	1.18702	0.502346	2.80486
Leukocyte AC	|| id:ebi-a-GCST90001600	Ankylosing spondylitis, strict definition || id:finn-b-M13_ANKYLOSPON_STRICT	ebi-a-GCST90001600	finn-b-M13_ANKYLOSPON_STRICT	NA	rs72762395	-0.175827	0.468783	0.707608	-1.09464	0.742988	0.838763	0.334659	2.10221
Leukocyte AC	|| id:ebi-a-GCST90001600	Ankylosing spondylitis, strict definition || id:finn-b-M13_ANKYLOSPON_STRICT	ebi-a-GCST90001600	finn-b-M13_ANKYLOSPON_STRICT	NA	rs74698222	-0.212723	0.0709263	0.00270678	-0.351739	-0.0737076	0.80838	0.703464	0.928943
Leukocyte AC	|| id:ebi-a-GCST90001600	Ankylosing spondylitis, strict definition || id:finn-b-M13_ANKYLOSPON_STRICT	ebi-a-GCST90001600	finn-b-M13_ANKYLOSPON_STRICT	NA	rs75663237	-0.641856	0.489054	0.18937	-1.6004	0.31669	0.526314	0.201815	1.37258
Leukocyte AC	|| id:ebi-a-GCST90001600	Ankylosing spondylitis, strict definition || id:finn-b-M13_ANKYLOSPON_STRICT	ebi-a-GCST90001600	finn-b-M13_ANKYLOSPON_STRICT	NA	rs77745857	-1.03377	0.704636	0.142348	-2.41486	0.347313	0.355662	0.0893798	1.41526
Leukocyte AC	|| id:ebi-a-GCST90001600	Ankylosing spondylitis, strict definition || id:finn-b-M13_ANKYLOSPON_STRICT	ebi-a-GCST90001600	finn-b-M13_ANKYLOSPON_STRICT	NA	rs78158338	-0.430716	0.413613	0.297713	-1.2414	0.379965	0.650044	0.28898	1.46223
Leukocyte AC	|| id:ebi-a-GCST90001600	Ankylosing spondylitis, strict definition || id:finn-b-M13_ANKYLOSPON_STRICT	ebi-a-GCST90001600	finn-b-M13_ANKYLOSPON_STRICT	NA	rs78475199	0.407489	0.65404	0.533263	-0.87443	1.68941	1.50304	0.4171	5.41627
Leukocyte AC	|| id:ebi-a-GCST90001600	Ankylosing spondylitis, strict definition || id:finn-b-M13_ANKYLOSPON_STRICT	ebi-a-GCST90001600	finn-b-M13_ANKYLOSPON_STRICT	NA	rs960562	0.38135	0.652733	0.559061	-0.898006	1.66071	1.46426	0.407381	5.26303
Leukocyte AC	|| id:ebi-a-GCST90001600	Ankylosing spondylitis, strict definition || id:finn-b-M13_ANKYLOSPON_STRICT	ebi-a-GCST90001600	finn-b-M13_ANKYLOSPON_STRICT	NA	rs9856598	-0.475023	0.670777	0.478841	-1.78975	0.8397	0.62187	0.167002	2.31567
Leukocyte AC	|| id:ebi-a-GCST90001600	Ankylosing spondylitis, strict definition || id:finn-b-M13_ANKYLOSPON_STRICT	ebi-a-GCST90001600	finn-b-M13_ANKYLOSPON_STRICT	NA	All - Inverse variance weighted	-0.170498	0.0595938	0.00422301	-0.287302	-0.0536942	0.843245	0.750285	0.947722
Leukocyte AC	|| id:ebi-a-GCST90001600	Ankylosing spondylitis, strict definition || id:finn-b-M13_ANKYLOSPON_STRICT	ebi-a-GCST90001600	finn-b-M13_ANKYLOSPON_STRICT	NA	All - MR Egger	-0.172727	0.0986044	0.110373	-0.365992	0.0205371	0.841367	0.693508	1.02075
CD3- lymphocyte %lymphocyte	|| id:ebi-a-GCST90001640	Ankylosing spondylitis, strict definition || id:finn-b-M13_ANKYLOSPON_STRICT	ebi-a-GCST90001640	finn-b-M13_ANKYLOSPON_STRICT	NA	rs17615220	1.22292	1.04975	0.244032	-0.834584	3.28043	3.3971	0.434055	26.5872
CD3- lymphocyte %lymphocyte	|| id:ebi-a-GCST90001640	Ankylosing spondylitis, strict definition || id:finn-b-M13_ANKYLOSPON_STRICT	ebi-a-GCST90001640	finn-b-M13_ANKYLOSPON_STRICT	NA	rs1874323	0.620382	0.509554	0.223414	-0.378344	1.61911	1.85964	0.684995	5.04859
CD3- lymphocyte %lymphocyte	|| id:ebi-a-GCST90001640	Ankylosing spondylitis, strict definition || id:finn-b-M13_ANKYLOSPON_STRICT	ebi-a-GCST90001640	finn-b-M13_ANKYLOSPON_STRICT	NA	rs241580	0.132217	0.433713	0.760482	-0.717862	0.982295	1.14136	0.487794	2.67058
CD3- lymphocyte %lymphocyte	|| id:ebi-a-GCST90001640	Ankylosing spondylitis, strict definition || id:finn-b-M13_ANKYLOSPON_STRICT	ebi-a-GCST90001640	finn-b-M13_ANKYLOSPON_STRICT	NA	rs34147569	0.689522	0.600924	0.251202	-0.48829	1.86733	1.99276	0.613675	6.47102
CD3- lymphocyte %lymphocyte	|| id:ebi-a-GCST90001640	Ankylosing spondylitis, strict definition || id:finn-b-M13_ANKYLOSPON_STRICT	ebi-a-GCST90001640	finn-b-M13_ANKYLOSPON_STRICT	NA	rs4701789	0.589178	0.539078	0.274422	-0.467415	1.64577	1.80251	0.62662	5.18501
CD3- lymphocyte %lymphocyte	|| id:ebi-a-GCST90001640	Ankylosing spondylitis, strict definition || id:finn-b-M13_ANKYLOSPON_STRICT	ebi-a-GCST90001640	finn-b-M13_ANKYLOSPON_STRICT	NA	rs6904670	2.43346	0.452788	7.68448e-08	1.54599	3.32092	11.3982	4.69263	27.6859
CD3- lymphocyte %lymphocyte	|| id:ebi-a-GCST90001640	Ankylosing spondylitis, strict definition || id:finn-b-M13_ANKYLOSPON_STRICT	ebi-a-GCST90001640	finn-b-M13_ANKYLOSPON_STRICT	NA	All - Inverse variance weighted	0.945444	0.381626	0.0132341	0.197456	1.69343	2.57396	1.2183	5.43811
CD3- lymphocyte %lymphocyte	|| id:ebi-a-GCST90001640	Ankylosing spondylitis, strict definition || id:finn-b-M13_ANKYLOSPON_STRICT	ebi-a-GCST90001640	finn-b-M13_ANKYLOSPON_STRICT	NA	All - MR Egger	-1.2611	1.30434	0.38837	-3.8176	1.2954	0.283343	0.0219805	3.65247
NK %lymphocyte	|| id:ebi-a-GCST90001647	Ankylosing spondylitis, strict definition || id:finn-b-M13_ANKYLOSPON_STRICT	ebi-a-GCST90001647	finn-b-M13_ANKYLOSPON_STRICT	NA	rs10118740	-0.103825	0.523862	0.842895	-1.13059	0.922944	0.901383	0.322841	2.51669
NK %lymphocyte	|| id:ebi-a-GCST90001647	Ankylosing spondylitis, strict definition || id:finn-b-M13_ANKYLOSPON_STRICT	ebi-a-GCST90001647	finn-b-M13_ANKYLOSPON_STRICT	NA	rs10512469	-0.22008	0.265462	0.407078	-0.740386	0.300225	0.802454	0.47693	1.35016
NK %lymphocyte	|| id:ebi-a-GCST90001647	Ankylosing spondylitis, strict definition || id:finn-b-M13_ANKYLOSPON_STRICT	ebi-a-GCST90001647	finn-b-M13_ANKYLOSPON_STRICT	NA	rs10948071	0.895018	0.531139	0.0919708	-0.146014	1.93605	2.44738	0.864145	6.93132
NK %lymphocyte	|| id:ebi-a-GCST90001647	Ankylosing spondylitis, strict definition || id:finn-b-M13_ANKYLOSPON_STRICT	ebi-a-GCST90001647	finn-b-M13_ANKYLOSPON_STRICT	NA	rs113667813	-0.569237	0.470889	0.226718	-1.49218	0.353706	0.565957	0.224882	1.42434
NK %lymphocyte	|| id:ebi-a-GCST90001647	Ankylosing spondylitis, strict definition || id:finn-b-M13_ANKYLOSPON_STRICT	ebi-a-GCST90001647	finn-b-M13_ANKYLOSPON_STRICT	NA	rs115345454	-0.703612	0.363848	0.0531365	-1.41675	0.00952928	0.494795	0.2425	1.00957
NK %lymphocyte	|| id:ebi-a-GCST90001647	Ankylosing spondylitis, strict definition || id:finn-b-M13_ANKYLOSPON_STRICT	ebi-a-GCST90001647	finn-b-M13_ANKYLOSPON_STRICT	NA	rs115644251	0.00982615	0.858277	0.990865	-1.6724	1.69205	1.00987	0.187797	5.43059
NK %lymphocyte	|| id:ebi-a-GCST90001647	Ankylosing spondylitis, strict definition || id:finn-b-M13_ANKYLOSPON_STRICT	ebi-a-GCST90001647	finn-b-M13_ANKYLOSPON_STRICT	NA	rs11954223	0.024673	0.168906	0.883862	-0.306383	0.355729	1.02498	0.736105	1.42722
NK %lymphocyte	|| id:ebi-a-GCST90001647	Ankylosing spondylitis, strict definition || id:finn-b-M13_ANKYLOSPON_STRICT	ebi-a-GCST90001647	finn-b-M13_ANKYLOSPON_STRICT	NA	rs144650982	-0.120718	0.285119	0.672007	-0.67955	0.438115	0.886284	0.506845	1.54978
NK %lymphocyte	|| id:ebi-a-GCST90001647	Ankylosing spondylitis, strict definition || id:finn-b-M13_ANKYLOSPON_STRICT	ebi-a-GCST90001647	finn-b-M13_ANKYLOSPON_STRICT	NA	rs149863465	0.640854	1.29878	0.621711	-1.90476	3.18646	1.8981	0.148859	24.2027
NK %lymphocyte	|| id:ebi-a-GCST90001647	Ankylosing spondylitis, strict definition || id:finn-b-M13_ANKYLOSPON_STRICT	ebi-a-GCST90001647	finn-b-M13_ANKYLOSPON_STRICT	NA	rs182077215	-0.071494	0.269936	0.791121	-0.600568	0.45758	0.931002	0.5485	1.58025
NK %lymphocyte	|| id:ebi-a-GCST90001647	Ankylosing spondylitis, strict definition || id:finn-b-M13_ANKYLOSPON_STRICT	ebi-a-GCST90001647	finn-b-M13_ANKYLOSPON_STRICT	NA	rs183053322	0.280637	0.8125	0.729794	-1.31186	1.87314	1.32397	0.269318	6.50868
NK %lymphocyte	|| id:ebi-a-GCST90001647	Ankylosing spondylitis, strict definition || id:finn-b-M13_ANKYLOSPON_STRICT	ebi-a-GCST90001647	finn-b-M13_ANKYLOSPON_STRICT	NA	rs2269705	0.0894988	0.902745	0.921026	-1.67988	1.85888	1.09363	0.186396	6.41654
NK %lymphocyte	|| id:ebi-a-GCST90001647	Ankylosing spondylitis, strict definition || id:finn-b-M13_ANKYLOSPON_STRICT	ebi-a-GCST90001647	finn-b-M13_ANKYLOSPON_STRICT	NA	rs2426800	-0.0166178	0.564027	0.976496	-1.12211	1.08888	0.98352	0.325592	2.97093
NK %lymphocyte	|| id:ebi-a-GCST90001647	Ankylosing spondylitis, strict definition || id:finn-b-M13_ANKYLOSPON_STRICT	ebi-a-GCST90001647	finn-b-M13_ANKYLOSPON_STRICT	NA	rs2433423	0.0360825	0.30717	0.90649	-0.56597	0.638135	1.03674	0.567809	1.89295
NK %lymphocyte	|| id:ebi-a-GCST90001647	Ankylosing spondylitis, strict definition || id:finn-b-M13_ANKYLOSPON_STRICT	ebi-a-GCST90001647	finn-b-M13_ANKYLOSPON_STRICT	NA	rs2546701	-0.284762	0.588571	0.628514	-1.43836	0.868838	0.752193	0.237316	2.38414
NK %lymphocyte	|| id:ebi-a-GCST90001647	Ankylosing spondylitis, strict definition || id:finn-b-M13_ANKYLOSPON_STRICT	ebi-a-GCST90001647	finn-b-M13_ANKYLOSPON_STRICT	NA	rs281407	-0.00259291	0.52809	0.996082	-1.03765	1.03246	0.99741	0.354287	2.80797
NK %lymphocyte	|| id:ebi-a-GCST90001647	Ankylosing spondylitis, strict definition || id:finn-b-M13_ANKYLOSPON_STRICT	ebi-a-GCST90001647	finn-b-M13_ANKYLOSPON_STRICT	NA	rs281414	-0.694135	0.505568	0.169758	-1.68505	0.296778	0.499506	0.185435	1.34552
NK %lymphocyte	|| id:ebi-a-GCST90001647	Ankylosing spondylitis, strict definition || id:finn-b-M13_ANKYLOSPON_STRICT	ebi-a-GCST90001647	finn-b-M13_ANKYLOSPON_STRICT	NA	rs3787412	0.117525	0.361414	0.745045	-0.590848	0.825897	1.12471	0.553858	2.28393
NK %lymphocyte	|| id:ebi-a-GCST90001647	Ankylosing spondylitis, strict definition || id:finn-b-M13_ANKYLOSPON_STRICT	ebi-a-GCST90001647	finn-b-M13_ANKYLOSPON_STRICT	NA	rs56311672	-0.243368	0.12055	0.0435059	-0.479646	-0.00709075	0.783983	0.619003	0.992934
NK %lymphocyte	|| id:ebi-a-GCST90001647	Ankylosing spondylitis, strict definition || id:finn-b-M13_ANKYLOSPON_STRICT	ebi-a-GCST90001647	finn-b-M13_ANKYLOSPON_STRICT	NA	rs57576269	-0.82167	0.704289	0.243345	-2.20208	0.558736	0.439697	0.110573	1.74846
NK %lymphocyte	|| id:ebi-a-GCST90001647	Ankylosing spondylitis, strict definition || id:finn-b-M13_ANKYLOSPON_STRICT	ebi-a-GCST90001647	finn-b-M13_ANKYLOSPON_STRICT	NA	rs62130952	-0.130218	0.126402	0.30292	-0.377966	0.11753	0.877904	0.685254	1.12471
NK %lymphocyte	|| id:ebi-a-GCST90001647	Ankylosing spondylitis, strict definition || id:finn-b-M13_ANKYLOSPON_STRICT	ebi-a-GCST90001647	finn-b-M13_ANKYLOSPON_STRICT	NA	rs6552764	-1.15504	0.77421	0.135726	-2.67249	0.362408	0.315044	0.0690797	1.43679
NK %lymphocyte	|| id:ebi-a-GCST90001647	Ankylosing spondylitis, strict definition || id:finn-b-M13_ANKYLOSPON_STRICT	ebi-a-GCST90001647	finn-b-M13_ANKYLOSPON_STRICT	NA	rs73027720	-0.530992	0.174784	0.00238157	-0.873568	-0.188416	0.588021	0.417459	0.82827
NK %lymphocyte	|| id:ebi-a-GCST90001647	Ankylosing spondylitis, strict definition || id:finn-b-M13_ANKYLOSPON_STRICT	ebi-a-GCST90001647	finn-b-M13_ANKYLOSPON_STRICT	NA	rs73174907	-1.08993	0.398492	0.00623547	-1.87097	-0.308885	0.33624	0.153974	0.734265
NK %lymphocyte	|| id:ebi-a-GCST90001647	Ankylosing spondylitis, strict definition || id:finn-b-M13_ANKYLOSPON_STRICT	ebi-a-GCST90001647	finn-b-M13_ANKYLOSPON_STRICT	NA	rs77438219	-0.0527851	0.322281	0.8699	-0.684456	0.578886	0.948584	0.504364	1.78405
NK %lymphocyte	|| id:ebi-a-GCST90001647	Ankylosing spondylitis, strict definition || id:finn-b-M13_ANKYLOSPON_STRICT	ebi-a-GCST90001647	finn-b-M13_ANKYLOSPON_STRICT	NA	rs7998044	0.544507	0.390689	0.163406	-0.221244	1.31026	1.72376	0.801521	3.70713
NK %lymphocyte	|| id:ebi-a-GCST90001647	Ankylosing spondylitis, strict definition || id:finn-b-M13_ANKYLOSPON_STRICT	ebi-a-GCST90001647	finn-b-M13_ANKYLOSPON_STRICT	NA	rs9916257	0.0322858	0.25269	0.898332	-0.462988	0.527559	1.03281	0.6294	1.69479
NK %lymphocyte	|| id:ebi-a-GCST90001647	Ankylosing spondylitis, strict definition || id:finn-b-M13_ANKYLOSPON_STRICT	ebi-a-GCST90001647	finn-b-M13_ANKYLOSPON_STRICT	NA	All - Inverse variance weighted	-0.179142	0.0567923	0.00160869	-0.290454	-0.0678285	0.835988	0.747924	0.934421
NK %lymphocyte	|| id:ebi-a-GCST90001647	Ankylosing spondylitis, strict definition || id:finn-b-M13_ANKYLOSPON_STRICT	ebi-a-GCST90001647	finn-b-M13_ANKYLOSPON_STRICT	NA	All - MR Egger	-0.201548	0.0782105	0.016255	-0.35484	-0.0482553	0.817465	0.701285	0.952891
CD19 on CD20- CD38-	|| id:ebi-a-GCST90001722	Ankylosing spondylitis, strict definition || id:finn-b-M13_ANKYLOSPON_STRICT	ebi-a-GCST90001722	finn-b-M13_ANKYLOSPON_STRICT	NA	rs10426452	-0.023005	0.509705	0.964001	-1.02203	0.976017	0.977258	0.359865	2.65387
CD19 on CD20- CD38-	|| id:ebi-a-GCST90001722	Ankylosing spondylitis, strict definition || id:finn-b-M13_ANKYLOSPON_STRICT	ebi-a-GCST90001722	finn-b-M13_ANKYLOSPON_STRICT	NA	rs11161637	-0.295699	0.517921	0.568044	-1.31082	0.719427	0.744011	0.269598	2.05326
CD19 on CD20- CD38-	|| id:ebi-a-GCST90001722	Ankylosing spondylitis, strict definition || id:finn-b-M13_ANKYLOSPON_STRICT	ebi-a-GCST90001722	finn-b-M13_ANKYLOSPON_STRICT	NA	rs113004536	-1.46611	1.07892	0.17419	-3.5808	0.648579	0.230822	0.0278534	1.91282
CD19 on CD20- CD38-	|| id:ebi-a-GCST90001722	Ankylosing spondylitis, strict definition || id:finn-b-M13_ANKYLOSPON_STRICT	ebi-a-GCST90001722	finn-b-M13_ANKYLOSPON_STRICT	NA	rs113045391	-0.864205	0.470588	0.0662932	-1.78656	0.0581477	0.421386	0.167536	1.05987
CD19 on CD20- CD38-	|| id:ebi-a-GCST90001722	Ankylosing spondylitis, strict definition || id:finn-b-M13_ANKYLOSPON_STRICT	ebi-a-GCST90001722	finn-b-M13_ANKYLOSPON_STRICT	NA	rs113932257	-0.194576	0.181683	0.284186	-0.550676	0.161523	0.823183	0.57656	1.1753
CD19 on CD20- CD38-	|| id:ebi-a-GCST90001722	Ankylosing spondylitis, strict definition || id:finn-b-M13_ANKYLOSPON_STRICT	ebi-a-GCST90001722	finn-b-M13_ANKYLOSPON_STRICT	NA	rs116862171	0.198894	0.541886	0.71359	-0.863203	1.26099	1.22005	0.421809	3.52892
CD19 on CD20- CD38-	|| id:ebi-a-GCST90001722	Ankylosing spondylitis, strict definition || id:finn-b-M13_ANKYLOSPON_STRICT	ebi-a-GCST90001722	finn-b-M13_ANKYLOSPON_STRICT	NA	rs12438058	0.560961	0.502463	0.264242	-0.423867	1.54579	1.75235	0.654511	4.69167
CD19 on CD20- CD38-	|| id:ebi-a-GCST90001722	Ankylosing spondylitis, strict definition || id:finn-b-M13_ANKYLOSPON_STRICT	ebi-a-GCST90001722	finn-b-M13_ANKYLOSPON_STRICT	NA	rs13391592	1.46527	0.892698	0.100715	-0.284417	3.21496	4.32872	0.752453	24.9023
CD19 on CD20- CD38-	|| id:ebi-a-GCST90001722	Ankylosing spondylitis, strict definition || id:finn-b-M13_ANKYLOSPON_STRICT	ebi-a-GCST90001722	finn-b-M13_ANKYLOSPON_STRICT	NA	rs150625190	-0.134463	0.312687	0.667179	-0.74733	0.478405	0.874186	0.473629	1.6135
CD19 on CD20- CD38-	|| id:ebi-a-GCST90001722	Ankylosing spondylitis, strict definition || id:finn-b-M13_ANKYLOSPON_STRICT	ebi-a-GCST90001722	finn-b-M13_ANKYLOSPON_STRICT	NA	rs1966917	-0.181222	0.643614	0.778274	-1.44271	1.08026	0.83425	0.236288	2.94545
CD19 on CD20- CD38-	|| id:ebi-a-GCST90001722	Ankylosing spondylitis, strict definition || id:finn-b-M13_ANKYLOSPON_STRICT	ebi-a-GCST90001722	finn-b-M13_ANKYLOSPON_STRICT	NA	rs219712	0.0273411	0.453862	0.951964	-0.862228	0.91691	1.02772	0.42222	2.50155
CD19 on CD20- CD38-	|| id:ebi-a-GCST90001722	Ankylosing spondylitis, strict definition || id:finn-b-M13_ANKYLOSPON_STRICT	ebi-a-GCST90001722	finn-b-M13_ANKYLOSPON_STRICT	NA	rs41267263	-0.691404	0.454713	0.128379	-1.58264	0.199834	0.500873	0.205432	1.2212
CD19 on CD20- CD38-	|| id:ebi-a-GCST90001722	Ankylosing spondylitis, strict definition || id:finn-b-M13_ANKYLOSPON_STRICT	ebi-a-GCST90001722	finn-b-M13_ANKYLOSPON_STRICT	NA	rs62290470	-0.200515	0.365393	0.583166	-0.916685	0.515655	0.818309	0.399842	1.67473
CD19 on CD20- CD38-	|| id:ebi-a-GCST90001722	Ankylosing spondylitis, strict definition || id:finn-b-M13_ANKYLOSPON_STRICT	ebi-a-GCST90001722	finn-b-M13_ANKYLOSPON_STRICT	NA	rs62413604	-0.103821	0.261479	0.691329	-0.61632	0.408678	0.901387	0.539928	1.50483
CD19 on CD20- CD38-	|| id:ebi-a-GCST90001722	Ankylosing spondylitis, strict definition || id:finn-b-M13_ANKYLOSPON_STRICT	ebi-a-GCST90001722	finn-b-M13_ANKYLOSPON_STRICT	NA	rs67130681	-0.297637	0.573117	0.603531	-1.42095	0.825672	0.742571	0.241486	2.28341
CD19 on CD20- CD38-	|| id:ebi-a-GCST90001722	Ankylosing spondylitis, strict definition || id:finn-b-M13_ANKYLOSPON_STRICT	ebi-a-GCST90001722	finn-b-M13_ANKYLOSPON_STRICT	NA	rs72664677	0.809976	0.664291	0.222727	-0.492035	2.11199	2.24785	0.611381	8.26465
CD19 on CD20- CD38-	|| id:ebi-a-GCST90001722	Ankylosing spondylitis, strict definition || id:finn-b-M13_ANKYLOSPON_STRICT	ebi-a-GCST90001722	finn-b-M13_ANKYLOSPON_STRICT	NA	rs7280618	-0.0863976	0.524066	0.869054	-1.11357	0.940771	0.917229	0.328386	2.56196
CD19 on CD20- CD38-	|| id:ebi-a-GCST90001722	Ankylosing spondylitis, strict definition || id:finn-b-M13_ANKYLOSPON_STRICT	ebi-a-GCST90001722	finn-b-M13_ANKYLOSPON_STRICT	NA	rs75455523	-0.422703	0.387944	0.27589	-1.18307	0.337667	0.655273	0.306336	1.40167
CD19 on CD20- CD38-	|| id:ebi-a-GCST90001722	Ankylosing spondylitis, strict definition || id:finn-b-M13_ANKYLOSPON_STRICT	ebi-a-GCST90001722	finn-b-M13_ANKYLOSPON_STRICT	NA	rs78401267	-0.660338	0.476492	0.165798	-1.59426	0.273586	0.516677	0.203058	1.31467
CD19 on CD20- CD38-	|| id:ebi-a-GCST90001722	Ankylosing spondylitis, strict definition || id:finn-b-M13_ANKYLOSPON_STRICT	ebi-a-GCST90001722	finn-b-M13_ANKYLOSPON_STRICT	NA	rs9402148	-0.528519	0.387037	0.17208	-1.28711	0.230074	0.589478	0.276067	1.25869
CD19 on CD20- CD38-	|| id:ebi-a-GCST90001722	Ankylosing spondylitis, strict definition || id:finn-b-M13_ANKYLOSPON_STRICT	ebi-a-GCST90001722	finn-b-M13_ANKYLOSPON_STRICT	NA	All - Inverse variance weighted	-0.196632	0.0901695	0.0292066	-0.373364	-0.0198993	0.821493	0.688415	0.980297
CD19 on CD20- CD38-	|| id:ebi-a-GCST90001722	Ankylosing spondylitis, strict definition || id:finn-b-M13_ANKYLOSPON_STRICT	ebi-a-GCST90001722	finn-b-M13_ANKYLOSPON_STRICT	NA	All - MR Egger	-0.261226	0.158564	0.11681	-0.572011	0.0495585	0.770107	0.564389	1.05081
CD25 on IgD+ CD38-	|| id:ebi-a-GCST90001780	Ankylosing spondylitis, strict definition || id:finn-b-M13_ANKYLOSPON_STRICT	ebi-a-GCST90001780	finn-b-M13_ANKYLOSPON_STRICT	NA	rs11516157	-0.442457	0.536547	0.409577	-1.49409	0.609176	0.642456	0.224453	1.83892
CD25 on IgD+ CD38-	|| id:ebi-a-GCST90001780	Ankylosing spondylitis, strict definition || id:finn-b-M13_ANKYLOSPON_STRICT	ebi-a-GCST90001780	finn-b-M13_ANKYLOSPON_STRICT	NA	rs115861292	0.418988	1.9288	0.828031	-3.36145	4.19943	1.52042	0.0346848	66.6482
CD25 on IgD+ CD38-	|| id:ebi-a-GCST90001780	Ankylosing spondylitis, strict definition || id:finn-b-M13_ANKYLOSPON_STRICT	ebi-a-GCST90001780	finn-b-M13_ANKYLOSPON_STRICT	NA	rs11597205	0.209705	0.902946	0.816347	-1.56007	1.97948	1.23331	0.210122	7.23898
CD25 on IgD+ CD38-	|| id:ebi-a-GCST90001780	Ankylosing spondylitis, strict definition || id:finn-b-M13_ANKYLOSPON_STRICT	ebi-a-GCST90001780	finn-b-M13_ANKYLOSPON_STRICT	NA	rs117310389	0.0883957	0.0543081	0.103595	-0.0180482	0.19484	1.09242	0.982114	1.21512
CD25 on IgD+ CD38-	|| id:ebi-a-GCST90001780	Ankylosing spondylitis, strict definition || id:finn-b-M13_ANKYLOSPON_STRICT	ebi-a-GCST90001780	finn-b-M13_ANKYLOSPON_STRICT	NA	rs12139506	-0.274542	0.523295	0.599832	-1.3002	0.751115	0.75992	0.272477	2.11936
CD25 on IgD+ CD38-	|| id:ebi-a-GCST90001780	Ankylosing spondylitis, strict definition || id:finn-b-M13_ANKYLOSPON_STRICT	ebi-a-GCST90001780	finn-b-M13_ANKYLOSPON_STRICT	NA	rs12655234	0.328644	0.516038	0.524216	-0.682791	1.34008	1.38908	0.505205	3.81934
CD25 on IgD+ CD38-	|| id:ebi-a-GCST90001780	Ankylosing spondylitis, strict definition || id:finn-b-M13_ANKYLOSPON_STRICT	ebi-a-GCST90001780	finn-b-M13_ANKYLOSPON_STRICT	NA	rs13161074	0.476159	0.451992	0.292126	-0.409745	1.36206	1.60988	0.663819	3.90424
CD25 on IgD+ CD38-	|| id:ebi-a-GCST90001780	Ankylosing spondylitis, strict definition || id:finn-b-M13_ANKYLOSPON_STRICT	ebi-a-GCST90001780	finn-b-M13_ANKYLOSPON_STRICT	NA	rs138409352	-0.265172	0.326724	0.417016	-0.905552	0.375207	0.767074	0.404319	1.45529
CD25 on IgD+ CD38-	|| id:ebi-a-GCST90001780	Ankylosing spondylitis, strict definition || id:finn-b-M13_ANKYLOSPON_STRICT	ebi-a-GCST90001780	finn-b-M13_ANKYLOSPON_STRICT	NA	rs140678325	0.155682	0.648377	0.810245	-1.11514	1.4265	1.16845	0.327871	4.1641
CD25 on IgD+ CD38-	|| id:ebi-a-GCST90001780	Ankylosing spondylitis, strict definition || id:finn-b-M13_ANKYLOSPON_STRICT	ebi-a-GCST90001780	finn-b-M13_ANKYLOSPON_STRICT	NA	rs146092993	0.0965278	0.383681	0.801363	-0.655486	0.848542	1.10134	0.51919	2.33624
CD25 on IgD+ CD38-	|| id:ebi-a-GCST90001780	Ankylosing spondylitis, strict definition || id:finn-b-M13_ANKYLOSPON_STRICT	ebi-a-GCST90001780	finn-b-M13_ANKYLOSPON_STRICT	NA	rs149662107	0.463694	0.532943	0.384266	-0.580874	1.50826	1.58994	0.559409	4.51887
CD25 on IgD+ CD38-	|| id:ebi-a-GCST90001780	Ankylosing spondylitis, strict definition || id:finn-b-M13_ANKYLOSPON_STRICT	ebi-a-GCST90001780	finn-b-M13_ANKYLOSPON_STRICT	NA	rs149905818	0.0561106	0.0452089	0.214554	-0.0324989	0.14472	1.05771	0.968024	1.15572
CD25 on IgD+ CD38-	|| id:ebi-a-GCST90001780	Ankylosing spondylitis, strict definition || id:finn-b-M13_ANKYLOSPON_STRICT	ebi-a-GCST90001780	finn-b-M13_ANKYLOSPON_STRICT	NA	rs1718125	0.476174	0.284495	0.0941797	-0.0814367	1.03378	1.6099	0.921791	2.81168
CD25 on IgD+ CD38-	|| id:ebi-a-GCST90001780	Ankylosing spondylitis, strict definition || id:finn-b-M13_ANKYLOSPON_STRICT	ebi-a-GCST90001780	finn-b-M13_ANKYLOSPON_STRICT	NA	rs185124612	0.496714	0.402374	0.217033	-0.29194	1.28537	1.64331	0.746813	3.616
CD25 on IgD+ CD38-	|| id:ebi-a-GCST90001780	Ankylosing spondylitis, strict definition || id:finn-b-M13_ANKYLOSPON_STRICT	ebi-a-GCST90001780	finn-b-M13_ANKYLOSPON_STRICT	NA	rs262753	0.453344	0.472784	0.337618	-0.473313	1.38	1.57356	0.622935	3.9749
CD25 on IgD+ CD38-	|| id:ebi-a-GCST90001780	Ankylosing spondylitis, strict definition || id:finn-b-M13_ANKYLOSPON_STRICT	ebi-a-GCST90001780	finn-b-M13_ANKYLOSPON_STRICT	NA	rs2665962	-0.0514241	0.518196	0.92095	-1.06709	0.964241	0.949876	0.344009	2.62279
CD25 on IgD+ CD38-	|| id:ebi-a-GCST90001780	Ankylosing spondylitis, strict definition || id:finn-b-M13_ANKYLOSPON_STRICT	ebi-a-GCST90001780	finn-b-M13_ANKYLOSPON_STRICT	NA	rs3103947	-0.347368	0.523684	0.507128	-1.37379	0.679053	0.706545	0.253146	1.97201
CD25 on IgD+ CD38-	|| id:ebi-a-GCST90001780	Ankylosing spondylitis, strict definition || id:finn-b-M13_ANKYLOSPON_STRICT	ebi-a-GCST90001780	finn-b-M13_ANKYLOSPON_STRICT	NA	rs3793662	0.00743282	0.395083	0.98499	-0.76693	0.781795	1.00746	0.464437	2.18539
CD25 on IgD+ CD38-	|| id:ebi-a-GCST90001780	Ankylosing spondylitis, strict definition || id:finn-b-M13_ANKYLOSPON_STRICT	ebi-a-GCST90001780	finn-b-M13_ANKYLOSPON_STRICT	NA	rs41295093	-0.506126	0.35721	0.156516	-1.20626	0.194006	0.602826	0.299315	1.2141
CD25 on IgD+ CD38-	|| id:ebi-a-GCST90001780	Ankylosing spondylitis, strict definition || id:finn-b-M13_ANKYLOSPON_STRICT	ebi-a-GCST90001780	finn-b-M13_ANKYLOSPON_STRICT	NA	rs4747846	-0.29661	0.382008	0.437483	-1.04535	0.452125	0.743334	0.35157	1.57165
CD25 on IgD+ CD38-	|| id:ebi-a-GCST90001780	Ankylosing spondylitis, strict definition || id:finn-b-M13_ANKYLOSPON_STRICT	ebi-a-GCST90001780	finn-b-M13_ANKYLOSPON_STRICT	NA	rs59745557	-0.173042	0.651184	0.790444	-1.44936	1.10328	0.841102	0.23472	3.01403
CD25 on IgD+ CD38-	|| id:ebi-a-GCST90001780	Ankylosing spondylitis, strict definition || id:finn-b-M13_ANKYLOSPON_STRICT	ebi-a-GCST90001780	finn-b-M13_ANKYLOSPON_STRICT	NA	rs73433764	0.196444	0.224333	0.381205	-0.243249	0.636137	1.21707	0.784076	1.88917
CD25 on IgD+ CD38-	|| id:ebi-a-GCST90001780	Ankylosing spondylitis, strict definition || id:finn-b-M13_ANKYLOSPON_STRICT	ebi-a-GCST90001780	finn-b-M13_ANKYLOSPON_STRICT	NA	rs74643586	0.124544	0.216276	0.564711	-0.299357	0.548445	1.13263	0.741295	1.73056
CD25 on IgD+ CD38-	|| id:ebi-a-GCST90001780	Ankylosing spondylitis, strict definition || id:finn-b-M13_ANKYLOSPON_STRICT	ebi-a-GCST90001780	finn-b-M13_ANKYLOSPON_STRICT	NA	rs74882681	0.109982	0.069008	0.110992	-0.0252742	0.245237	1.11626	0.975043	1.27792
CD25 on IgD+ CD38-	|| id:ebi-a-GCST90001780	Ankylosing spondylitis, strict definition || id:finn-b-M13_ANKYLOSPON_STRICT	ebi-a-GCST90001780	finn-b-M13_ANKYLOSPON_STRICT	NA	rs75727877	-0.411826	0.220696	0.0620367	-0.844391	0.0207381	0.662439	0.429819	1.02095
CD25 on IgD+ CD38-	|| id:ebi-a-GCST90001780	Ankylosing spondylitis, strict definition || id:finn-b-M13_ANKYLOSPON_STRICT	ebi-a-GCST90001780	finn-b-M13_ANKYLOSPON_STRICT	NA	rs77154655	0.277224	0.398145	0.486247	-0.50314	1.05759	1.31946	0.604629	2.87942
CD25 on IgD+ CD38-	|| id:ebi-a-GCST90001780	Ankylosing spondylitis, strict definition || id:finn-b-M13_ANKYLOSPON_STRICT	ebi-a-GCST90001780	finn-b-M13_ANKYLOSPON_STRICT	NA	rs80196851	-0.126687	0.285325	0.657035	-0.685924	0.43255	0.881009	0.503624	1.54118
CD25 on IgD+ CD38-	|| id:ebi-a-GCST90001780	Ankylosing spondylitis, strict definition || id:finn-b-M13_ANKYLOSPON_STRICT	ebi-a-GCST90001780	finn-b-M13_ANKYLOSPON_STRICT	NA	All - Inverse variance weighted	0.0689477	0.028726	0.0163868	0.0126447	0.125251	1.07138	1.01273	1.13343
CD25 on IgD+ CD38-	|| id:ebi-a-GCST90001780	Ankylosing spondylitis, strict definition || id:finn-b-M13_ANKYLOSPON_STRICT	ebi-a-GCST90001780	finn-b-M13_ANKYLOSPON_STRICT	NA	All - MR Egger	0.0743278	0.033161	0.0341182	0.0093322	0.139323	1.07716	1.00938	1.1495
IgD on IgD+ CD24-	|| id:ebi-a-GCST90001821	Ankylosing spondylitis, strict definition || id:finn-b-M13_ANKYLOSPON_STRICT	ebi-a-GCST90001821	finn-b-M13_ANKYLOSPON_STRICT	NA	rs10987840	-0.339333	0.528667	0.52096	-1.37552	0.696853	0.712245	0.252708	2.00743
IgD on IgD+ CD24-	|| id:ebi-a-GCST90001821	Ankylosing spondylitis, strict definition || id:finn-b-M13_ANKYLOSPON_STRICT	ebi-a-GCST90001821	finn-b-M13_ANKYLOSPON_STRICT	NA	rs117797158	-0.330519	0.495175	0.504466	-1.30106	0.640024	0.718551	0.272243	1.89653
IgD on IgD+ CD24-	|| id:ebi-a-GCST90001821	Ankylosing spondylitis, strict definition || id:finn-b-M13_ANKYLOSPON_STRICT	ebi-a-GCST90001821	finn-b-M13_ANKYLOSPON_STRICT	NA	rs13096753	0.0184471	0.298183	0.95067	-0.565991	0.602885	1.01862	0.567797	1.82738
IgD on IgD+ CD24-	|| id:ebi-a-GCST90001821	Ankylosing spondylitis, strict definition || id:finn-b-M13_ANKYLOSPON_STRICT	ebi-a-GCST90001821	finn-b-M13_ANKYLOSPON_STRICT	NA	rs139357193	-0.52088	0.44777	0.244718	-1.39851	0.356749	0.593998	0.246965	1.42868
IgD on IgD+ CD24-	|| id:ebi-a-GCST90001821	Ankylosing spondylitis, strict definition || id:finn-b-M13_ANKYLOSPON_STRICT	ebi-a-GCST90001821	finn-b-M13_ANKYLOSPON_STRICT	NA	rs142302290	-0.126314	0.417164	0.762048	-0.943956	0.691327	0.881338	0.389086	1.99636
IgD on IgD+ CD24-	|| id:ebi-a-GCST90001821	Ankylosing spondylitis, strict definition || id:finn-b-M13_ANKYLOSPON_STRICT	ebi-a-GCST90001821	finn-b-M13_ANKYLOSPON_STRICT	NA	rs2061780	-0.15889	0.650325	0.80698	-1.43353	1.11575	0.853091	0.238467	3.05185
IgD on IgD+ CD24-	|| id:ebi-a-GCST90001821	Ankylosing spondylitis, strict definition || id:finn-b-M13_ANKYLOSPON_STRICT	ebi-a-GCST90001821	finn-b-M13_ANKYLOSPON_STRICT	NA	rs2398397	0.591775	0.534653	0.268364	-0.456146	1.6397	1.80719	0.633721	5.1536
IgD on IgD+ CD24-	|| id:ebi-a-GCST90001821	Ankylosing spondylitis, strict definition || id:finn-b-M13_ANKYLOSPON_STRICT	ebi-a-GCST90001821	finn-b-M13_ANKYLOSPON_STRICT	NA	rs2403197	-0.00729927	0.493917	0.988209	-0.975377	0.960779	0.992727	0.37705	2.61373
IgD on IgD+ CD24-	|| id:ebi-a-GCST90001821	Ankylosing spondylitis, strict definition || id:finn-b-M13_ANKYLOSPON_STRICT	ebi-a-GCST90001821	finn-b-M13_ANKYLOSPON_STRICT	NA	rs28523633	-1.1641	0.558974	0.0372905	-2.25969	-0.0685128	0.312203	0.104383	0.933781
IgD on IgD+ CD24-	|| id:ebi-a-GCST90001821	Ankylosing spondylitis, strict definition || id:finn-b-M13_ANKYLOSPON_STRICT	ebi-a-GCST90001821	finn-b-M13_ANKYLOSPON_STRICT	NA	rs28634695	-0.416379	0.292057	0.153962	-0.988811	0.156053	0.65943	0.372019	1.16889
IgD on IgD+ CD24-	|| id:ebi-a-GCST90001821	Ankylosing spondylitis, strict definition || id:finn-b-M13_ANKYLOSPON_STRICT	ebi-a-GCST90001821	finn-b-M13_ANKYLOSPON_STRICT	NA	rs28723652	-0.165975	0.200553	0.407905	-0.559059	0.227109	0.847067	0.571747	1.25497
IgD on IgD+ CD24-	|| id:ebi-a-GCST90001821	Ankylosing spondylitis, strict definition || id:finn-b-M13_ANKYLOSPON_STRICT	ebi-a-GCST90001821	finn-b-M13_ANKYLOSPON_STRICT	NA	rs35501848	-0.263931	0.369259	0.474758	-0.987679	0.459816	0.768026	0.37244	1.58378
IgD on IgD+ CD24-	|| id:ebi-a-GCST90001821	Ankylosing spondylitis, strict definition || id:finn-b-M13_ANKYLOSPON_STRICT	ebi-a-GCST90001821	finn-b-M13_ANKYLOSPON_STRICT	NA	rs41274268	0.64243	0.715601	0.369319	-0.760147	2.04501	1.90109	0.467598	7.72921
IgD on IgD+ CD24-	|| id:ebi-a-GCST90001821	Ankylosing spondylitis, strict definition || id:finn-b-M13_ANKYLOSPON_STRICT	ebi-a-GCST90001821	finn-b-M13_ANKYLOSPON_STRICT	NA	rs4416670	-0.242833	0.486509	0.617685	-1.19639	0.710725	0.784402	0.302283	2.03547
IgD on IgD+ CD24-	|| id:ebi-a-GCST90001821	Ankylosing spondylitis, strict definition || id:finn-b-M13_ANKYLOSPON_STRICT	ebi-a-GCST90001821	finn-b-M13_ANKYLOSPON_STRICT	NA	rs56112295	-0.142757	0.505626	0.777685	-1.13378	0.84827	0.866965	0.321813	2.3356
IgD on IgD+ CD24-	|| id:ebi-a-GCST90001821	Ankylosing spondylitis, strict definition || id:finn-b-M13_ANKYLOSPON_STRICT	ebi-a-GCST90001821	finn-b-M13_ANKYLOSPON_STRICT	NA	rs56783728	2.19849	1.70508	0.197268	-1.14347	5.54046	9.01143	0.31871	254.795
IgD on IgD+ CD24-	|| id:ebi-a-GCST90001821	Ankylosing spondylitis, strict definition || id:finn-b-M13_ANKYLOSPON_STRICT	ebi-a-GCST90001821	finn-b-M13_ANKYLOSPON_STRICT	NA	rs709589	-0.133122	0.0922659	0.149074	-0.313964	0.047719	0.875358	0.730546	1.04888
IgD on IgD+ CD24-	|| id:ebi-a-GCST90001821	Ankylosing spondylitis, strict definition || id:finn-b-M13_ANKYLOSPON_STRICT	ebi-a-GCST90001821	finn-b-M13_ANKYLOSPON_STRICT	NA	rs71314904	-0.136045	0.362132	0.707156	-0.845823	0.573734	0.872803	0.429204	1.77488
IgD on IgD+ CD24-	|| id:ebi-a-GCST90001821	Ankylosing spondylitis, strict definition || id:finn-b-M13_ANKYLOSPON_STRICT	ebi-a-GCST90001821	finn-b-M13_ANKYLOSPON_STRICT	NA	rs719611	0.219731	0.521973	0.673783	-0.803336	1.2428	1.24574	0.447832	3.4653
IgD on IgD+ CD24-	|| id:ebi-a-GCST90001821	Ankylosing spondylitis, strict definition || id:finn-b-M13_ANKYLOSPON_STRICT	ebi-a-GCST90001821	finn-b-M13_ANKYLOSPON_STRICT	NA	rs72715996	-0.220872	0.297988	0.458566	-0.804929	0.363185	0.80182	0.44712	1.4379
IgD on IgD+ CD24-	|| id:ebi-a-GCST90001821	Ankylosing spondylitis, strict definition || id:finn-b-M13_ANKYLOSPON_STRICT	ebi-a-GCST90001821	finn-b-M13_ANKYLOSPON_STRICT	NA	rs72819694	-0.3317	0.167448	0.0476007	-0.659898	-0.00350234	0.717703	0.516904	0.996504
IgD on IgD+ CD24-	|| id:ebi-a-GCST90001821	Ankylosing spondylitis, strict definition || id:finn-b-M13_ANKYLOSPON_STRICT	ebi-a-GCST90001821	finn-b-M13_ANKYLOSPON_STRICT	NA	rs72871227	-0.205858	0.727197	0.777112	-1.63116	1.21945	0.813949	0.195702	3.38532
IgD on IgD+ CD24-	|| id:ebi-a-GCST90001821	Ankylosing spondylitis, strict definition || id:finn-b-M13_ANKYLOSPON_STRICT	ebi-a-GCST90001821	finn-b-M13_ANKYLOSPON_STRICT	NA	rs74720509	-0.959531	1.11848	0.390952	-3.15174	1.23268	0.383073	0.0427775	3.43041
IgD on IgD+ CD24-	|| id:ebi-a-GCST90001821	Ankylosing spondylitis, strict definition || id:finn-b-M13_ANKYLOSPON_STRICT	ebi-a-GCST90001821	finn-b-M13_ANKYLOSPON_STRICT	NA	rs78102093	-1.17845	0.690803	0.0880245	-2.53242	0.175525	0.307756	0.0794663	1.19187
IgD on IgD+ CD24-	|| id:ebi-a-GCST90001821	Ankylosing spondylitis, strict definition || id:finn-b-M13_ANKYLOSPON_STRICT	ebi-a-GCST90001821	finn-b-M13_ANKYLOSPON_STRICT	NA	rs78844770	-0.636879	0.402812	0.113859	-1.42639	0.152633	0.528941	0.240174	1.1649
IgD on IgD+ CD24-	|| id:ebi-a-GCST90001821	Ankylosing spondylitis, strict definition || id:finn-b-M13_ANKYLOSPON_STRICT	ebi-a-GCST90001821	finn-b-M13_ANKYLOSPON_STRICT	NA	rs887387	-1.15398	0.521814	0.0270029	-2.17673	-0.131223	0.31538	0.113412	0.877022
IgD on IgD+ CD24-	|| id:ebi-a-GCST90001821	Ankylosing spondylitis, strict definition || id:finn-b-M13_ANKYLOSPON_STRICT	ebi-a-GCST90001821	finn-b-M13_ANKYLOSPON_STRICT	NA	rs933793	-0.236364	0.435606	0.587399	-1.09015	0.617424	0.789494	0.336166	1.85415
IgD on IgD+ CD24-	|| id:ebi-a-GCST90001821	Ankylosing spondylitis, strict definition || id:finn-b-M13_ANKYLOSPON_STRICT	ebi-a-GCST90001821	finn-b-M13_ANKYLOSPON_STRICT	NA	rs9467989	1.63847	0.532742	0.00210119	0.594297	2.68265	5.1473	1.81176	14.6237
IgD on IgD+ CD24-	|| id:ebi-a-GCST90001821	Ankylosing spondylitis, strict definition || id:finn-b-M13_ANKYLOSPON_STRICT	ebi-a-GCST90001821	finn-b-M13_ANKYLOSPON_STRICT	NA	rs9639820	0.338481	0.392535	0.388525	-0.430888	1.10785	1.40282	0.649932	3.02784
IgD on IgD+ CD24-	|| id:ebi-a-GCST90001821	Ankylosing spondylitis, strict definition || id:finn-b-M13_ANKYLOSPON_STRICT	ebi-a-GCST90001821	finn-b-M13_ANKYLOSPON_STRICT	NA	All - Inverse variance weighted	-0.17674	0.0623783	0.00460629	-0.299001	-0.0544781	0.837998	0.741559	0.946979
IgD on IgD+ CD24-	|| id:ebi-a-GCST90001821	Ankylosing spondylitis, strict definition || id:finn-b-M13_ANKYLOSPON_STRICT	ebi-a-GCST90001821	finn-b-M13_ANKYLOSPON_STRICT	NA	All - MR Egger	-0.200962	0.108472	0.0748907	-0.413566	0.011642	0.817943	0.661288	1.01171
IgD on IgD+ CD38dim	|| id:ebi-a-GCST90001825	Ankylosing spondylitis, strict definition || id:finn-b-M13_ANKYLOSPON_STRICT	ebi-a-GCST90001825	finn-b-M13_ANKYLOSPON_STRICT	NA	rs116643893	0.0124341	0.081981	0.879446	-0.148249	0.173117	1.01251	0.862217	1.18901
IgD on IgD+ CD38dim	|| id:ebi-a-GCST90001825	Ankylosing spondylitis, strict definition || id:finn-b-M13_ANKYLOSPON_STRICT	ebi-a-GCST90001825	finn-b-M13_ANKYLOSPON_STRICT	NA	rs117797158	-0.342607	0.513285	0.504466	-1.34865	0.663432	0.709917	0.259591	1.94144
IgD on IgD+ CD38dim	|| id:ebi-a-GCST90001825	Ankylosing spondylitis, strict definition || id:finn-b-M13_ANKYLOSPON_STRICT	ebi-a-GCST90001825	finn-b-M13_ANKYLOSPON_STRICT	NA	rs12126649	-0.112605	0.42577	0.791415	-0.947115	0.721905	0.893503	0.387858	2.05835
IgD on IgD+ CD38dim	|| id:ebi-a-GCST90001825	Ankylosing spondylitis, strict definition || id:finn-b-M13_ANKYLOSPON_STRICT	ebi-a-GCST90001825	finn-b-M13_ANKYLOSPON_STRICT	NA	rs142302290	-0.124423	0.410917	0.762048	-0.929819	0.680974	0.883007	0.394625	1.9758
IgD on IgD+ CD38dim	|| id:ebi-a-GCST90001825	Ankylosing spondylitis, strict definition || id:finn-b-M13_ANKYLOSPON_STRICT	ebi-a-GCST90001825	finn-b-M13_ANKYLOSPON_STRICT	NA	rs150521764	-0.316443	1.13696	0.780763	-2.54488	1.91199	0.728737	0.0784828	6.76654
IgD on IgD+ CD38dim	|| id:ebi-a-GCST90001825	Ankylosing spondylitis, strict definition || id:finn-b-M13_ANKYLOSPON_STRICT	ebi-a-GCST90001825	finn-b-M13_ANKYLOSPON_STRICT	NA	rs2601762	-0.739807	0.562639	0.188548	-1.84258	0.362965	0.477206	0.158408	1.43759
IgD on IgD+ CD38dim	|| id:ebi-a-GCST90001825	Ankylosing spondylitis, strict definition || id:finn-b-M13_ANKYLOSPON_STRICT	ebi-a-GCST90001825	finn-b-M13_ANKYLOSPON_STRICT	NA	rs28669075	-0.389863	0.280436	0.164467	-0.939517	0.159792	0.67715	0.390817	1.17327
IgD on IgD+ CD38dim	|| id:ebi-a-GCST90001825	Ankylosing spondylitis, strict definition || id:finn-b-M13_ANKYLOSPON_STRICT	ebi-a-GCST90001825	finn-b-M13_ANKYLOSPON_STRICT	NA	rs28723652	-0.173871	0.210094	0.407905	-0.585656	0.237914	0.840405	0.556741	1.2686
IgD on IgD+ CD38dim	|| id:ebi-a-GCST90001825	Ankylosing spondylitis, strict definition || id:finn-b-M13_ANKYLOSPON_STRICT	ebi-a-GCST90001825	finn-b-M13_ANKYLOSPON_STRICT	NA	rs35501848	-0.261688	0.36612	0.474758	-0.979284	0.455908	0.769751	0.37558	1.5776
IgD on IgD+ CD38dim	|| id:ebi-a-GCST90001825	Ankylosing spondylitis, strict definition || id:finn-b-M13_ANKYLOSPON_STRICT	ebi-a-GCST90001825	finn-b-M13_ANKYLOSPON_STRICT	NA	rs3903770	-0.111078	0.305464	0.71613	-0.709788	0.487632	0.894869	0.491748	1.62846
IgD on IgD+ CD38dim	|| id:ebi-a-GCST90001825	Ankylosing spondylitis, strict definition || id:finn-b-M13_ANKYLOSPON_STRICT	ebi-a-GCST90001825	finn-b-M13_ANKYLOSPON_STRICT	NA	rs6107127	-0.850177	0.342116	0.0129531	-1.52072	-0.17963	0.427339	0.218554	0.835579
IgD on IgD+ CD38dim	|| id:ebi-a-GCST90001825	Ankylosing spondylitis, strict definition || id:finn-b-M13_ANKYLOSPON_STRICT	ebi-a-GCST90001825	finn-b-M13_ANKYLOSPON_STRICT	NA	rs709589	-0.141552	0.0981084	0.149074	-0.333844	0.0507406	0.86801	0.716165	1.05205
IgD on IgD+ CD38dim	|| id:ebi-a-GCST90001825	Ankylosing spondylitis, strict definition || id:finn-b-M13_ANKYLOSPON_STRICT	ebi-a-GCST90001825	finn-b-M13_ANKYLOSPON_STRICT	NA	rs7143148	0.187599	0.541335	0.72893	-0.873418	1.24862	1.20635	0.417522	3.48552
IgD on IgD+ CD38dim	|| id:ebi-a-GCST90001825	Ankylosing spondylitis, strict definition || id:finn-b-M13_ANKYLOSPON_STRICT	ebi-a-GCST90001825	finn-b-M13_ANKYLOSPON_STRICT	NA	rs72715996	-0.221708	0.299117	0.458566	-0.807976	0.36456	0.801149	0.445759	1.43988
IgD on IgD+ CD38dim	|| id:ebi-a-GCST90001825	Ankylosing spondylitis, strict definition || id:finn-b-M13_ANKYLOSPON_STRICT	ebi-a-GCST90001825	finn-b-M13_ANKYLOSPON_STRICT	NA	rs72819694	-0.36922	0.186388	0.0476007	-0.734541	-0.00389851	0.691273	0.479726	0.996109
IgD on IgD+ CD38dim	|| id:ebi-a-GCST90001825	Ankylosing spondylitis, strict definition || id:finn-b-M13_ANKYLOSPON_STRICT	ebi-a-GCST90001825	finn-b-M13_ANKYLOSPON_STRICT	NA	rs77606890	-0.0336366	0.42542	0.93698	-0.867461	0.800187	0.966923	0.420017	2.22596
IgD on IgD+ CD38dim	|| id:ebi-a-GCST90001825	Ankylosing spondylitis, strict definition || id:finn-b-M13_ANKYLOSPON_STRICT	ebi-a-GCST90001825	finn-b-M13_ANKYLOSPON_STRICT	NA	rs78102093	-1.18906	0.697022	0.0880245	-2.55522	0.177105	0.304508	0.077675	1.19376
IgD on IgD+ CD38dim	|| id:ebi-a-GCST90001825	Ankylosing spondylitis, strict definition || id:finn-b-M13_ANKYLOSPON_STRICT	ebi-a-GCST90001825	finn-b-M13_ANKYLOSPON_STRICT	NA	rs79925536	1.70601	1.37087	0.213327	-0.980901	4.39291	5.50692	0.374973	80.8757
IgD on IgD+ CD38dim	|| id:ebi-a-GCST90001825	Ankylosing spondylitis, strict definition || id:finn-b-M13_ANKYLOSPON_STRICT	ebi-a-GCST90001825	finn-b-M13_ANKYLOSPON_STRICT	NA	rs9443423	0.527863	0.369871	0.153536	-0.197085	1.25281	1.69531	0.821121	3.50017
IgD on IgD+ CD38dim	|| id:ebi-a-GCST90001825	Ankylosing spondylitis, strict definition || id:finn-b-M13_ANKYLOSPON_STRICT	ebi-a-GCST90001825	finn-b-M13_ANKYLOSPON_STRICT	NA	rs9639820	0.339136	0.393295	0.388525	-0.431721	1.10999	1.40373	0.64939	3.03434
IgD on IgD+ CD38dim	|| id:ebi-a-GCST90001825	Ankylosing spondylitis, strict definition || id:finn-b-M13_ANKYLOSPON_STRICT	ebi-a-GCST90001825	finn-b-M13_ANKYLOSPON_STRICT	NA	All - Inverse variance weighted	-0.114075	0.0521124	0.0285954	-0.216216	-0.0119348	0.892191	0.805562	0.988136
IgD on IgD+ CD38dim	|| id:ebi-a-GCST90001825	Ankylosing spondylitis, strict definition || id:finn-b-M13_ANKYLOSPON_STRICT	ebi-a-GCST90001825	finn-b-M13_ANKYLOSPON_STRICT	NA	All - MR Egger	-0.058379	0.0796407	0.47298	-0.214475	0.0977169	0.943292	0.806965	1.10265
IgD on IgD+	|| id:ebi-a-GCST90001827	Ankylosing spondylitis, strict definition || id:finn-b-M13_ANKYLOSPON_STRICT	ebi-a-GCST90001827	finn-b-M13_ANKYLOSPON_STRICT	NA	rs11721614	-0.398985	0.292897	0.173133	-0.973063	0.175092	0.671001	0.377924	1.19136
IgD on IgD+	|| id:ebi-a-GCST90001827	Ankylosing spondylitis, strict definition || id:finn-b-M13_ANKYLOSPON_STRICT	ebi-a-GCST90001827	finn-b-M13_ANKYLOSPON_STRICT	NA	rs12745074	0.311452	0.462865	0.501025	-0.595764	1.21867	1.36541	0.551141	3.38268
IgD on IgD+	|| id:ebi-a-GCST90001827	Ankylosing spondylitis, strict definition || id:finn-b-M13_ANKYLOSPON_STRICT	ebi-a-GCST90001827	finn-b-M13_ANKYLOSPON_STRICT	NA	rs139534045	-0.429192	0.347225	0.216435	-1.10975	0.251369	0.651035	0.32964	1.28578
IgD on IgD+	|| id:ebi-a-GCST90001827	Ankylosing spondylitis, strict definition || id:finn-b-M13_ANKYLOSPON_STRICT	ebi-a-GCST90001827	finn-b-M13_ANKYLOSPON_STRICT	NA	rs149936983	-0.271293	1.06882	0.799631	-2.36618	1.8236	0.762393	0.0938383	6.1941
IgD on IgD+	|| id:ebi-a-GCST90001827	Ankylosing spondylitis, strict definition || id:finn-b-M13_ANKYLOSPON_STRICT	ebi-a-GCST90001827	finn-b-M13_ANKYLOSPON_STRICT	NA	rs150521764	-0.315736	1.13442	0.780763	-2.53919	1.90772	0.729252	0.0789302	6.73771
IgD on IgD+	|| id:ebi-a-GCST90001827	Ankylosing spondylitis, strict definition || id:finn-b-M13_ANKYLOSPON_STRICT	ebi-a-GCST90001827	finn-b-M13_ANKYLOSPON_STRICT	NA	rs2601762	-0.830974	0.631973	0.188548	-2.06964	0.407694	0.435625	0.126231	1.50335
IgD on IgD+	|| id:ebi-a-GCST90001827	Ankylosing spondylitis, strict definition || id:finn-b-M13_ANKYLOSPON_STRICT	ebi-a-GCST90001827	finn-b-M13_ANKYLOSPON_STRICT	NA	rs28669075	-0.470555	0.338479	0.164467	-1.13397	0.192864	0.624656	0.321752	1.21272
IgD on IgD+	|| id:ebi-a-GCST90001827	Ankylosing spondylitis, strict definition || id:finn-b-M13_ANKYLOSPON_STRICT	ebi-a-GCST90001827	finn-b-M13_ANKYLOSPON_STRICT	NA	rs28723652	-0.184332	0.222734	0.407905	-0.620891	0.252227	0.83166	0.537465	1.28689
IgD on IgD+	|| id:ebi-a-GCST90001827	Ankylosing spondylitis, strict definition || id:finn-b-M13_ANKYLOSPON_STRICT	ebi-a-GCST90001827	finn-b-M13_ANKYLOSPON_STRICT	NA	rs403185	-0.289076	0.502521	0.565122	-1.27402	0.695866	0.748956	0.279706	2.00544
IgD on IgD+	|| id:ebi-a-GCST90001827	Ankylosing spondylitis, strict definition || id:finn-b-M13_ANKYLOSPON_STRICT	ebi-a-GCST90001827	finn-b-M13_ANKYLOSPON_STRICT	NA	rs4968675	-0.0856481	0.457562	0.851517	-0.982469	0.811173	0.917917	0.374386	2.25055
IgD on IgD+	|| id:ebi-a-GCST90001827	Ankylosing spondylitis, strict definition || id:finn-b-M13_ANKYLOSPON_STRICT	ebi-a-GCST90001827	finn-b-M13_ANKYLOSPON_STRICT	NA	rs62175190	0.371088	0.587183	0.5274	-0.779791	1.52197	1.44931	0.458502	4.58123
IgD on IgD+	|| id:ebi-a-GCST90001827	Ankylosing spondylitis, strict definition || id:finn-b-M13_ANKYLOSPON_STRICT	ebi-a-GCST90001827	finn-b-M13_ANKYLOSPON_STRICT	NA	rs6476402	-0.228571	0.570536	0.688696	-1.34682	0.889679	0.795669	0.260066	2.43435
IgD on IgD+	|| id:ebi-a-GCST90001827	Ankylosing spondylitis, strict definition || id:finn-b-M13_ANKYLOSPON_STRICT	ebi-a-GCST90001827	finn-b-M13_ANKYLOSPON_STRICT	NA	rs68173597	-0.373318	0.494395	0.450188	-1.34233	0.595695	0.688446	0.261236	1.81429
IgD on IgD+	|| id:ebi-a-GCST90001827	Ankylosing spondylitis, strict definition || id:finn-b-M13_ANKYLOSPON_STRICT	ebi-a-GCST90001827	finn-b-M13_ANKYLOSPON_STRICT	NA	rs709589	-0.148453	0.102892	0.149074	-0.350121	0.0532145	0.86204	0.704603	1.05466
IgD on IgD+	|| id:ebi-a-GCST90001827	Ankylosing spondylitis, strict definition || id:finn-b-M13_ANKYLOSPON_STRICT	ebi-a-GCST90001827	finn-b-M13_ANKYLOSPON_STRICT	NA	rs72715996	-0.217949	0.294045	0.458566	-0.794276	0.358379	0.804167	0.451908	1.43101
IgD on IgD+	|| id:ebi-a-GCST90001827	Ankylosing spondylitis, strict definition || id:finn-b-M13_ANKYLOSPON_STRICT	ebi-a-GCST90001827	finn-b-M13_ANKYLOSPON_STRICT	NA	rs73192651	0.15079	0.501536	0.763676	-0.832221	1.1338	1.16275	0.435082	3.10745
IgD on IgD+	|| id:ebi-a-GCST90001827	Ankylosing spondylitis, strict definition || id:finn-b-M13_ANKYLOSPON_STRICT	ebi-a-GCST90001827	finn-b-M13_ANKYLOSPON_STRICT	NA	rs74322648	-0.138589	0.266382	0.60288	-0.660698	0.38352	0.870586	0.516491	1.46744
IgD on IgD+	|| id:ebi-a-GCST90001827	Ankylosing spondylitis, strict definition || id:finn-b-M13_ANKYLOSPON_STRICT	ebi-a-GCST90001827	finn-b-M13_ANKYLOSPON_STRICT	NA	rs75459915	-0.0485564	0.465879	0.916991	-0.96168	0.864567	0.952604	0.38225	2.37398
IgD on IgD+	|| id:ebi-a-GCST90001827	Ankylosing spondylitis, strict definition || id:finn-b-M13_ANKYLOSPON_STRICT	ebi-a-GCST90001827	finn-b-M13_ANKYLOSPON_STRICT	NA	rs79925536	1.625	1.30578	0.213327	-0.934325	4.18432	5.07842	0.392851	65.6492
IgD on IgD+	|| id:ebi-a-GCST90001827	Ankylosing spondylitis, strict definition || id:finn-b-M13_ANKYLOSPON_STRICT	ebi-a-GCST90001827	finn-b-M13_ANKYLOSPON_STRICT	NA	rs809558	0.471639	0.475524	0.32128	-0.460389	1.40367	1.60262	0.631038	4.0701
IgD on IgD+	|| id:ebi-a-GCST90001827	Ankylosing spondylitis, strict definition || id:finn-b-M13_ANKYLOSPON_STRICT	ebi-a-GCST90001827	finn-b-M13_ANKYLOSPON_STRICT	NA	rs9443423	0.56636	0.396846	0.153536	-0.211459	1.34418	1.76184	0.809403	3.83504
IgD on IgD+	|| id:ebi-a-GCST90001827	Ankylosing spondylitis, strict definition || id:finn-b-M13_ANKYLOSPON_STRICT	ebi-a-GCST90001827	finn-b-M13_ANKYLOSPON_STRICT	NA	All - Inverse variance weighted	-0.144726	0.0679599	0.0332064	-0.277928	-0.0115246	0.865259	0.757352	0.988542
IgD on IgD+	|| id:ebi-a-GCST90001827	Ankylosing spondylitis, strict definition || id:finn-b-M13_ANKYLOSPON_STRICT	ebi-a-GCST90001827	finn-b-M13_ANKYLOSPON_STRICT	NA	All - MR Egger	-0.194487	0.124504	0.134768	-0.438514	0.0495406	0.823257	0.644994	1.05079
CD28 on secreting Treg	|| id:ebi-a-GCST90001887	Ankylosing spondylitis, strict definition || id:finn-b-M13_ANKYLOSPON_STRICT	ebi-a-GCST90001887	finn-b-M13_ANKYLOSPON_STRICT	NA	rs116479405	0.821378	0.470966	0.0811543	-0.101716	1.74447	2.27363	0.903286	5.72288
CD28 on secreting Treg	|| id:ebi-a-GCST90001887	Ankylosing spondylitis, strict definition || id:finn-b-M13_ANKYLOSPON_STRICT	ebi-a-GCST90001887	finn-b-M13_ANKYLOSPON_STRICT	NA	rs1349999	-0.123277	0.471208	0.793616	-1.04685	0.800292	0.884019	0.351044	2.22619
CD28 on secreting Treg	|| id:ebi-a-GCST90001887	Ankylosing spondylitis, strict definition || id:finn-b-M13_ANKYLOSPON_STRICT	ebi-a-GCST90001887	finn-b-M13_ANKYLOSPON_STRICT	NA	rs139007177	0.0576205	0.0790069	0.465813	-0.097233	0.212474	1.05931	0.907345	1.23673
CD28 on secreting Treg	|| id:ebi-a-GCST90001887	Ankylosing spondylitis, strict definition || id:finn-b-M13_ANKYLOSPON_STRICT	ebi-a-GCST90001887	finn-b-M13_ANKYLOSPON_STRICT	NA	rs142599237	0.0496957	0.101957	0.625961	-0.150139	0.24953	1.05095	0.860588	1.28342
CD28 on secreting Treg	|| id:ebi-a-GCST90001887	Ankylosing spondylitis, strict definition || id:finn-b-M13_ANKYLOSPON_STRICT	ebi-a-GCST90001887	finn-b-M13_ANKYLOSPON_STRICT	NA	rs144535716	0.232127	0.159913	0.146617	-0.0813025	0.545557	1.26128	0.921915	1.72557
CD28 on secreting Treg	|| id:ebi-a-GCST90001887	Ankylosing spondylitis, strict definition || id:finn-b-M13_ANKYLOSPON_STRICT	ebi-a-GCST90001887	finn-b-M13_ANKYLOSPON_STRICT	NA	rs144665636	0.249773	0.122542	0.0415228	0.00959153	0.489955	1.28373	1.00964	1.63224
CD28 on secreting Treg	|| id:ebi-a-GCST90001887	Ankylosing spondylitis, strict definition || id:finn-b-M13_ANKYLOSPON_STRICT	ebi-a-GCST90001887	finn-b-M13_ANKYLOSPON_STRICT	NA	rs187188	0.140374	0.337245	0.677237	-0.520626	0.801373	1.1507	0.594149	2.2286
CD28 on secreting Treg	|| id:ebi-a-GCST90001887	Ankylosing spondylitis, strict definition || id:finn-b-M13_ANKYLOSPON_STRICT	ebi-a-GCST90001887	finn-b-M13_ANKYLOSPON_STRICT	NA	rs189158196	-0.978778	0.856323	0.253038	-2.65717	0.699616	0.37577	0.0701463	2.01298
CD28 on secreting Treg	|| id:ebi-a-GCST90001887	Ankylosing spondylitis, strict definition || id:finn-b-M13_ANKYLOSPON_STRICT	ebi-a-GCST90001887	finn-b-M13_ANKYLOSPON_STRICT	NA	rs2270288	0.168548	0.46371	0.716248	-0.740323	1.07742	1.18359	0.47696	2.93709
CD28 on secreting Treg	|| id:ebi-a-GCST90001887	Ankylosing spondylitis, strict definition || id:finn-b-M13_ANKYLOSPON_STRICT	ebi-a-GCST90001887	finn-b-M13_ANKYLOSPON_STRICT	NA	rs2341310	-0.191006	0.338555	0.572632	-0.854573	0.472562	0.826128	0.425465	1.6041
CD28 on secreting Treg	|| id:ebi-a-GCST90001887	Ankylosing spondylitis, strict definition || id:finn-b-M13_ANKYLOSPON_STRICT	ebi-a-GCST90001887	finn-b-M13_ANKYLOSPON_STRICT	NA	rs34460712	1.41404	0.637093	0.0264519	0.165333	2.66274	4.11252	1.17979	14.3355
CD28 on secreting Treg	|| id:ebi-a-GCST90001887	Ankylosing spondylitis, strict definition || id:finn-b-M13_ANKYLOSPON_STRICT	ebi-a-GCST90001887	finn-b-M13_ANKYLOSPON_STRICT	NA	rs3757247	-0.102883	0.389253	0.791541	-0.865819	0.660052	0.902232	0.420707	1.93489
CD28 on secreting Treg	|| id:ebi-a-GCST90001887	Ankylosing spondylitis, strict definition || id:finn-b-M13_ANKYLOSPON_STRICT	ebi-a-GCST90001887	finn-b-M13_ANKYLOSPON_STRICT	NA	rs4906123	0.504966	0.496562	0.30919	-0.468296	1.47823	1.65693	0.626068	4.38517
CD28 on secreting Treg	|| id:ebi-a-GCST90001887	Ankylosing spondylitis, strict definition || id:finn-b-M13_ANKYLOSPON_STRICT	ebi-a-GCST90001887	finn-b-M13_ANKYLOSPON_STRICT	NA	rs62183989	-0.156693	0.207642	0.450471	-0.563672	0.250286	0.854966	0.569115	1.28439
CD28 on secreting Treg	|| id:ebi-a-GCST90001887	Ankylosing spondylitis, strict definition || id:finn-b-M13_ANKYLOSPON_STRICT	ebi-a-GCST90001887	finn-b-M13_ANKYLOSPON_STRICT	NA	rs6766082	0.00686106	0.273928	0.980018	-0.530038	0.54376	1.00688	0.588583	1.72247
CD28 on secreting Treg	|| id:ebi-a-GCST90001887	Ankylosing spondylitis, strict definition || id:finn-b-M13_ANKYLOSPON_STRICT	ebi-a-GCST90001887	finn-b-M13_ANKYLOSPON_STRICT	NA	rs76308995	0.468818	0.270373	0.0829231	-0.0611118	0.998749	1.5981	0.940718	2.71488
CD28 on secreting Treg	|| id:ebi-a-GCST90001887	Ankylosing spondylitis, strict definition || id:finn-b-M13_ANKYLOSPON_STRICT	ebi-a-GCST90001887	finn-b-M13_ANKYLOSPON_STRICT	NA	rs78066273	0.717553	0.404821	0.0763084	-0.0758962	1.511	2.04941	0.926912	4.53127
CD28 on secreting Treg	|| id:ebi-a-GCST90001887	Ankylosing spondylitis, strict definition || id:finn-b-M13_ANKYLOSPON_STRICT	ebi-a-GCST90001887	finn-b-M13_ANKYLOSPON_STRICT	NA	All - Inverse variance weighted	0.116339	0.0499684	0.0198992	0.0184005	0.214277	1.12338	1.01857	1.23897
CD28 on secreting Treg	|| id:ebi-a-GCST90001887	Ankylosing spondylitis, strict definition || id:finn-b-M13_ANKYLOSPON_STRICT	ebi-a-GCST90001887	finn-b-M13_ANKYLOSPON_STRICT	NA	All - MR Egger	0.113606	0.0630711	0.0917993	-0.0100134	0.237225	1.12031	0.990037	1.26773
CCR2 on CD14+ CD16+ monocyte	|| id:ebi-a-GCST90001892	Ankylosing spondylitis, strict definition || id:finn-b-M13_ANKYLOSPON_STRICT	ebi-a-GCST90001892	finn-b-M13_ANKYLOSPON_STRICT	NA	rs10882701	-0.577959	0.366938	0.115237	-1.29716	0.14124	0.561042	0.273308	1.1517
CCR2 on CD14+ CD16+ monocyte	|| id:ebi-a-GCST90001892	Ankylosing spondylitis, strict definition || id:finn-b-M13_ANKYLOSPON_STRICT	ebi-a-GCST90001892	finn-b-M13_ANKYLOSPON_STRICT	NA	rs11110796	-0.353343	0.49848	0.478423	-1.33036	0.623678	0.702336	0.264381	1.86578
CCR2 on CD14+ CD16+ monocyte	|| id:ebi-a-GCST90001892	Ankylosing spondylitis, strict definition || id:finn-b-M13_ANKYLOSPON_STRICT	ebi-a-GCST90001892	finn-b-M13_ANKYLOSPON_STRICT	NA	rs11227302	0.0492958	0.50064	0.921563	-0.931959	1.03055	1.05053	0.393782	2.80261
CCR2 on CD14+ CD16+ monocyte	|| id:ebi-a-GCST90001892	Ankylosing spondylitis, strict definition || id:finn-b-M13_ANKYLOSPON_STRICT	ebi-a-GCST90001892	finn-b-M13_ANKYLOSPON_STRICT	NA	rs117458836	-0.503393	0.430201	0.241947	-1.34659	0.339801	0.604476	0.260127	1.40467
CCR2 on CD14+ CD16+ monocyte	|| id:ebi-a-GCST90001892	Ankylosing spondylitis, strict definition || id:finn-b-M13_ANKYLOSPON_STRICT	ebi-a-GCST90001892	finn-b-M13_ANKYLOSPON_STRICT	NA	rs12778618	-0.808507	1.00654	0.42183	-2.78133	1.16432	0.445523	0.0619559	3.20374
CCR2 on CD14+ CD16+ monocyte	|| id:ebi-a-GCST90001892	Ankylosing spondylitis, strict definition || id:finn-b-M13_ANKYLOSPON_STRICT	ebi-a-GCST90001892	finn-b-M13_ANKYLOSPON_STRICT	NA	rs13170880	0.112165	0.202326	0.579321	-0.284394	0.508723	1.1187	0.75247	1.66317
CCR2 on CD14+ CD16+ monocyte	|| id:ebi-a-GCST90001892	Ankylosing spondylitis, strict definition || id:finn-b-M13_ANKYLOSPON_STRICT	ebi-a-GCST90001892	finn-b-M13_ANKYLOSPON_STRICT	NA	rs143888465	-0.5596	0.203877	0.00605505	-0.959199	-0.16	0.571438	0.3832	0.852144
CCR2 on CD14+ CD16+ monocyte	|| id:ebi-a-GCST90001892	Ankylosing spondylitis, strict definition || id:finn-b-M13_ANKYLOSPON_STRICT	ebi-a-GCST90001892	finn-b-M13_ANKYLOSPON_STRICT	NA	rs144419206	0.00329134	0.15705	0.98328	-0.304527	0.311109	1.0033	0.737472	1.36494
CCR2 on CD14+ CD16+ monocyte	|| id:ebi-a-GCST90001892	Ankylosing spondylitis, strict definition || id:finn-b-M13_ANKYLOSPON_STRICT	ebi-a-GCST90001892	finn-b-M13_ANKYLOSPON_STRICT	NA	rs147613017	0.292683	0.432165	0.498248	-0.55436	1.13973	1.34002	0.57444	3.12591
CCR2 on CD14+ CD16+ monocyte	|| id:ebi-a-GCST90001892	Ankylosing spondylitis, strict definition || id:finn-b-M13_ANKYLOSPON_STRICT	ebi-a-GCST90001892	finn-b-M13_ANKYLOSPON_STRICT	NA	rs1539433	-0.10854	0.105601	0.304032	-0.315519	0.0984389	0.897143	0.72941	1.10345
CCR2 on CD14+ CD16+ monocyte	|| id:ebi-a-GCST90001892	Ankylosing spondylitis, strict definition || id:finn-b-M13_ANKYLOSPON_STRICT	ebi-a-GCST90001892	finn-b-M13_ANKYLOSPON_STRICT	NA	rs2427152	0.0541377	0.449343	0.904101	-0.826574	0.934849	1.05563	0.437546	2.54683
CCR2 on CD14+ CD16+ monocyte	|| id:ebi-a-GCST90001892	Ankylosing spondylitis, strict definition || id:finn-b-M13_ANKYLOSPON_STRICT	ebi-a-GCST90001892	finn-b-M13_ANKYLOSPON_STRICT	NA	rs34648998	-0.308882	0.515687	0.549192	-1.31963	0.701865	0.734267	0.267234	2.01751
CCR2 on CD14+ CD16+ monocyte	|| id:ebi-a-GCST90001892	Ankylosing spondylitis, strict definition || id:finn-b-M13_ANKYLOSPON_STRICT	ebi-a-GCST90001892	finn-b-M13_ANKYLOSPON_STRICT	NA	rs72709963	-0.522866	0.320884	0.103217	-1.1518	0.106067	0.592819	0.316068	1.1119
CCR2 on CD14+ CD16+ monocyte	|| id:ebi-a-GCST90001892	Ankylosing spondylitis, strict definition || id:finn-b-M13_ANKYLOSPON_STRICT	ebi-a-GCST90001892	finn-b-M13_ANKYLOSPON_STRICT	NA	rs7426056	-0.239601	0.246256	0.330567	-0.722263	0.243062	0.786942	0.485652	1.27515
CCR2 on CD14+ CD16+ monocyte	|| id:ebi-a-GCST90001892	Ankylosing spondylitis, strict definition || id:finn-b-M13_ANKYLOSPON_STRICT	ebi-a-GCST90001892	finn-b-M13_ANKYLOSPON_STRICT	NA	rs752641	-1.08427	1.14992	0.345726	-3.33811	1.16957	0.338148	0.0355041	3.2206
CCR2 on CD14+ CD16+ monocyte	|| id:ebi-a-GCST90001892	Ankylosing spondylitis, strict definition || id:finn-b-M13_ANKYLOSPON_STRICT	ebi-a-GCST90001892	finn-b-M13_ANKYLOSPON_STRICT	NA	rs78977206	0.514039	0.322131	0.110546	-0.117338	1.14542	1.67203	0.889285	3.14375
CCR2 on CD14+ CD16+ monocyte	|| id:ebi-a-GCST90001892	Ankylosing spondylitis, strict definition || id:finn-b-M13_ANKYLOSPON_STRICT	ebi-a-GCST90001892	finn-b-M13_ANKYLOSPON_STRICT	NA	rs7960927	-0.593836	0.341769	0.0822925	-1.2637	0.0760311	0.552205	0.282606	1.079
CCR2 on CD14+ CD16+ monocyte	|| id:ebi-a-GCST90001892	Ankylosing spondylitis, strict definition || id:finn-b-M13_ANKYLOSPON_STRICT	ebi-a-GCST90001892	finn-b-M13_ANKYLOSPON_STRICT	NA	rs79881476	-0.187313	0.278885	0.501807	-0.733927	0.359302	0.829184	0.48002	1.43233
CCR2 on CD14+ CD16+ monocyte	|| id:ebi-a-GCST90001892	Ankylosing spondylitis, strict definition || id:finn-b-M13_ANKYLOSPON_STRICT	ebi-a-GCST90001892	finn-b-M13_ANKYLOSPON_STRICT	NA	All - Inverse variance weighted	-0.15066	0.0641249	0.0187999	-0.276345	-0.0249751	0.86014	0.758551	0.975334
CCR2 on CD14+ CD16+ monocyte	|| id:ebi-a-GCST90001892	Ankylosing spondylitis, strict definition || id:finn-b-M13_ANKYLOSPON_STRICT	ebi-a-GCST90001892	finn-b-M13_ANKYLOSPON_STRICT	NA	All - MR Egger	-0.117554	0.106602	0.286453	-0.326495	0.0913865	0.889092	0.721448	1.09569
CD86 on CD62L+ myeloid DC	|| id:ebi-a-GCST90001904	Ankylosing spondylitis, strict definition || id:finn-b-M13_ANKYLOSPON_STRICT	ebi-a-GCST90001904	finn-b-M13_ANKYLOSPON_STRICT	NA	rs112834744	-0.214286	0.244656	0.381103	-0.693811	0.26524	0.807118	0.499668	1.30374
CD86 on CD62L+ myeloid DC	|| id:ebi-a-GCST90001904	Ankylosing spondylitis, strict definition || id:finn-b-M13_ANKYLOSPON_STRICT	ebi-a-GCST90001904	finn-b-M13_ANKYLOSPON_STRICT	NA	rs112932872	0.254608	0.115098	0.0269601	0.0290157	0.4802	1.28996	1.02944	1.6164
CD86 on CD62L+ myeloid DC	|| id:ebi-a-GCST90001904	Ankylosing spondylitis, strict definition || id:finn-b-M13_ANKYLOSPON_STRICT	ebi-a-GCST90001904	finn-b-M13_ANKYLOSPON_STRICT	NA	rs116105787	-0.0469751	0.151423	0.756391	-0.343765	0.249815	0.954111	0.709095	1.28379
CD86 on CD62L+ myeloid DC	|| id:ebi-a-GCST90001904	Ankylosing spondylitis, strict definition || id:finn-b-M13_ANKYLOSPON_STRICT	ebi-a-GCST90001904	finn-b-M13_ANKYLOSPON_STRICT	NA	rs116499957	0.169201	0.389084	0.663657	-0.593404	0.931805	1.18436	0.552444	2.53909
CD86 on CD62L+ myeloid DC	|| id:ebi-a-GCST90001904	Ankylosing spondylitis, strict definition || id:finn-b-M13_ANKYLOSPON_STRICT	ebi-a-GCST90001904	finn-b-M13_ANKYLOSPON_STRICT	NA	rs12076726	0.204692	0.402924	0.611442	-0.585039	0.994424	1.22715	0.557084	2.70317
CD86 on CD62L+ myeloid DC	|| id:ebi-a-GCST90001904	Ankylosing spondylitis, strict definition || id:finn-b-M13_ANKYLOSPON_STRICT	ebi-a-GCST90001904	finn-b-M13_ANKYLOSPON_STRICT	NA	rs139387290	1.02347	0.947653	0.280139	-0.833927	2.88087	2.78284	0.43434	17.8298
CD86 on CD62L+ myeloid DC	|| id:ebi-a-GCST90001904	Ankylosing spondylitis, strict definition || id:finn-b-M13_ANKYLOSPON_STRICT	ebi-a-GCST90001904	finn-b-M13_ANKYLOSPON_STRICT	NA	rs143092602	0.330446	0.652357	0.612476	-0.948173	1.60906	1.39159	0.387448	4.99814
CD86 on CD62L+ myeloid DC	|| id:ebi-a-GCST90001904	Ankylosing spondylitis, strict definition || id:finn-b-M13_ANKYLOSPON_STRICT	ebi-a-GCST90001904	finn-b-M13_ANKYLOSPON_STRICT	NA	rs151105922	-0.0363825	0.436071	0.933508	-0.891081	0.818316	0.964271	0.410212	2.26668
CD86 on CD62L+ myeloid DC	|| id:ebi-a-GCST90001904	Ankylosing spondylitis, strict definition || id:finn-b-M13_ANKYLOSPON_STRICT	ebi-a-GCST90001904	finn-b-M13_ANKYLOSPON_STRICT	NA	rs2105590	0.161533	0.428474	0.706176	-0.678275	1.00134	1.17531	0.507492	2.72193
CD86 on CD62L+ myeloid DC	|| id:ebi-a-GCST90001904	Ankylosing spondylitis, strict definition || id:finn-b-M13_ANKYLOSPON_STRICT	ebi-a-GCST90001904	finn-b-M13_ANKYLOSPON_STRICT	NA	rs2737282	0.560197	0.542998	0.302225	-0.504079	1.62447	1.75102	0.604062	5.07574
CD86 on CD62L+ myeloid DC	|| id:ebi-a-GCST90001904	Ankylosing spondylitis, strict definition || id:finn-b-M13_ANKYLOSPON_STRICT	ebi-a-GCST90001904	finn-b-M13_ANKYLOSPON_STRICT	NA	rs2835746	0.369534	0.439504	0.400462	-0.491895	1.23096	1.44706	0.611467	3.42452
CD86 on CD62L+ myeloid DC	|| id:ebi-a-GCST90001904	Ankylosing spondylitis, strict definition || id:finn-b-M13_ANKYLOSPON_STRICT	ebi-a-GCST90001904	finn-b-M13_ANKYLOSPON_STRICT	NA	rs55989590	-0.671657	0.431138	0.119264	-1.51669	0.173373	0.510862	0.219438	1.18931
CD86 on CD62L+ myeloid DC	|| id:ebi-a-GCST90001904	Ankylosing spondylitis, strict definition || id:finn-b-M13_ANKYLOSPON_STRICT	ebi-a-GCST90001904	finn-b-M13_ANKYLOSPON_STRICT	NA	rs56286676	-0.405102	1.04493	0.69825	-2.45316	1.64295	0.666909	0.0860215	5.17042
CD86 on CD62L+ myeloid DC	|| id:ebi-a-GCST90001904	Ankylosing spondylitis, strict definition || id:finn-b-M13_ANKYLOSPON_STRICT	ebi-a-GCST90001904	finn-b-M13_ANKYLOSPON_STRICT	NA	rs62469564	0.100358	0.293412	0.732322	-0.47473	0.675447	1.10557	0.622053	1.96491
CD86 on CD62L+ myeloid DC	|| id:ebi-a-GCST90001904	Ankylosing spondylitis, strict definition || id:finn-b-M13_ANKYLOSPON_STRICT	ebi-a-GCST90001904	finn-b-M13_ANKYLOSPON_STRICT	NA	rs6830352	0.344544	0.542824	0.525607	-0.71939	1.40848	1.41135	0.487049	4.08973
CD86 on CD62L+ myeloid DC	|| id:ebi-a-GCST90001904	Ankylosing spondylitis, strict definition || id:finn-b-M13_ANKYLOSPON_STRICT	ebi-a-GCST90001904	finn-b-M13_ANKYLOSPON_STRICT	NA	rs7307939	0.135202	0.511129	0.791382	-0.866612	1.13702	1.14477	0.420373	3.11745
CD86 on CD62L+ myeloid DC	|| id:ebi-a-GCST90001904	Ankylosing spondylitis, strict definition || id:finn-b-M13_ANKYLOSPON_STRICT	ebi-a-GCST90001904	finn-b-M13_ANKYLOSPON_STRICT	NA	rs759125	0.379258	0.418676	0.365015	-0.441347	1.19986	1.4612	0.643169	3.31966
CD86 on CD62L+ myeloid DC	|| id:ebi-a-GCST90001904	Ankylosing spondylitis, strict definition || id:finn-b-M13_ANKYLOSPON_STRICT	ebi-a-GCST90001904	finn-b-M13_ANKYLOSPON_STRICT	NA	rs76607076	0.301802	0.40259	0.453465	-0.487275	1.09088	1.35229	0.614298	2.97689
CD86 on CD62L+ myeloid DC	|| id:ebi-a-GCST90001904	Ankylosing spondylitis, strict definition || id:finn-b-M13_ANKYLOSPON_STRICT	ebi-a-GCST90001904	finn-b-M13_ANKYLOSPON_STRICT	NA	rs76831090	0.576454	0.521287	0.268801	-0.445269	1.59818	1.77972	0.640652	4.94401
CD86 on CD62L+ myeloid DC	|| id:ebi-a-GCST90001904	Ankylosing spondylitis, strict definition || id:finn-b-M13_ANKYLOSPON_STRICT	ebi-a-GCST90001904	finn-b-M13_ANKYLOSPON_STRICT	NA	rs9834116	0.281427	0.463098	0.543383	-0.626245	1.1891	1.32502	0.534595	3.28412
CD86 on CD62L+ myeloid DC	|| id:ebi-a-GCST90001904	Ankylosing spondylitis, strict definition || id:finn-b-M13_ANKYLOSPON_STRICT	ebi-a-GCST90001904	finn-b-M13_ANKYLOSPON_STRICT	NA	rs9848900	0.0938014	0.356007	0.792179	-0.603971	0.791574	1.09834	0.546636	2.20687
CD86 on CD62L+ myeloid DC	|| id:ebi-a-GCST90001904	Ankylosing spondylitis, strict definition || id:finn-b-M13_ANKYLOSPON_STRICT	ebi-a-GCST90001904	finn-b-M13_ANKYLOSPON_STRICT	NA	All - Inverse variance weighted	0.131171	0.0667337	0.049346	0.00037304	0.261969	1.14016	1.00037	1.29949
CD86 on CD62L+ myeloid DC	|| id:ebi-a-GCST90001904	Ankylosing spondylitis, strict definition || id:finn-b-M13_ANKYLOSPON_STRICT	ebi-a-GCST90001904	finn-b-M13_ANKYLOSPON_STRICT	NA	All - MR Egger	0.0945258	0.0963755	0.339013	-0.0943703	0.283422	1.09914	0.909946	1.32767
CD86 on granulocyte	|| id:ebi-a-GCST90001906	Ankylosing spondylitis, strict definition || id:finn-b-M13_ANKYLOSPON_STRICT	ebi-a-GCST90001906	finn-b-M13_ANKYLOSPON_STRICT	NA	rs11653491	-0.523175	0.373333	0.161106	-1.25491	0.208559	0.592636	0.285102	1.2319
CD86 on granulocyte	|| id:ebi-a-GCST90001906	Ankylosing spondylitis, strict definition || id:finn-b-M13_ANKYLOSPON_STRICT	ebi-a-GCST90001906	finn-b-M13_ANKYLOSPON_STRICT	NA	rs117974128	0.722345	0.610842	0.236992	-0.474905	1.91959	2.05926	0.621944	6.81819
CD86 on granulocyte	|| id:ebi-a-GCST90001906	Ankylosing spondylitis, strict definition || id:finn-b-M13_ANKYLOSPON_STRICT	ebi-a-GCST90001906	finn-b-M13_ANKYLOSPON_STRICT	NA	rs12675298	0.365538	0.638266	0.566844	-0.885462	1.61654	1.44129	0.412523	5.03563
CD86 on granulocyte	|| id:ebi-a-GCST90001906	Ankylosing spondylitis, strict definition || id:finn-b-M13_ANKYLOSPON_STRICT	ebi-a-GCST90001906	finn-b-M13_ANKYLOSPON_STRICT	NA	rs138095875	0.198989	0.420059	0.635701	-0.624326	1.0223	1.22017	0.535623	2.77959
CD86 on granulocyte	|| id:ebi-a-GCST90001906	Ankylosing spondylitis, strict definition || id:finn-b-M13_ANKYLOSPON_STRICT	ebi-a-GCST90001906	finn-b-M13_ANKYLOSPON_STRICT	NA	rs139095969	0.123303	0.485133	0.799369	-0.827557	1.07416	1.13123	0.437116	2.92754
CD86 on granulocyte	|| id:ebi-a-GCST90001906	Ankylosing spondylitis, strict definition || id:finn-b-M13_ANKYLOSPON_STRICT	ebi-a-GCST90001906	finn-b-M13_ANKYLOSPON_STRICT	NA	rs147621180	0.139019	0.20334	0.494179	-0.259528	0.537566	1.14915	0.771416	1.71184
CD86 on granulocyte	|| id:ebi-a-GCST90001906	Ankylosing spondylitis, strict definition || id:finn-b-M13_ANKYLOSPON_STRICT	ebi-a-GCST90001906	finn-b-M13_ANKYLOSPON_STRICT	NA	rs17473967	-0.150437	0.253121	0.552293	-0.646554	0.34568	0.860332	0.523848	1.41295
CD86 on granulocyte	|| id:ebi-a-GCST90001906	Ankylosing spondylitis, strict definition || id:finn-b-M13_ANKYLOSPON_STRICT	ebi-a-GCST90001906	finn-b-M13_ANKYLOSPON_STRICT	NA	rs17613315	0.599928	0.400794	0.134432	-0.185628	1.38548	1.82199	0.830583	3.99676
CD86 on granulocyte	|| id:ebi-a-GCST90001906	Ankylosing spondylitis, strict definition || id:finn-b-M13_ANKYLOSPON_STRICT	ebi-a-GCST90001906	finn-b-M13_ANKYLOSPON_STRICT	NA	rs187015	0.331197	0.417379	0.427478	-0.486866	1.14926	1.39263	0.614549	3.15585
CD86 on granulocyte	|| id:ebi-a-GCST90001906	Ankylosing spondylitis, strict definition || id:finn-b-M13_ANKYLOSPON_STRICT	ebi-a-GCST90001906	finn-b-M13_ANKYLOSPON_STRICT	NA	rs445	-0.0759981	0.593074	0.898036	-1.23842	1.08643	0.926818	0.289841	2.96366
CD86 on granulocyte	|| id:ebi-a-GCST90001906	Ankylosing spondylitis, strict definition || id:finn-b-M13_ANKYLOSPON_STRICT	ebi-a-GCST90001906	finn-b-M13_ANKYLOSPON_STRICT	NA	rs6123226	0.515783	0.393091	0.189479	-0.254675	1.28624	1.67495	0.775168	3.61916
CD86 on granulocyte	|| id:ebi-a-GCST90001906	Ankylosing spondylitis, strict definition || id:finn-b-M13_ANKYLOSPON_STRICT	ebi-a-GCST90001906	finn-b-M13_ANKYLOSPON_STRICT	NA	rs62109982	0.658244	0.854389	0.441047	-1.01636	2.33285	1.9314	0.36191	10.3072
CD86 on granulocyte	|| id:ebi-a-GCST90001906	Ankylosing spondylitis, strict definition || id:finn-b-M13_ANKYLOSPON_STRICT	ebi-a-GCST90001906	finn-b-M13_ANKYLOSPON_STRICT	NA	rs62493338	-1.14553	0.766449	0.135019	-2.64777	0.356706	0.318054	0.0708087	1.42862
CD86 on granulocyte	|| id:ebi-a-GCST90001906	Ankylosing spondylitis, strict definition || id:finn-b-M13_ANKYLOSPON_STRICT	ebi-a-GCST90001906	finn-b-M13_ANKYLOSPON_STRICT	NA	rs62546664	0.657224	0.467894	0.160128	-0.259849	1.5743	1.92943	0.771168	4.82734
CD86 on granulocyte	|| id:ebi-a-GCST90001906	Ankylosing spondylitis, strict definition || id:finn-b-M13_ANKYLOSPON_STRICT	ebi-a-GCST90001906	finn-b-M13_ANKYLOSPON_STRICT	NA	rs7002813	0.514025	0.372472	0.167576	-0.216021	1.24407	1.67201	0.805718	3.46971
CD86 on granulocyte	|| id:ebi-a-GCST90001906	Ankylosing spondylitis, strict definition || id:finn-b-M13_ANKYLOSPON_STRICT	ebi-a-GCST90001906	finn-b-M13_ANKYLOSPON_STRICT	NA	rs74336201	0.308356	0.313747	0.325697	-0.306588	0.923299	1.36119	0.735954	2.51758
CD86 on granulocyte	|| id:ebi-a-GCST90001906	Ankylosing spondylitis, strict definition || id:finn-b-M13_ANKYLOSPON_STRICT	ebi-a-GCST90001906	finn-b-M13_ANKYLOSPON_STRICT	NA	rs7663443	0.453141	0.429517	0.291425	-0.388712	1.29499	1.57325	0.677929	3.65098
CD86 on granulocyte	|| id:ebi-a-GCST90001906	Ankylosing spondylitis, strict definition || id:finn-b-M13_ANKYLOSPON_STRICT	ebi-a-GCST90001906	finn-b-M13_ANKYLOSPON_STRICT	NA	rs886929	0.309992	0.537372	0.564029	-0.743257	1.36324	1.36341	0.475562	3.90884
CD86 on granulocyte	|| id:ebi-a-GCST90001906	Ankylosing spondylitis, strict definition || id:finn-b-M13_ANKYLOSPON_STRICT	ebi-a-GCST90001906	finn-b-M13_ANKYLOSPON_STRICT	NA	rs915125	0.294334	0.459897	0.522173	-0.607064	1.19573	1.34223	0.544948	3.30598
CD86 on granulocyte	|| id:ebi-a-GCST90001906	Ankylosing spondylitis, strict definition || id:finn-b-M13_ANKYLOSPON_STRICT	ebi-a-GCST90001906	finn-b-M13_ANKYLOSPON_STRICT	NA	rs951076	-0.107967	0.480268	0.82213	-1.04929	0.833358	0.897657	0.350185	2.30103
CD86 on granulocyte	|| id:ebi-a-GCST90001906	Ankylosing spondylitis, strict definition || id:finn-b-M13_ANKYLOSPON_STRICT	ebi-a-GCST90001906	finn-b-M13_ANKYLOSPON_STRICT	NA	All - Inverse variance weighted	0.188097	0.0889978	0.0345575	0.0136617	0.362533	1.20695	1.01376	1.43696
CD86 on granulocyte	|| id:ebi-a-GCST90001906	Ankylosing spondylitis, strict definition || id:finn-b-M13_ANKYLOSPON_STRICT	ebi-a-GCST90001906	finn-b-M13_ANKYLOSPON_STRICT	NA	All - MR Egger	0.191092	0.156884	0.23893	-0.116399	0.498584	1.21057	0.89012	1.64639
CCR7 on naive CD8br	|| id:ebi-a-GCST90001908	Ankylosing spondylitis, strict definition || id:finn-b-M13_ANKYLOSPON_STRICT	ebi-a-GCST90001908	finn-b-M13_ANKYLOSPON_STRICT	NA	rs112171230	-0.0745537	0.322716	0.8173	-0.707077	0.55797	0.928158	0.493083	1.74712
CCR7 on naive CD8br	|| id:ebi-a-GCST90001908	Ankylosing spondylitis, strict definition || id:finn-b-M13_ANKYLOSPON_STRICT	ebi-a-GCST90001908	finn-b-M13_ANKYLOSPON_STRICT	NA	rs114222516	-0.567289	0.401258	0.157427	-1.35376	0.219177	0.56706	0.258269	1.24505
CCR7 on naive CD8br	|| id:ebi-a-GCST90001908	Ankylosing spondylitis, strict definition || id:finn-b-M13_ANKYLOSPON_STRICT	ebi-a-GCST90001908	finn-b-M13_ANKYLOSPON_STRICT	NA	rs116872842	0.0773481	1.22136	0.949504	-2.31652	2.47122	1.08042	0.0986159	11.8369
CCR7 on naive CD8br	|| id:ebi-a-GCST90001908	Ankylosing spondylitis, strict definition || id:finn-b-M13_ANKYLOSPON_STRICT	ebi-a-GCST90001908	finn-b-M13_ANKYLOSPON_STRICT	NA	rs12593799	0.0802596	0.267418	0.76408	-0.44388	0.604399	1.08357	0.641543	1.83015
CCR7 on naive CD8br	|| id:ebi-a-GCST90001908	Ankylosing spondylitis, strict definition || id:finn-b-M13_ANKYLOSPON_STRICT	ebi-a-GCST90001908	finn-b-M13_ANKYLOSPON_STRICT	NA	rs13261112	-1.59372	1.436	0.267071	-4.40829	1.22084	0.203168	0.012176	3.39004
CCR7 on naive CD8br	|| id:ebi-a-GCST90001908	Ankylosing spondylitis, strict definition || id:finn-b-M13_ANKYLOSPON_STRICT	ebi-a-GCST90001908	finn-b-M13_ANKYLOSPON_STRICT	NA	rs13295814	-0.518838	0.457614	0.256882	-1.41576	0.378085	0.595212	0.242741	1.45949
CCR7 on naive CD8br	|| id:ebi-a-GCST90001908	Ankylosing spondylitis, strict definition || id:finn-b-M13_ANKYLOSPON_STRICT	ebi-a-GCST90001908	finn-b-M13_ANKYLOSPON_STRICT	NA	rs139036545	-0.220717	0.15671	0.158999	-0.527869	0.0864341	0.801943	0.589861	1.09028
CCR7 on naive CD8br	|| id:ebi-a-GCST90001908	Ankylosing spondylitis, strict definition || id:finn-b-M13_ANKYLOSPON_STRICT	ebi-a-GCST90001908	finn-b-M13_ANKYLOSPON_STRICT	NA	rs143859887	-0.388076	0.198549	0.050635	-0.777232	0.00108013	0.678361	0.459677	1.00108
CCR7 on naive CD8br	|| id:ebi-a-GCST90001908	Ankylosing spondylitis, strict definition || id:finn-b-M13_ANKYLOSPON_STRICT	ebi-a-GCST90001908	finn-b-M13_ANKYLOSPON_STRICT	NA	rs146494321	0.286162	0.355535	0.42089	-0.410686	0.983011	1.33131	0.663195	2.67249
CCR7 on naive CD8br	|| id:ebi-a-GCST90001908	Ankylosing spondylitis, strict definition || id:finn-b-M13_ANKYLOSPON_STRICT	ebi-a-GCST90001908	finn-b-M13_ANKYLOSPON_STRICT	NA	rs146790974	-0.944315	1.74052	0.587442	-4.35574	2.46711	0.388946	0.0128329	11.7884
CCR7 on naive CD8br	|| id:ebi-a-GCST90001908	Ankylosing spondylitis, strict definition || id:finn-b-M13_ANKYLOSPON_STRICT	ebi-a-GCST90001908	finn-b-M13_ANKYLOSPON_STRICT	NA	rs1492564	0.296998	0.459716	0.518248	-0.604044	1.19804	1.34581	0.546597	3.31362
CCR7 on naive CD8br	|| id:ebi-a-GCST90001908	Ankylosing spondylitis, strict definition || id:finn-b-M13_ANKYLOSPON_STRICT	ebi-a-GCST90001908	finn-b-M13_ANKYLOSPON_STRICT	NA	rs187179931	0.595186	0.310066	0.054915	-0.0125427	1.20291	1.81337	0.987536	3.32981
CCR7 on naive CD8br	|| id:ebi-a-GCST90001908	Ankylosing spondylitis, strict definition || id:finn-b-M13_ANKYLOSPON_STRICT	ebi-a-GCST90001908	finn-b-M13_ANKYLOSPON_STRICT	NA	rs188524489	0.0808731	0.298264	0.786279	-0.503725	0.665471	1.08423	0.604275	1.94541
CCR7 on naive CD8br	|| id:ebi-a-GCST90001908	Ankylosing spondylitis, strict definition || id:finn-b-M13_ANKYLOSPON_STRICT	ebi-a-GCST90001908	finn-b-M13_ANKYLOSPON_STRICT	NA	rs2204128	-0.463934	0.287234	0.106273	-1.02691	0.0990451	0.628805	0.358111	1.10412
CCR7 on naive CD8br	|| id:ebi-a-GCST90001908	Ankylosing spondylitis, strict definition || id:finn-b-M13_ANKYLOSPON_STRICT	ebi-a-GCST90001908	finn-b-M13_ANKYLOSPON_STRICT	NA	rs2228015	-0.536134	0.505609	0.288976	-1.52713	0.45486	0.585006	0.217159	1.57595
CCR7 on naive CD8br	|| id:ebi-a-GCST90001908	Ankylosing spondylitis, strict definition || id:finn-b-M13_ANKYLOSPON_STRICT	ebi-a-GCST90001908	finn-b-M13_ANKYLOSPON_STRICT	NA	rs3806092	0.94783	0.558172	0.0894893	-0.146187	2.04185	2.58011	0.863997	7.70482
CCR7 on naive CD8br	|| id:ebi-a-GCST90001908	Ankylosing spondylitis, strict definition || id:finn-b-M13_ANKYLOSPON_STRICT	ebi-a-GCST90001908	finn-b-M13_ANKYLOSPON_STRICT	NA	rs460267	-0.19391	0.459936	0.673315	-1.09538	0.707564	0.823732	0.334411	2.02904
CCR7 on naive CD8br	|| id:ebi-a-GCST90001908	Ankylosing spondylitis, strict definition || id:finn-b-M13_ANKYLOSPON_STRICT	ebi-a-GCST90001908	finn-b-M13_ANKYLOSPON_STRICT	NA	rs5020353	-0.00526316	0.274641	0.98471	-0.54356	0.533033	0.994751	0.580677	1.70409
CCR7 on naive CD8br	|| id:ebi-a-GCST90001908	Ankylosing spondylitis, strict definition || id:finn-b-M13_ANKYLOSPON_STRICT	ebi-a-GCST90001908	finn-b-M13_ANKYLOSPON_STRICT	NA	rs56043797	-0.887262	0.433382	0.0406289	-1.73669	-0.0378331	0.411782	0.176102	0.962874
CCR7 on naive CD8br	|| id:ebi-a-GCST90001908	Ankylosing spondylitis, strict definition || id:finn-b-M13_ANKYLOSPON_STRICT	ebi-a-GCST90001908	finn-b-M13_ANKYLOSPON_STRICT	NA	rs6925194	-0.349736	0.513181	0.495551	-1.35557	0.656098	0.704874	0.2578	1.92726
CCR7 on naive CD8br	|| id:ebi-a-GCST90001908	Ankylosing spondylitis, strict definition || id:finn-b-M13_ANKYLOSPON_STRICT	ebi-a-GCST90001908	finn-b-M13_ANKYLOSPON_STRICT	NA	rs7629505	-0.324624	0.46635	0.486369	-1.23867	0.589422	0.722799	0.289769	1.80295
CCR7 on naive CD8br	|| id:ebi-a-GCST90001908	Ankylosing spondylitis, strict definition || id:finn-b-M13_ANKYLOSPON_STRICT	ebi-a-GCST90001908	finn-b-M13_ANKYLOSPON_STRICT	NA	rs7924111	-0.0994812	0.319648	0.755633	-0.725991	0.527029	0.905307	0.483845	1.69389
CCR7 on naive CD8br	|| id:ebi-a-GCST90001908	Ankylosing spondylitis, strict definition || id:finn-b-M13_ANKYLOSPON_STRICT	ebi-a-GCST90001908	finn-b-M13_ANKYLOSPON_STRICT	NA	rs8179096	-0.00848984	0.294314	0.976987	-0.585346	0.568366	0.991546	0.556913	1.76538
CCR7 on naive CD8br	|| id:ebi-a-GCST90001908	Ankylosing spondylitis, strict definition || id:finn-b-M13_ANKYLOSPON_STRICT	ebi-a-GCST90001908	finn-b-M13_ANKYLOSPON_STRICT	NA	rs842297	-0.370123	0.336242	0.271	-1.02916	0.288912	0.690649	0.357308	1.33497
CCR7 on naive CD8br	|| id:ebi-a-GCST90001908	Ankylosing spondylitis, strict definition || id:finn-b-M13_ANKYLOSPON_STRICT	ebi-a-GCST90001908	finn-b-M13_ANKYLOSPON_STRICT	NA	All - Inverse variance weighted	-0.148216	0.0693295	0.0325292	-0.284102	-0.01233	0.862245	0.75269	0.987746
CCR7 on naive CD8br	|| id:ebi-a-GCST90001908	Ankylosing spondylitis, strict definition || id:finn-b-M13_ANKYLOSPON_STRICT	ebi-a-GCST90001908	finn-b-M13_ANKYLOSPON_STRICT	NA	All - MR Egger	-0.128632	0.113227	0.268158	-0.350557	0.0932929	0.879297	0.704295	1.09778
CD25 on activated Treg	|| id:ebi-a-GCST90001939	Ankylosing spondylitis, strict definition || id:finn-b-M13_ANKYLOSPON_STRICT	ebi-a-GCST90001939	finn-b-M13_ANKYLOSPON_STRICT	NA	rs111871083	-0.423126	0.6169	0.492782	-1.63225	0.785997	0.654996	0.195489	2.19459
CD25 on activated Treg	|| id:ebi-a-GCST90001939	Ankylosing spondylitis, strict definition || id:finn-b-M13_ANKYLOSPON_STRICT	ebi-a-GCST90001939	finn-b-M13_ANKYLOSPON_STRICT	NA	rs112819427	-0.432771	1.11867	0.698859	-2.62537	1.75983	0.648709	0.0724131	5.81142
CD25 on activated Treg	|| id:ebi-a-GCST90001939	Ankylosing spondylitis, strict definition || id:finn-b-M13_ANKYLOSPON_STRICT	ebi-a-GCST90001939	finn-b-M13_ANKYLOSPON_STRICT	NA	rs113116201	0.189839	0.291658	0.515114	-0.381811	0.761489	1.20905	0.682624	2.14146
CD25 on activated Treg	|| id:ebi-a-GCST90001939	Ankylosing spondylitis, strict definition || id:finn-b-M13_ANKYLOSPON_STRICT	ebi-a-GCST90001939	finn-b-M13_ANKYLOSPON_STRICT	NA	rs114746521	0.77282	0.44781	0.0843875	-0.104887	1.65053	2.16587	0.900426	5.20973
CD25 on activated Treg	|| id:ebi-a-GCST90001939	Ankylosing spondylitis, strict definition || id:finn-b-M13_ANKYLOSPON_STRICT	ebi-a-GCST90001939	finn-b-M13_ANKYLOSPON_STRICT	NA	rs11578578	0.754034	0.386308	0.0509502	-0.00312958	1.5112	2.12556	0.996875	4.53216
CD25 on activated Treg	|| id:ebi-a-GCST90001939	Ankylosing spondylitis, strict definition || id:finn-b-M13_ANKYLOSPON_STRICT	ebi-a-GCST90001939	finn-b-M13_ANKYLOSPON_STRICT	NA	rs117690070	-2.15736	1.79961	0.230608	-5.6846	1.36988	0.115629	0.00339788	3.93486
CD25 on activated Treg	|| id:ebi-a-GCST90001939	Ankylosing spondylitis, strict definition || id:finn-b-M13_ANKYLOSPON_STRICT	ebi-a-GCST90001939	finn-b-M13_ANKYLOSPON_STRICT	NA	rs1332159	0.276378	0.451181	0.540164	-0.607937	1.16069	1.31835	0.544473	3.19214
CD25 on activated Treg	|| id:ebi-a-GCST90001939	Ankylosing spondylitis, strict definition || id:finn-b-M13_ANKYLOSPON_STRICT	ebi-a-GCST90001939	finn-b-M13_ANKYLOSPON_STRICT	NA	rs145947216	-0.877778	1.01784	0.38847	-2.87274	1.11718	0.415706	0.056544	3.05623
CD25 on activated Treg	|| id:ebi-a-GCST90001939	Ankylosing spondylitis, strict definition || id:finn-b-M13_ANKYLOSPON_STRICT	ebi-a-GCST90001939	finn-b-M13_ANKYLOSPON_STRICT	NA	rs16843666	0.0247748	0.445383	0.95564	-0.848176	0.897725	1.02508	0.428195	2.45401
CD25 on activated Treg	|| id:ebi-a-GCST90001939	Ankylosing spondylitis, strict definition || id:finn-b-M13_ANKYLOSPON_STRICT	ebi-a-GCST90001939	finn-b-M13_ANKYLOSPON_STRICT	NA	rs16903407	1.0181	0.341899	0.00290346	0.347978	1.68822	2.76793	1.4162	5.40986
CD25 on activated Treg	|| id:ebi-a-GCST90001939	Ankylosing spondylitis, strict definition || id:finn-b-M13_ANKYLOSPON_STRICT	ebi-a-GCST90001939	finn-b-M13_ANKYLOSPON_STRICT	NA	rs6939307	-0.397496	0.568858	0.484701	-1.51246	0.717465	0.672001	0.220368	2.04923
CD25 on activated Treg	|| id:ebi-a-GCST90001939	Ankylosing spondylitis, strict definition || id:finn-b-M13_ANKYLOSPON_STRICT	ebi-a-GCST90001939	finn-b-M13_ANKYLOSPON_STRICT	NA	rs73215328	0.49323	0.506125	0.329797	-0.498775	1.48524	1.6376	0.607274	4.416
CD25 on activated Treg	|| id:ebi-a-GCST90001939	Ankylosing spondylitis, strict definition || id:finn-b-M13_ANKYLOSPON_STRICT	ebi-a-GCST90001939	finn-b-M13_ANKYLOSPON_STRICT	NA	rs76542581	-0.00639825	0.421036	0.987875	-0.831629	0.818833	0.993622	0.435339	2.26785
CD25 on activated Treg	|| id:ebi-a-GCST90001939	Ankylosing spondylitis, strict definition || id:finn-b-M13_ANKYLOSPON_STRICT	ebi-a-GCST90001939	finn-b-M13_ANKYLOSPON_STRICT	NA	rs77205061	0.407221	0.577246	0.480527	-0.724181	1.53862	1.50264	0.484721	4.65817
CD25 on activated Treg	|| id:ebi-a-GCST90001939	Ankylosing spondylitis, strict definition || id:finn-b-M13_ANKYLOSPON_STRICT	ebi-a-GCST90001939	finn-b-M13_ANKYLOSPON_STRICT	NA	rs77993403	-0.289855	0.464076	0.532244	-1.19944	0.619735	0.748372	0.301361	1.85844
CD25 on activated Treg	|| id:ebi-a-GCST90001939	Ankylosing spondylitis, strict definition || id:finn-b-M13_ANKYLOSPON_STRICT	ebi-a-GCST90001939	finn-b-M13_ANKYLOSPON_STRICT	NA	rs78257733	1.55068	0.921963	0.092581	-0.256364	3.35773	4.71469	0.773861	28.724
CD25 on activated Treg	|| id:ebi-a-GCST90001939	Ankylosing spondylitis, strict definition || id:finn-b-M13_ANKYLOSPON_STRICT	ebi-a-GCST90001939	finn-b-M13_ANKYLOSPON_STRICT	NA	rs7999263	-0.0587229	0.45439	0.897172	-0.949327	0.831881	0.942968	0.387001	2.29764
CD25 on activated Treg	|| id:ebi-a-GCST90001939	Ankylosing spondylitis, strict definition || id:finn-b-M13_ANKYLOSPON_STRICT	ebi-a-GCST90001939	finn-b-M13_ANKYLOSPON_STRICT	NA	All - Inverse variance weighted	0.280136	0.12659	0.0269023	0.0320188	0.528253	1.32331	1.03254	1.69597
CD25 on activated Treg	|| id:ebi-a-GCST90001939	Ankylosing spondylitis, strict definition || id:finn-b-M13_ANKYLOSPON_STRICT	ebi-a-GCST90001939	finn-b-M13_ANKYLOSPON_STRICT	NA	All - MR Egger	0.453044	0.253167	0.093739	-0.0431634	0.949252	1.57309	0.957755	2.58378
FSC-A on NK	|| id:ebi-a-GCST90001969	Ankylosing spondylitis, strict definition || id:finn-b-M13_ANKYLOSPON_STRICT	ebi-a-GCST90001969	finn-b-M13_ANKYLOSPON_STRICT	NA	rs1006368	-0.0326478	0.268895	0.903362	-0.559681	0.494386	0.967879	0.571391	1.63949
FSC-A on NK	|| id:ebi-a-GCST90001969	Ankylosing spondylitis, strict definition || id:finn-b-M13_ANKYLOSPON_STRICT	ebi-a-GCST90001969	finn-b-M13_ANKYLOSPON_STRICT	NA	rs10919543	-0.204109	0.428761	0.634044	-1.04448	0.636262	0.815374	0.351875	1.88941
FSC-A on NK	|| id:ebi-a-GCST90001969	Ankylosing spondylitis, strict definition || id:finn-b-M13_ANKYLOSPON_STRICT	ebi-a-GCST90001969	finn-b-M13_ANKYLOSPON_STRICT	NA	rs111460281	0.274875	0.636006	0.665604	-0.971696	1.52145	1.31637	0.37844	4.57884
FSC-A on NK	|| id:ebi-a-GCST90001969	Ankylosing spondylitis, strict definition || id:finn-b-M13_ANKYLOSPON_STRICT	ebi-a-GCST90001969	finn-b-M13_ANKYLOSPON_STRICT	NA	rs117893932	-0.865153	1.23953	0.485198	-3.29463	1.56433	0.420987	0.0370816	4.77947
FSC-A on NK	|| id:ebi-a-GCST90001969	Ankylosing spondylitis, strict definition || id:finn-b-M13_ANKYLOSPON_STRICT	ebi-a-GCST90001969	finn-b-M13_ANKYLOSPON_STRICT	NA	rs12425743	0.239306	0.113582	0.0351268	0.0166844	0.461927	1.27037	1.01682	1.58713
FSC-A on NK	|| id:ebi-a-GCST90001969	Ankylosing spondylitis, strict definition || id:finn-b-M13_ANKYLOSPON_STRICT	ebi-a-GCST90001969	finn-b-M13_ANKYLOSPON_STRICT	NA	rs12542554	-0.0928537	0.461351	0.840492	-0.997103	0.811395	0.911327	0.368947	2.25105
FSC-A on NK	|| id:ebi-a-GCST90001969	Ankylosing spondylitis, strict definition || id:finn-b-M13_ANKYLOSPON_STRICT	ebi-a-GCST90001969	finn-b-M13_ANKYLOSPON_STRICT	NA	rs145419574	0.344627	0.177596	0.0523174	-0.00346084	0.692714	1.41146	0.996545	1.99913
FSC-A on NK	|| id:ebi-a-GCST90001969	Ankylosing spondylitis, strict definition || id:finn-b-M13_ANKYLOSPON_STRICT	ebi-a-GCST90001969	finn-b-M13_ANKYLOSPON_STRICT	NA	rs146765347	-0.609441	0.646853	0.34611	-1.87727	0.658392	0.543655	0.153007	1.93168
FSC-A on NK	|| id:ebi-a-GCST90001969	Ankylosing spondylitis, strict definition || id:finn-b-M13_ANKYLOSPON_STRICT	ebi-a-GCST90001969	finn-b-M13_ANKYLOSPON_STRICT	NA	rs16970975	0.322733	0.389282	0.407078	-0.440259	1.08572	1.3809	0.64387	2.96158
FSC-A on NK	|| id:ebi-a-GCST90001969	Ankylosing spondylitis, strict definition || id:finn-b-M13_ANKYLOSPON_STRICT	ebi-a-GCST90001969	finn-b-M13_ANKYLOSPON_STRICT	NA	rs1735091	0.342317	0.497133	0.491087	-0.632064	1.3167	1.40821	0.531494	3.73108
FSC-A on NK	|| id:ebi-a-GCST90001969	Ankylosing spondylitis, strict definition || id:finn-b-M13_ANKYLOSPON_STRICT	ebi-a-GCST90001969	finn-b-M13_ANKYLOSPON_STRICT	NA	rs2774933	0.395451	0.422597	0.349395	-0.432839	1.22374	1.48505	0.648665	3.39989
FSC-A on NK	|| id:ebi-a-GCST90001969	Ankylosing spondylitis, strict definition || id:finn-b-M13_ANKYLOSPON_STRICT	ebi-a-GCST90001969	finn-b-M13_ANKYLOSPON_STRICT	NA	rs34700818	-0.378195	0.475188	0.426098	-1.30956	0.553173	0.685097	0.269938	1.73876
FSC-A on NK	|| id:ebi-a-GCST90001969	Ankylosing spondylitis, strict definition || id:finn-b-M13_ANKYLOSPON_STRICT	ebi-a-GCST90001969	finn-b-M13_ANKYLOSPON_STRICT	NA	rs55708007	1.38978	0.689589	0.0438651	0.0381877	2.74138	4.01397	1.03893	15.5083
FSC-A on NK	|| id:ebi-a-GCST90001969	Ankylosing spondylitis, strict definition || id:finn-b-M13_ANKYLOSPON_STRICT	ebi-a-GCST90001969	finn-b-M13_ANKYLOSPON_STRICT	NA	rs5768144	-0.0108415	0.461022	0.981238	-0.914445	0.892762	0.989217	0.400739	2.44186
FSC-A on NK	|| id:ebi-a-GCST90001969	Ankylosing spondylitis, strict definition || id:finn-b-M13_ANKYLOSPON_STRICT	ebi-a-GCST90001969	finn-b-M13_ANKYLOSPON_STRICT	NA	rs6694654	0.524602	1.41896	0.711599	-2.25656	3.30576	1.68979	0.104711	27.2693
FSC-A on NK	|| id:ebi-a-GCST90001969	Ankylosing spondylitis, strict definition || id:finn-b-M13_ANKYLOSPON_STRICT	ebi-a-GCST90001969	finn-b-M13_ANKYLOSPON_STRICT	NA	rs73112545	-0.173381	0.541727	0.748928	-1.23517	0.888403	0.840817	0.290787	2.43124
FSC-A on NK	|| id:ebi-a-GCST90001969	Ankylosing spondylitis, strict definition || id:finn-b-M13_ANKYLOSPON_STRICT	ebi-a-GCST90001969	finn-b-M13_ANKYLOSPON_STRICT	NA	rs78273995	0.452998	0.57735	0.432679	-0.678608	1.5846	1.57302	0.507322	4.87736
FSC-A on NK	|| id:ebi-a-GCST90001969	Ankylosing spondylitis, strict definition || id:finn-b-M13_ANKYLOSPON_STRICT	ebi-a-GCST90001969	finn-b-M13_ANKYLOSPON_STRICT	NA	rs79678187	0.0673195	0.687271	0.92197	-1.27973	1.41437	1.06964	0.278112	4.11389
FSC-A on NK	|| id:ebi-a-GCST90001969	Ankylosing spondylitis, strict definition || id:finn-b-M13_ANKYLOSPON_STRICT	ebi-a-GCST90001969	finn-b-M13_ANKYLOSPON_STRICT	NA	rs9912354	-0.0946451	0.372354	0.799356	-0.824458	0.635168	0.909696	0.438472	1.88734
FSC-A on NK	|| id:ebi-a-GCST90001969	Ankylosing spondylitis, strict definition || id:finn-b-M13_ANKYLOSPON_STRICT	ebi-a-GCST90001969	finn-b-M13_ANKYLOSPON_STRICT	NA	All - Inverse variance weighted	0.183933	0.0740404	0.0129832	0.0388142	0.329053	1.20194	1.03958	1.38965
FSC-A on NK	|| id:ebi-a-GCST90001969	Ankylosing spondylitis, strict definition || id:finn-b-M13_ANKYLOSPON_STRICT	ebi-a-GCST90001969	finn-b-M13_ANKYLOSPON_STRICT	NA	All - MR Egger	0.292803	0.114292	0.0202097	0.0687895	0.516816	1.34018	1.07121	1.67668
HLA DR on CD14- CD16+ monocyte	|| id:ebi-a-GCST90001984	Ankylosing spondylitis, strict definition || id:finn-b-M13_ANKYLOSPON_STRICT	ebi-a-GCST90001984	finn-b-M13_ANKYLOSPON_STRICT	NA	rs116671810	-3.02439	3.06761	0.324177	-9.03691	2.98813	0.0485874	0.000118937	19.8486
HLA DR on CD14- CD16+ monocyte	|| id:ebi-a-GCST90001984	Ankylosing spondylitis, strict definition || id:finn-b-M13_ANKYLOSPON_STRICT	ebi-a-GCST90001984	finn-b-M13_ANKYLOSPON_STRICT	NA	rs118138479	-0.178863	0.181767	0.325106	-0.535127	0.177401	0.836221	0.585595	1.19411
HLA DR on CD14- CD16+ monocyte	|| id:ebi-a-GCST90001984	Ankylosing spondylitis, strict definition || id:finn-b-M13_ANKYLOSPON_STRICT	ebi-a-GCST90001984	finn-b-M13_ANKYLOSPON_STRICT	NA	rs13076004	0.0597109	0.438718	0.89174	-0.800176	0.919598	1.06153	0.44925	2.50828
HLA DR on CD14- CD16+ monocyte	|| id:ebi-a-GCST90001984	Ankylosing spondylitis, strict definition || id:finn-b-M13_ANKYLOSPON_STRICT	ebi-a-GCST90001984	finn-b-M13_ANKYLOSPON_STRICT	NA	rs139411978	0.0784983	0.494027	0.873752	-0.889795	1.04679	1.08166	0.41074	2.8485
HLA DR on CD14- CD16+ monocyte	|| id:ebi-a-GCST90001984	Ankylosing spondylitis, strict definition || id:finn-b-M13_ANKYLOSPON_STRICT	ebi-a-GCST90001984	finn-b-M13_ANKYLOSPON_STRICT	NA	rs142856632	0.0195972	1.46679	0.98934	-2.85532	2.89451	1.01979	0.0575375	18.0747
HLA DR on CD14- CD16+ monocyte	|| id:ebi-a-GCST90001984	Ankylosing spondylitis, strict definition || id:finn-b-M13_ANKYLOSPON_STRICT	ebi-a-GCST90001984	finn-b-M13_ANKYLOSPON_STRICT	NA	rs2297606	-0.180495	0.44032	0.681867	-1.04352	0.682533	0.834857	0.352212	1.97888
HLA DR on CD14- CD16+ monocyte	|| id:ebi-a-GCST90001984	Ankylosing spondylitis, strict definition || id:finn-b-M13_ANKYLOSPON_STRICT	ebi-a-GCST90001984	finn-b-M13_ANKYLOSPON_STRICT	NA	rs412492	-0.305686	0.207692	0.14107	-0.712763	0.101391	0.736618	0.490288	1.10671
HLA DR on CD14- CD16+ monocyte	|| id:ebi-a-GCST90001984	Ankylosing spondylitis, strict definition || id:finn-b-M13_ANKYLOSPON_STRICT	ebi-a-GCST90001984	finn-b-M13_ANKYLOSPON_STRICT	NA	rs56353032	-0.434857	0.373714	0.244583	-1.16734	0.297623	0.647357	0.311195	1.34665
HLA DR on CD14- CD16+ monocyte	|| id:ebi-a-GCST90001984	Ankylosing spondylitis, strict definition || id:finn-b-M13_ANKYLOSPON_STRICT	ebi-a-GCST90001984	finn-b-M13_ANKYLOSPON_STRICT	NA	rs577546	-0.34058	0.468116	0.466887	-1.25809	0.576928	0.711358	0.284197	1.78056
HLA DR on CD14- CD16+ monocyte	|| id:ebi-a-GCST90001984	Ankylosing spondylitis, strict definition || id:finn-b-M13_ANKYLOSPON_STRICT	ebi-a-GCST90001984	finn-b-M13_ANKYLOSPON_STRICT	NA	rs61742525	-2.49201	1.44856	0.0853715	-5.33119	0.347169	0.0827433	0.00483829	1.41506
HLA DR on CD14- CD16+ monocyte	|| id:ebi-a-GCST90001984	Ankylosing spondylitis, strict definition || id:finn-b-M13_ANKYLOSPON_STRICT	ebi-a-GCST90001984	finn-b-M13_ANKYLOSPON_STRICT	NA	rs6808893	0.0122369	0.283407	0.96556	-0.54324	0.567714	1.01231	0.580863	1.76423
HLA DR on CD14- CD16+ monocyte	|| id:ebi-a-GCST90001984	Ankylosing spondylitis, strict definition || id:finn-b-M13_ANKYLOSPON_STRICT	ebi-a-GCST90001984	finn-b-M13_ANKYLOSPON_STRICT	NA	rs6917212	-0.92416	0.141807	7.17097e-11	-1.2021	-0.646218	0.396865	0.300562	0.524024
HLA DR on CD14- CD16+ monocyte	|| id:ebi-a-GCST90001984	Ankylosing spondylitis, strict definition || id:finn-b-M13_ANKYLOSPON_STRICT	ebi-a-GCST90001984	finn-b-M13_ANKYLOSPON_STRICT	NA	rs7297160	0.175042	0.505863	0.729323	-0.816449	1.16653	1.1913	0.441998	3.21084
HLA DR on CD14- CD16+ monocyte	|| id:ebi-a-GCST90001984	Ankylosing spondylitis, strict definition || id:finn-b-M13_ANKYLOSPON_STRICT	ebi-a-GCST90001984	finn-b-M13_ANKYLOSPON_STRICT	NA	rs73499473	-0.357274	0.169692	0.0352542	-0.689871	-0.0246777	0.699581	0.501641	0.975624
HLA DR on CD14- CD16+ monocyte	|| id:ebi-a-GCST90001984	Ankylosing spondylitis, strict definition || id:finn-b-M13_ANKYLOSPON_STRICT	ebi-a-GCST90001984	finn-b-M13_ANKYLOSPON_STRICT	NA	rs74970695	0.679415	0.483003	0.159532	-0.267271	1.6261	1.97272	0.765466	5.08401
HLA DR on CD14- CD16+ monocyte	|| id:ebi-a-GCST90001984	Ankylosing spondylitis, strict definition || id:finn-b-M13_ANKYLOSPON_STRICT	ebi-a-GCST90001984	finn-b-M13_ANKYLOSPON_STRICT	NA	rs7748976	-0.925749	0.377246	0.0141289	-1.66515	-0.186347	0.396235	0.189162	0.829985
HLA DR on CD14- CD16+ monocyte	|| id:ebi-a-GCST90001984	Ankylosing spondylitis, strict definition || id:finn-b-M13_ANKYLOSPON_STRICT	ebi-a-GCST90001984	finn-b-M13_ANKYLOSPON_STRICT	NA	rs8057874	-0.381855	0.393365	0.331678	-1.15285	0.38914	0.682594	0.315736	1.47571
HLA DR on CD14- CD16+ monocyte	|| id:ebi-a-GCST90001984	Ankylosing spondylitis, strict definition || id:finn-b-M13_ANKYLOSPON_STRICT	ebi-a-GCST90001984	finn-b-M13_ANKYLOSPON_STRICT	NA	rs9269109	-0.659071	0.181715	0.000286779	-1.01523	-0.302911	0.517331	0.362318	0.738665
HLA DR on CD14- CD16+ monocyte	|| id:ebi-a-GCST90001984	Ankylosing spondylitis, strict definition || id:finn-b-M13_ANKYLOSPON_STRICT	ebi-a-GCST90001984	finn-b-M13_ANKYLOSPON_STRICT	NA	rs9652602	0.637753	1.08633	0.557155	-1.49145	2.76696	1.89222	0.225046	15.9101
HLA DR on CD14- CD16+ monocyte	|| id:ebi-a-GCST90001984	Ankylosing spondylitis, strict definition || id:finn-b-M13_ANKYLOSPON_STRICT	ebi-a-GCST90001984	finn-b-M13_ANKYLOSPON_STRICT	NA	All - Inverse variance weighted	-0.442612	0.0898706	8.43638e-07	-0.618758	-0.266466	0.642356	0.538613	0.766082
HLA DR on CD14- CD16+ monocyte	|| id:ebi-a-GCST90001984	Ankylosing spondylitis, strict definition || id:finn-b-M13_ANKYLOSPON_STRICT	ebi-a-GCST90001984	finn-b-M13_ANKYLOSPON_STRICT	NA	All - MR Egger	-0.678208	0.174448	0.00118275	-1.02013	-0.33629	0.507526	0.36055	0.714416
CCR2 on CD14+ CD16+ monocyte	|| id:ebi-a-GCST90001992	Ankylosing spondylitis, strict definition || id:finn-b-M13_ANKYLOSPON_STRICT	ebi-a-GCST90001992	finn-b-M13_ANKYLOSPON_STRICT	NA	rs1019348	-0.43365	0.470426	0.35662	-1.35568	0.488385	0.648139	0.257771	1.62968
CCR2 on CD14+ CD16+ monocyte	|| id:ebi-a-GCST90001992	Ankylosing spondylitis, strict definition || id:finn-b-M13_ANKYLOSPON_STRICT	ebi-a-GCST90001992	finn-b-M13_ANKYLOSPON_STRICT	NA	rs111661013	0.0310954	0.590813	0.958025	-1.1269	1.18909	1.03158	0.324037	3.28409
CCR2 on CD14+ CD16+ monocyte	|| id:ebi-a-GCST90001992	Ankylosing spondylitis, strict definition || id:finn-b-M13_ANKYLOSPON_STRICT	ebi-a-GCST90001992	finn-b-M13_ANKYLOSPON_STRICT	NA	rs114766366	-0.121246	0.641875	0.850176	-1.37932	1.13683	0.885816	0.251749	3.11687
CCR2 on CD14+ CD16+ monocyte	|| id:ebi-a-GCST90001992	Ankylosing spondylitis, strict definition || id:finn-b-M13_ANKYLOSPON_STRICT	ebi-a-GCST90001992	finn-b-M13_ANKYLOSPON_STRICT	NA	rs115383270	-0.286713	0.467754	0.539905	-1.20351	0.630085	0.750727	0.300138	1.87777
CCR2 on CD14+ CD16+ monocyte	|| id:ebi-a-GCST90001992	Ankylosing spondylitis, strict definition || id:finn-b-M13_ANKYLOSPON_STRICT	ebi-a-GCST90001992	finn-b-M13_ANKYLOSPON_STRICT	NA	rs11592564	0.96232	0.39956	0.0160204	0.179183	1.74546	2.61776	1.19624	5.72851
CCR2 on CD14+ CD16+ monocyte	|| id:ebi-a-GCST90001992	Ankylosing spondylitis, strict definition || id:finn-b-M13_ANKYLOSPON_STRICT	ebi-a-GCST90001992	finn-b-M13_ANKYLOSPON_STRICT	NA	rs116231488	0.118013	0.16603	0.477214	-0.207407	0.443432	1.12526	0.812689	1.55805
CCR2 on CD14+ CD16+ monocyte	|| id:ebi-a-GCST90001992	Ankylosing spondylitis, strict definition || id:finn-b-M13_ANKYLOSPON_STRICT	ebi-a-GCST90001992	finn-b-M13_ANKYLOSPON_STRICT	NA	rs117340589	-0.181062	0.163481	0.268059	-0.501484	0.13936	0.834384	0.605631	1.14954
CCR2 on CD14+ CD16+ monocyte	|| id:ebi-a-GCST90001992	Ankylosing spondylitis, strict definition || id:finn-b-M13_ANKYLOSPON_STRICT	ebi-a-GCST90001992	finn-b-M13_ANKYLOSPON_STRICT	NA	rs117427319	0.0838924	0.12044	0.486086	-0.152171	0.319955	1.08751	0.858842	1.37707
CCR2 on CD14+ CD16+ monocyte	|| id:ebi-a-GCST90001992	Ankylosing spondylitis, strict definition || id:finn-b-M13_ANKYLOSPON_STRICT	ebi-a-GCST90001992	finn-b-M13_ANKYLOSPON_STRICT	NA	rs11753009	-0.0600801	0.628838	0.923885	-1.2926	1.17244	0.941689	0.274555	3.22987
CCR2 on CD14+ CD16+ monocyte	|| id:ebi-a-GCST90001992	Ankylosing spondylitis, strict definition || id:finn-b-M13_ANKYLOSPON_STRICT	ebi-a-GCST90001992	finn-b-M13_ANKYLOSPON_STRICT	NA	rs139144024	-0.232769	0.319796	0.466695	-0.859568	0.394031	0.792337	0.423345	1.48295
CCR2 on CD14+ CD16+ monocyte	|| id:ebi-a-GCST90001992	Ankylosing spondylitis, strict definition || id:finn-b-M13_ANKYLOSPON_STRICT	ebi-a-GCST90001992	finn-b-M13_ANKYLOSPON_STRICT	NA	rs139288206	0.685508	1.50034	0.647742	-2.25516	3.62617	1.98478	0.104857	37.5687
CCR2 on CD14+ CD16+ monocyte	|| id:ebi-a-GCST90001992	Ankylosing spondylitis, strict definition || id:finn-b-M13_ANKYLOSPON_STRICT	ebi-a-GCST90001992	finn-b-M13_ANKYLOSPON_STRICT	NA	rs140019375	0.108834	0.109571	0.320573	-0.105924	0.323593	1.11498	0.899493	1.38208
CCR2 on CD14+ CD16+ monocyte	|| id:ebi-a-GCST90001992	Ankylosing spondylitis, strict definition || id:finn-b-M13_ANKYLOSPON_STRICT	ebi-a-GCST90001992	finn-b-M13_ANKYLOSPON_STRICT	NA	rs144845257	2.33533	1.86266	0.209929	-1.31549	5.98614	10.3328	0.268344	397.876
CCR2 on CD14+ CD16+ monocyte	|| id:ebi-a-GCST90001992	Ankylosing spondylitis, strict definition || id:finn-b-M13_ANKYLOSPON_STRICT	ebi-a-GCST90001992	finn-b-M13_ANKYLOSPON_STRICT	NA	rs146496206	0.148377	0.368124	0.686903	-0.573147	0.869901	1.15995	0.563748	2.38667
CCR2 on CD14+ CD16+ monocyte	|| id:ebi-a-GCST90001992	Ankylosing spondylitis, strict definition || id:finn-b-M13_ANKYLOSPON_STRICT	ebi-a-GCST90001992	finn-b-M13_ANKYLOSPON_STRICT	NA	rs17351300	0.122691	0.0950346	0.196701	-0.0635774	0.308958	1.13053	0.938402	1.36201
CCR2 on CD14+ CD16+ monocyte	|| id:ebi-a-GCST90001992	Ankylosing spondylitis, strict definition || id:finn-b-M13_ANKYLOSPON_STRICT	ebi-a-GCST90001992	finn-b-M13_ANKYLOSPON_STRICT	NA	rs2036234	0.632258	0.514516	0.219132	-0.376194	1.64071	1.88186	0.686469	5.15883
CCR2 on CD14+ CD16+ monocyte	|| id:ebi-a-GCST90001992	Ankylosing spondylitis, strict definition || id:finn-b-M13_ANKYLOSPON_STRICT	ebi-a-GCST90001992	finn-b-M13_ANKYLOSPON_STRICT	NA	rs2046587	0.318419	0.469799	0.497913	-0.602386	1.23922	1.37495	0.547504	3.45293
CCR2 on CD14+ CD16+ monocyte	|| id:ebi-a-GCST90001992	Ankylosing spondylitis, strict definition || id:finn-b-M13_ANKYLOSPON_STRICT	ebi-a-GCST90001992	finn-b-M13_ANKYLOSPON_STRICT	NA	rs2361832	-0.0709642	0.351029	0.839791	-0.758982	0.617053	0.931495	0.468143	1.85346
CCR2 on CD14+ CD16+ monocyte	|| id:ebi-a-GCST90001992	Ankylosing spondylitis, strict definition || id:finn-b-M13_ANKYLOSPON_STRICT	ebi-a-GCST90001992	finn-b-M13_ANKYLOSPON_STRICT	NA	rs2745595	-0.115622	0.540159	0.830506	-1.17433	0.943089	0.890812	0.309025	2.5679
CCR2 on CD14+ CD16+ monocyte	|| id:ebi-a-GCST90001992	Ankylosing spondylitis, strict definition || id:finn-b-M13_ANKYLOSPON_STRICT	ebi-a-GCST90001992	finn-b-M13_ANKYLOSPON_STRICT	NA	rs34162749	0.775582	2.0035	0.698673	-3.15128	4.70245	2.17186	0.0427972	110.217
CCR2 on CD14+ CD16+ monocyte	|| id:ebi-a-GCST90001992	Ankylosing spondylitis, strict definition || id:finn-b-M13_ANKYLOSPON_STRICT	ebi-a-GCST90001992	finn-b-M13_ANKYLOSPON_STRICT	NA	rs34205394	0.0965775	0.156766	0.537855	-0.210685	0.403839	1.10139	0.81003	1.49756
CCR2 on CD14+ CD16+ monocyte	|| id:ebi-a-GCST90001992	Ankylosing spondylitis, strict definition || id:finn-b-M13_ANKYLOSPON_STRICT	ebi-a-GCST90001992	finn-b-M13_ANKYLOSPON_STRICT	NA	rs34690145	0.0718115	0.158327	0.650141	-0.238509	0.382132	1.07445	0.787802	1.4654
CCR2 on CD14+ CD16+ monocyte	|| id:ebi-a-GCST90001992	Ankylosing spondylitis, strict definition || id:finn-b-M13_ANKYLOSPON_STRICT	ebi-a-GCST90001992	finn-b-M13_ANKYLOSPON_STRICT	NA	rs4547380	-0.162907	0.518797	0.753514	-1.17975	0.853935	0.84967	0.307356	2.34887
CCR2 on CD14+ CD16+ monocyte	|| id:ebi-a-GCST90001992	Ankylosing spondylitis, strict definition || id:finn-b-M13_ANKYLOSPON_STRICT	ebi-a-GCST90001992	finn-b-M13_ANKYLOSPON_STRICT	NA	rs62042644	1.02426	1.32552	0.439689	-1.57377	3.62228	2.78502	0.207262	37.4229
CCR2 on CD14+ CD16+ monocyte	|| id:ebi-a-GCST90001992	Ankylosing spondylitis, strict definition || id:finn-b-M13_ANKYLOSPON_STRICT	ebi-a-GCST90001992	finn-b-M13_ANKYLOSPON_STRICT	NA	rs72653608	-0.185419	0.357079	0.603575	-0.885295	0.514456	0.830756	0.412592	1.67273
CCR2 on CD14+ CD16+ monocyte	|| id:ebi-a-GCST90001992	Ankylosing spondylitis, strict definition || id:finn-b-M13_ANKYLOSPON_STRICT	ebi-a-GCST90001992	finn-b-M13_ANKYLOSPON_STRICT	NA	rs72951070	-0.222719	1.53623	0.884728	-3.23372	2.78828	0.80034	0.0394106	16.2531
CCR2 on CD14+ CD16+ monocyte	|| id:ebi-a-GCST90001992	Ankylosing spondylitis, strict definition || id:finn-b-M13_ANKYLOSPON_STRICT	ebi-a-GCST90001992	finn-b-M13_ANKYLOSPON_STRICT	NA	rs74890470	0.0540304	0.0718044	0.451771	-0.0867062	0.194767	1.05552	0.916946	1.21503
CCR2 on CD14+ CD16+ monocyte	|| id:ebi-a-GCST90001992	Ankylosing spondylitis, strict definition || id:finn-b-M13_ANKYLOSPON_STRICT	ebi-a-GCST90001992	finn-b-M13_ANKYLOSPON_STRICT	NA	rs75117507	0.408584	0.155013	0.00839361	0.104759	0.712409	1.50469	1.11044	2.0389
CCR2 on CD14+ CD16+ monocyte	|| id:ebi-a-GCST90001992	Ankylosing spondylitis, strict definition || id:finn-b-M13_ANKYLOSPON_STRICT	ebi-a-GCST90001992	finn-b-M13_ANKYLOSPON_STRICT	NA	rs75270021	-0.627256	0.765401	0.412494	-2.12744	0.872931	0.534055	0.119142	2.39392
CCR2 on CD14+ CD16+ monocyte	|| id:ebi-a-GCST90001992	Ankylosing spondylitis, strict definition || id:finn-b-M13_ANKYLOSPON_STRICT	ebi-a-GCST90001992	finn-b-M13_ANKYLOSPON_STRICT	NA	rs76082466	0.389013	0.511584	0.44701	-0.613692	1.39172	1.47552	0.541348	4.02176
CCR2 on CD14+ CD16+ monocyte	|| id:ebi-a-GCST90001992	Ankylosing spondylitis, strict definition || id:finn-b-M13_ANKYLOSPON_STRICT	ebi-a-GCST90001992	finn-b-M13_ANKYLOSPON_STRICT	NA	rs76641435	-0.0683167	0.309205	0.825137	-0.674358	0.537725	0.933965	0.509483	1.71211
CCR2 on CD14+ CD16+ monocyte	|| id:ebi-a-GCST90001992	Ankylosing spondylitis, strict definition || id:finn-b-M13_ANKYLOSPON_STRICT	ebi-a-GCST90001992	finn-b-M13_ANKYLOSPON_STRICT	NA	rs77640671	0.18527	0.60817	0.760644	-1.00674	1.37728	1.20354	0.365407	3.96412
CCR2 on CD14+ CD16+ monocyte	|| id:ebi-a-GCST90001992	Ankylosing spondylitis, strict definition || id:finn-b-M13_ANKYLOSPON_STRICT	ebi-a-GCST90001992	finn-b-M13_ANKYLOSPON_STRICT	NA	rs77927026	0.789916	0.416807	0.058071	-0.0270252	1.60686	2.20321	0.973337	4.98711
CCR2 on CD14+ CD16+ monocyte	|| id:ebi-a-GCST90001992	Ankylosing spondylitis, strict definition || id:finn-b-M13_ANKYLOSPON_STRICT	ebi-a-GCST90001992	finn-b-M13_ANKYLOSPON_STRICT	NA	rs78093069	0.0976792	0.142187	0.492096	-0.181007	0.376365	1.10261	0.83443	1.45698
CCR2 on CD14+ CD16+ monocyte	|| id:ebi-a-GCST90001992	Ankylosing spondylitis, strict definition || id:finn-b-M13_ANKYLOSPON_STRICT	ebi-a-GCST90001992	finn-b-M13_ANKYLOSPON_STRICT	NA	rs9312875	-0.026208	0.478296	0.956302	-0.963669	0.911253	0.974132	0.381491	2.48744
CCR2 on CD14+ CD16+ monocyte	|| id:ebi-a-GCST90001992	Ankylosing spondylitis, strict definition || id:finn-b-M13_ANKYLOSPON_STRICT	ebi-a-GCST90001992	finn-b-M13_ANKYLOSPON_STRICT	NA	rs9397486	-0.327441	0.558081	0.557387	-1.42128	0.766397	0.720766	0.241405	2.152
CCR2 on CD14+ CD16+ monocyte	|| id:ebi-a-GCST90001992	Ankylosing spondylitis, strict definition || id:finn-b-M13_ANKYLOSPON_STRICT	ebi-a-GCST90001992	finn-b-M13_ANKYLOSPON_STRICT	NA	rs9850642	-0.285235	0.48406	0.55569	-1.23399	0.663523	0.751838	0.291128	1.94162
CCR2 on CD14+ CD16+ monocyte	|| id:ebi-a-GCST90001992	Ankylosing spondylitis, strict definition || id:finn-b-M13_ANKYLOSPON_STRICT	ebi-a-GCST90001992	finn-b-M13_ANKYLOSPON_STRICT	NA	All - Inverse variance weighted	0.0875231	0.0350872	0.0126154	0.0187522	0.156294	1.09147	1.01893	1.16917
CCR2 on CD14+ CD16+ monocyte	|| id:ebi-a-GCST90001992	Ankylosing spondylitis, strict definition || id:finn-b-M13_ANKYLOSPON_STRICT	ebi-a-GCST90001992	finn-b-M13_ANKYLOSPON_STRICT	NA	All - MR Egger	0.0936181	0.0423315	0.0336221	0.0106483	0.176588	1.09814	1.01071	1.19314
CD4 on CD45RA+ CD4+	|| id:ebi-a-GCST90002027	Ankylosing spondylitis, strict definition || id:finn-b-M13_ANKYLOSPON_STRICT	ebi-a-GCST90002027	finn-b-M13_ANKYLOSPON_STRICT	NA	rs10115790	-0.179033	0.452008	0.692043	-1.06497	0.706903	0.836078	0.344738	2.0277
CD4 on CD45RA+ CD4+	|| id:ebi-a-GCST90002027	Ankylosing spondylitis, strict definition || id:finn-b-M13_ANKYLOSPON_STRICT	ebi-a-GCST90002027	finn-b-M13_ANKYLOSPON_STRICT	NA	rs10501464	0.00843373	0.481325	0.98602	-0.934964	0.951831	1.00847	0.3926	2.59045
CD4 on CD45RA+ CD4+	|| id:ebi-a-GCST90002027	Ankylosing spondylitis, strict definition || id:finn-b-M13_ANKYLOSPON_STRICT	ebi-a-GCST90002027	finn-b-M13_ANKYLOSPON_STRICT	NA	rs11073860	0.421766	0.499299	0.39827	-0.556861	1.40039	1.52465	0.573005	4.05679
CD4 on CD45RA+ CD4+	|| id:ebi-a-GCST90002027	Ankylosing spondylitis, strict definition || id:finn-b-M13_ANKYLOSPON_STRICT	ebi-a-GCST90002027	finn-b-M13_ANKYLOSPON_STRICT	NA	rs11569383	-0.0460658	0.585122	0.937248	-1.1929	1.10077	0.954979	0.303339	3.00649
CD4 on CD45RA+ CD4+	|| id:ebi-a-GCST90002027	Ankylosing spondylitis, strict definition || id:finn-b-M13_ANKYLOSPON_STRICT	ebi-a-GCST90002027	finn-b-M13_ANKYLOSPON_STRICT	NA	rs11584966	0.0924341	0.296131	0.754935	-0.487984	0.672852	1.09684	0.613863	1.95982
CD4 on CD45RA+ CD4+	|| id:ebi-a-GCST90002027	Ankylosing spondylitis, strict definition || id:finn-b-M13_ANKYLOSPON_STRICT	ebi-a-GCST90002027	finn-b-M13_ANKYLOSPON_STRICT	NA	rs11615628	-0.0848652	0.19424	0.662178	-0.465576	0.295846	0.918636	0.627773	1.34426
CD4 on CD45RA+ CD4+	|| id:ebi-a-GCST90002027	Ankylosing spondylitis, strict definition || id:finn-b-M13_ANKYLOSPON_STRICT	ebi-a-GCST90002027	finn-b-M13_ANKYLOSPON_STRICT	NA	rs11807869	-0.550802	0.281366	0.0502767	-1.10228	0.000674619	0.576487	0.332113	1.00067
CD4 on CD45RA+ CD4+	|| id:ebi-a-GCST90002027	Ankylosing spondylitis, strict definition || id:finn-b-M13_ANKYLOSPON_STRICT	ebi-a-GCST90002027	finn-b-M13_ANKYLOSPON_STRICT	NA	rs118120903	0.423293	0.835341	0.612344	-1.21398	2.06056	1.52698	0.297014	7.85038
CD4 on CD45RA+ CD4+	|| id:ebi-a-GCST90002027	Ankylosing spondylitis, strict definition || id:finn-b-M13_ANKYLOSPON_STRICT	ebi-a-GCST90002027	finn-b-M13_ANKYLOSPON_STRICT	NA	rs144911886	0.33697	0.505874	0.505338	-0.654543	1.32848	1.4007	0.519679	3.77531
CD4 on CD45RA+ CD4+	|| id:ebi-a-GCST90002027	Ankylosing spondylitis, strict definition || id:finn-b-M13_ANKYLOSPON_STRICT	ebi-a-GCST90002027	finn-b-M13_ANKYLOSPON_STRICT	NA	rs147954895	-0.298023	0.385726	0.439742	-1.05405	0.458	0.742284	0.348525	1.58091
CD4 on CD45RA+ CD4+	|| id:ebi-a-GCST90002027	Ankylosing spondylitis, strict definition || id:finn-b-M13_ANKYLOSPON_STRICT	ebi-a-GCST90002027	finn-b-M13_ANKYLOSPON_STRICT	NA	rs16831529	-1.26142	0.603799	0.0366953	-2.44487	-0.0779738	0.283251	0.0867377	0.924989
CD4 on CD45RA+ CD4+	|| id:ebi-a-GCST90002027	Ankylosing spondylitis, strict definition || id:finn-b-M13_ANKYLOSPON_STRICT	ebi-a-GCST90002027	finn-b-M13_ANKYLOSPON_STRICT	NA	rs184697850	0.275615	0.337401	0.413999	-0.38569	0.93692	1.31734	0.679981	2.55211
CD4 on CD45RA+ CD4+	|| id:ebi-a-GCST90002027	Ankylosing spondylitis, strict definition || id:finn-b-M13_ANKYLOSPON_STRICT	ebi-a-GCST90002027	finn-b-M13_ANKYLOSPON_STRICT	NA	rs2960460	-0.248391	0.483269	0.607265	-1.1956	0.698816	0.780055	0.302523	2.01137
CD4 on CD45RA+ CD4+	|| id:ebi-a-GCST90002027	Ankylosing spondylitis, strict definition || id:finn-b-M13_ANKYLOSPON_STRICT	ebi-a-GCST90002027	finn-b-M13_ANKYLOSPON_STRICT	NA	rs3129267	-1.46719	0.28637	3.00079e-07	-2.02847	-0.905902	0.230573	0.131536	0.404177
CD4 on CD45RA+ CD4+	|| id:ebi-a-GCST90002027	Ankylosing spondylitis, strict definition || id:finn-b-M13_ANKYLOSPON_STRICT	ebi-a-GCST90002027	finn-b-M13_ANKYLOSPON_STRICT	NA	rs4487854	-0.266879	0.836789	0.749778	-1.90699	1.37323	0.765765	0.148527	3.94807
CD4 on CD45RA+ CD4+	|| id:ebi-a-GCST90002027	Ankylosing spondylitis, strict definition || id:finn-b-M13_ANKYLOSPON_STRICT	ebi-a-GCST90002027	finn-b-M13_ANKYLOSPON_STRICT	NA	rs530397075	-0.406215	0.292774	0.165299	-0.980052	0.167623	0.666167	0.375291	1.18249
CD4 on CD45RA+ CD4+	|| id:ebi-a-GCST90002027	Ankylosing spondylitis, strict definition || id:finn-b-M13_ANKYLOSPON_STRICT	ebi-a-GCST90002027	finn-b-M13_ANKYLOSPON_STRICT	NA	rs547243038	1.02237	2.09053	0.624807	-3.07507	5.11981	2.77978	0.0461865	167.304
CD4 on CD45RA+ CD4+	|| id:ebi-a-GCST90002027	Ankylosing spondylitis, strict definition || id:finn-b-M13_ANKYLOSPON_STRICT	ebi-a-GCST90002027	finn-b-M13_ANKYLOSPON_STRICT	NA	rs61951572	-0.146335	0.401429	0.715458	-0.933136	0.640466	0.863868	0.393318	1.89736
CD4 on CD45RA+ CD4+	|| id:ebi-a-GCST90002027	Ankylosing spondylitis, strict definition || id:finn-b-M13_ANKYLOSPON_STRICT	ebi-a-GCST90002027	finn-b-M13_ANKYLOSPON_STRICT	NA	rs62027494	-0.0868687	0.171258	0.611987	-0.422534	0.248797	0.916797	0.655384	1.28248
CD4 on CD45RA+ CD4+	|| id:ebi-a-GCST90002027	Ankylosing spondylitis, strict definition || id:finn-b-M13_ANKYLOSPON_STRICT	ebi-a-GCST90002027	finn-b-M13_ANKYLOSPON_STRICT	NA	rs6580816	0.0230483	0.428996	0.957153	-0.817784	0.863881	1.02332	0.441409	2.37235
CD4 on CD45RA+ CD4+	|| id:ebi-a-GCST90002027	Ankylosing spondylitis, strict definition || id:finn-b-M13_ANKYLOSPON_STRICT	ebi-a-GCST90002027	finn-b-M13_ANKYLOSPON_STRICT	NA	rs72712872	0.107561	0.428922	0.801991	-0.733127	0.94825	1.11356	0.480405	2.58119
CD4 on CD45RA+ CD4+	|| id:ebi-a-GCST90002027	Ankylosing spondylitis, strict definition || id:finn-b-M13_ANKYLOSPON_STRICT	ebi-a-GCST90002027	finn-b-M13_ANKYLOSPON_STRICT	NA	rs74604607	-0.00867347	0.398469	0.982634	-0.789673	0.772327	0.991364	0.453993	2.1648
CD4 on CD45RA+ CD4+	|| id:ebi-a-GCST90002027	Ankylosing spondylitis, strict definition || id:finn-b-M13_ANKYLOSPON_STRICT	ebi-a-GCST90002027	finn-b-M13_ANKYLOSPON_STRICT	NA	rs7827166	-0.144667	0.369841	0.695679	-0.869555	0.580221	0.86531	0.419138	1.78643
CD4 on CD45RA+ CD4+	|| id:ebi-a-GCST90002027	Ankylosing spondylitis, strict definition || id:finn-b-M13_ANKYLOSPON_STRICT	ebi-a-GCST90002027	finn-b-M13_ANKYLOSPON_STRICT	NA	rs8009128	0.26037	0.361819	0.471763	-0.448796	0.969535	1.29741	0.638397	2.63672
CD4 on CD45RA+ CD4+	|| id:ebi-a-GCST90002027	Ankylosing spondylitis, strict definition || id:finn-b-M13_ANKYLOSPON_STRICT	ebi-a-GCST90002027	finn-b-M13_ANKYLOSPON_STRICT	NA	rs8011224	-0.227403	0.418938	0.587262	-1.04852	0.593716	0.7966	0.350455	1.8107
CD4 on CD45RA+ CD4+	|| id:ebi-a-GCST90002027	Ankylosing spondylitis, strict definition || id:finn-b-M13_ANKYLOSPON_STRICT	ebi-a-GCST90002027	finn-b-M13_ANKYLOSPON_STRICT	NA	rs9939476	-0.211523	0.464878	0.649103	-1.12268	0.699637	0.80935	0.325405	2.01302
CD4 on CD45RA+ CD4+	|| id:ebi-a-GCST90002027	Ankylosing spondylitis, strict definition || id:finn-b-M13_ANKYLOSPON_STRICT	ebi-a-GCST90002027	finn-b-M13_ANKYLOSPON_STRICT	NA	rs9992090	-0.19228	0.431737	0.656057	-1.03848	0.653924	0.825076	0.353991	1.92307
CD4 on CD45RA+ CD4+	|| id:ebi-a-GCST90002027	Ankylosing spondylitis, strict definition || id:finn-b-M13_ANKYLOSPON_STRICT	ebi-a-GCST90002027	finn-b-M13_ANKYLOSPON_STRICT	NA	All - Inverse variance weighted	-0.182459	0.0804168	0.0232733	-0.340076	-0.0248422	0.833219	0.711716	0.975464
CD4 on CD45RA+ CD4+	|| id:ebi-a-GCST90002027	Ankylosing spondylitis, strict definition || id:finn-b-M13_ANKYLOSPON_STRICT	ebi-a-GCST90002027	finn-b-M13_ANKYLOSPON_STRICT	NA	All - MR Egger	-0.0230911	0.159461	0.886024	-0.335634	0.289452	0.977173	0.714885	1.3357
CD39 on CD39+ activated Treg	|| id:ebi-a-GCST90002030	Ankylosing spondylitis, strict definition || id:finn-b-M13_ANKYLOSPON_STRICT	ebi-a-GCST90002030	finn-b-M13_ANKYLOSPON_STRICT	NA	rs10882701	-0.203214	0.129018	0.115237	-0.45609	0.0496609	0.816103	0.633757	1.05091
CD39 on CD39+ activated Treg	|| id:ebi-a-GCST90002030	Ankylosing spondylitis, strict definition || id:finn-b-M13_ANKYLOSPON_STRICT	ebi-a-GCST90002030	finn-b-M13_ANKYLOSPON_STRICT	NA	rs111253358	0.367041	0.470333	0.435164	-0.554812	1.28889	1.44346	0.57418	3.62877
CD39 on CD39+ activated Treg	|| id:ebi-a-GCST90002030	Ankylosing spondylitis, strict definition || id:finn-b-M13_ANKYLOSPON_STRICT	ebi-a-GCST90002030	finn-b-M13_ANKYLOSPON_STRICT	NA	rs113440812	-0.168682	0.301506	0.575844	-0.759635	0.42227	0.844777	0.467837	1.52542
CD39 on CD39+ activated Treg	|| id:ebi-a-GCST90002030	Ankylosing spondylitis, strict definition || id:finn-b-M13_ANKYLOSPON_STRICT	ebi-a-GCST90002030	finn-b-M13_ANKYLOSPON_STRICT	NA	rs114844216	0.996324	0.970975	0.304842	-0.906788	2.89943	2.70831	0.403819	18.1639
CD39 on CD39+ activated Treg	|| id:ebi-a-GCST90002030	Ankylosing spondylitis, strict definition || id:finn-b-M13_ANKYLOSPON_STRICT	ebi-a-GCST90002030	finn-b-M13_ANKYLOSPON_STRICT	NA	rs11653180	-0.232886	0.414094	0.573844	-1.04451	0.578738	0.792244	0.351864	1.78379
CD39 on CD39+ activated Treg	|| id:ebi-a-GCST90002030	Ankylosing spondylitis, strict definition || id:finn-b-M13_ANKYLOSPON_STRICT	ebi-a-GCST90002030	finn-b-M13_ANKYLOSPON_STRICT	NA	rs12252311	-0.267393	1.43525	0.852206	-3.08048	2.54569	0.765372	0.0459373	12.752
CD39 on CD39+ activated Treg	|| id:ebi-a-GCST90002030	Ankylosing spondylitis, strict definition || id:finn-b-M13_ANKYLOSPON_STRICT	ebi-a-GCST90002030	finn-b-M13_ANKYLOSPON_STRICT	NA	rs12778797	-0.103211	0.19692	0.600191	-0.489174	0.282752	0.901937	0.613132	1.32678
CD39 on CD39+ activated Treg	|| id:ebi-a-GCST90002030	Ankylosing spondylitis, strict definition || id:finn-b-M13_ANKYLOSPON_STRICT	ebi-a-GCST90002030	finn-b-M13_ANKYLOSPON_STRICT	NA	rs1410600	-0.322483	0.216881	0.137038	-0.74757	0.102604	0.724348	0.473516	1.10805
CD39 on CD39+ activated Treg	|| id:ebi-a-GCST90002030	Ankylosing spondylitis, strict definition || id:finn-b-M13_ANKYLOSPON_STRICT	ebi-a-GCST90002030	finn-b-M13_ANKYLOSPON_STRICT	NA	rs145557266	-0.352724	0.435149	0.417606	-1.20562	0.500169	0.702771	0.299507	1.649
CD39 on CD39+ activated Treg	|| id:ebi-a-GCST90002030	Ankylosing spondylitis, strict definition || id:finn-b-M13_ANKYLOSPON_STRICT	ebi-a-GCST90002030	finn-b-M13_ANKYLOSPON_STRICT	NA	rs147121076	-0.939995	0.564399	0.0958169	-2.04622	0.166226	0.39063	0.129223	1.18084
CD39 on CD39+ activated Treg	|| id:ebi-a-GCST90002030	Ankylosing spondylitis, strict definition || id:finn-b-M13_ANKYLOSPON_STRICT	ebi-a-GCST90002030	finn-b-M13_ANKYLOSPON_STRICT	NA	rs1528104	-0.0613748	0.468085	0.895681	-0.978822	0.856072	0.940471	0.375754	2.3539
CD39 on CD39+ activated Treg	|| id:ebi-a-GCST90002030	Ankylosing spondylitis, strict definition || id:finn-b-M13_ANKYLOSPON_STRICT	ebi-a-GCST90002030	finn-b-M13_ANKYLOSPON_STRICT	NA	rs17442418	0.242455	0.265217	0.360625	-0.277371	0.762281	1.27437	0.757773	2.14316
CD39 on CD39+ activated Treg	|| id:ebi-a-GCST90002030	Ankylosing spondylitis, strict definition || id:finn-b-M13_ANKYLOSPON_STRICT	ebi-a-GCST90002030	finn-b-M13_ANKYLOSPON_STRICT	NA	rs17782405	-0.736416	0.584393	0.207619	-1.88183	0.408994	0.478827	0.152312	1.5053
CD39 on CD39+ activated Treg	|| id:ebi-a-GCST90002030	Ankylosing spondylitis, strict definition || id:finn-b-M13_ANKYLOSPON_STRICT	ebi-a-GCST90002030	finn-b-M13_ANKYLOSPON_STRICT	NA	rs2171655	-0.380883	0.788197	0.62893	-1.92575	1.16398	0.683258	0.145766	3.20266
CD39 on CD39+ activated Treg	|| id:ebi-a-GCST90002030	Ankylosing spondylitis, strict definition || id:finn-b-M13_ANKYLOSPON_STRICT	ebi-a-GCST90002030	finn-b-M13_ANKYLOSPON_STRICT	NA	rs308035	-0.18702	0.460572	0.684698	-1.08974	0.715701	0.829427	0.336303	2.04562
CD39 on CD39+ activated Treg	|| id:ebi-a-GCST90002030	Ankylosing spondylitis, strict definition || id:finn-b-M13_ANKYLOSPON_STRICT	ebi-a-GCST90002030	finn-b-M13_ANKYLOSPON_STRICT	NA	rs4567963	-1.38333	0.741497	0.0620979	-2.83667	0.07	0.250741	0.0586207	1.07251
CD39 on CD39+ activated Treg	|| id:ebi-a-GCST90002030	Ankylosing spondylitis, strict definition || id:finn-b-M13_ANKYLOSPON_STRICT	ebi-a-GCST90002030	finn-b-M13_ANKYLOSPON_STRICT	NA	rs61859411	-0.286813	0.657509	0.662683	-1.57553	1.0019	0.750652	0.206898	2.72346
CD39 on CD39+ activated Treg	|| id:ebi-a-GCST90002030	Ankylosing spondylitis, strict definition || id:finn-b-M13_ANKYLOSPON_STRICT	ebi-a-GCST90002030	finn-b-M13_ANKYLOSPON_STRICT	NA	rs61886297	-0.103305	0.20491	0.614158	-0.504929	0.298319	0.901852	0.603548	1.34759
CD39 on CD39+ activated Treg	|| id:ebi-a-GCST90002030	Ankylosing spondylitis, strict definition || id:finn-b-M13_ANKYLOSPON_STRICT	ebi-a-GCST90002030	finn-b-M13_ANKYLOSPON_STRICT	NA	rs66685711	-1.10644	0.405424	0.0063508	-1.90107	-0.31181	0.330734	0.149408	0.73212
CD39 on CD39+ activated Treg	|| id:ebi-a-GCST90002030	Ankylosing spondylitis, strict definition || id:finn-b-M13_ANKYLOSPON_STRICT	ebi-a-GCST90002030	finn-b-M13_ANKYLOSPON_STRICT	NA	rs74346764	0.165389	0.217583	0.447183	-0.261073	0.591851	1.17985	0.770225	1.80733
CD39 on CD39+ activated Treg	|| id:ebi-a-GCST90002030	Ankylosing spondylitis, strict definition || id:finn-b-M13_ANKYLOSPON_STRICT	ebi-a-GCST90002030	finn-b-M13_ANKYLOSPON_STRICT	NA	rs74788351	0.438465	0.839288	0.601375	-1.20654	2.08347	1.55033	0.299231	8.03229
CD39 on CD39+ activated Treg	|| id:ebi-a-GCST90002030	Ankylosing spondylitis, strict definition || id:finn-b-M13_ANKYLOSPON_STRICT	ebi-a-GCST90002030	finn-b-M13_ANKYLOSPON_STRICT	NA	rs77176206	0.632954	1.64796	0.700916	-2.59704	3.86295	1.88317	0.0744937	47.6055
CD39 on CD39+ activated Treg	|| id:ebi-a-GCST90002030	Ankylosing spondylitis, strict definition || id:finn-b-M13_ANKYLOSPON_STRICT	ebi-a-GCST90002030	finn-b-M13_ANKYLOSPON_STRICT	NA	All - Inverse variance weighted	-0.159671	0.0669023	0.0170034	-0.2908	-0.0285428	0.852424	0.747665	0.971861
CD39 on CD39+ activated Treg	|| id:ebi-a-GCST90002030	Ankylosing spondylitis, strict definition || id:finn-b-M13_ANKYLOSPON_STRICT	ebi-a-GCST90002030	finn-b-M13_ANKYLOSPON_STRICT	NA	All - MR Egger	0.104581	0.149239	0.491524	-0.187928	0.39709	1.11025	0.828675	1.48749
CD8 on EM CD8br	|| id:ebi-a-GCST90002056	Ankylosing spondylitis, strict definition || id:finn-b-M13_ANKYLOSPON_STRICT	ebi-a-GCST90002056	finn-b-M13_ANKYLOSPON_STRICT	NA	rs114486180	-0.948268	0.509192	0.0625607	-1.94628	0.0497478	0.387411	0.142804	1.05101
CD8 on EM CD8br	|| id:ebi-a-GCST90002056	Ankylosing spondylitis, strict definition || id:finn-b-M13_ANKYLOSPON_STRICT	ebi-a-GCST90002056	finn-b-M13_ANKYLOSPON_STRICT	NA	rs115795061	1.49792	1.03577	0.148123	-0.532188	3.52804	4.47239	0.587319	34.057
CD8 on EM CD8br	|| id:ebi-a-GCST90002056	Ankylosing spondylitis, strict definition || id:finn-b-M13_ANKYLOSPON_STRICT	ebi-a-GCST90002056	finn-b-M13_ANKYLOSPON_STRICT	NA	rs117197627	-0.46257	0.314935	0.141893	-1.07984	0.154703	0.629664	0.339649	1.16731
CD8 on EM CD8br	|| id:ebi-a-GCST90002056	Ankylosing spondylitis, strict definition || id:finn-b-M13_ANKYLOSPON_STRICT	ebi-a-GCST90002056	finn-b-M13_ANKYLOSPON_STRICT	NA	rs11771058	-0.418677	0.452918	0.355279	-1.3064	0.469043	0.657917	0.270794	1.59846
CD8 on EM CD8br	|| id:ebi-a-GCST90002056	Ankylosing spondylitis, strict definition || id:finn-b-M13_ANKYLOSPON_STRICT	ebi-a-GCST90002056	finn-b-M13_ANKYLOSPON_STRICT	NA	rs12478003	0.491187	0.372503	0.187299	-0.238919	1.22129	1.63425	0.787479	3.39157
CD8 on EM CD8br	|| id:ebi-a-GCST90002056	Ankylosing spondylitis, strict definition || id:finn-b-M13_ANKYLOSPON_STRICT	ebi-a-GCST90002056	finn-b-M13_ANKYLOSPON_STRICT	NA	rs13171873	2.06898	2.32969	0.37449	-2.4972	6.63517	7.91676	0.0823149	761.406
CD8 on EM CD8br	|| id:ebi-a-GCST90002056	Ankylosing spondylitis, strict definition || id:finn-b-M13_ANKYLOSPON_STRICT	ebi-a-GCST90002056	finn-b-M13_ANKYLOSPON_STRICT	NA	rs16889563	-0.42445	0.335377	0.205659	-1.08179	0.232889	0.654129	0.338989	1.26224
CD8 on EM CD8br	|| id:ebi-a-GCST90002056	Ankylosing spondylitis, strict definition || id:finn-b-M13_ANKYLOSPON_STRICT	ebi-a-GCST90002056	finn-b-M13_ANKYLOSPON_STRICT	NA	rs16995213	-0.428619	0.505134	0.396146	-1.41868	0.561444	0.651408	0.242033	1.7532
CD8 on EM CD8br	|| id:ebi-a-GCST90002056	Ankylosing spondylitis, strict definition || id:finn-b-M13_ANKYLOSPON_STRICT	ebi-a-GCST90002056	finn-b-M13_ANKYLOSPON_STRICT	NA	rs1701094	0.560232	0.425097	0.18754	-0.272958	1.39342	1.75108	0.761125	4.02861
CD8 on EM CD8br	|| id:ebi-a-GCST90002056	Ankylosing spondylitis, strict definition || id:finn-b-M13_ANKYLOSPON_STRICT	ebi-a-GCST90002056	finn-b-M13_ANKYLOSPON_STRICT	NA	rs17201560	0.962784	0.313151	0.0021085	0.349009	1.57656	2.61898	1.41766	4.83828
CD8 on EM CD8br	|| id:ebi-a-GCST90002056	Ankylosing spondylitis, strict definition || id:finn-b-M13_ANKYLOSPON_STRICT	ebi-a-GCST90002056	finn-b-M13_ANKYLOSPON_STRICT	NA	rs184295970	-0.248362	0.157722	0.115331	-0.557498	0.0607738	0.780078	0.57264	1.06266
CD8 on EM CD8br	|| id:ebi-a-GCST90002056	Ankylosing spondylitis, strict definition || id:finn-b-M13_ANKYLOSPON_STRICT	ebi-a-GCST90002056	finn-b-M13_ANKYLOSPON_STRICT	NA	rs2571390	1.66676	0.172934	5.52027e-22	1.32781	2.00571	5.29497	3.77276	7.43137
CD8 on EM CD8br	|| id:ebi-a-GCST90002056	Ankylosing spondylitis, strict definition || id:finn-b-M13_ANKYLOSPON_STRICT	ebi-a-GCST90002056	finn-b-M13_ANKYLOSPON_STRICT	NA	rs2734989	0.897207	0.48366	0.063591	-0.0507665	1.84518	2.45274	0.950501	6.32925
CD8 on EM CD8br	|| id:ebi-a-GCST90002056	Ankylosing spondylitis, strict definition || id:finn-b-M13_ANKYLOSPON_STRICT	ebi-a-GCST90002056	finn-b-M13_ANKYLOSPON_STRICT	NA	rs3000791	0.204602	0.438433	0.640738	-0.654726	1.06393	1.22704	0.519584	2.89774
CD8 on EM CD8br	|| id:ebi-a-GCST90002056	Ankylosing spondylitis, strict definition || id:finn-b-M13_ANKYLOSPON_STRICT	ebi-a-GCST90002056	finn-b-M13_ANKYLOSPON_STRICT	NA	rs3020726	-0.0198053	0.325613	0.951499	-0.658006	0.618395	0.98039	0.517883	1.85595
CD8 on EM CD8br	|| id:ebi-a-GCST90002056	Ankylosing spondylitis, strict definition || id:finn-b-M13_ANKYLOSPON_STRICT	ebi-a-GCST90002056	finn-b-M13_ANKYLOSPON_STRICT	NA	rs35677476	0.688262	0.42848	0.108211	-0.151559	1.52808	1.99025	0.859367	4.60933
CD8 on EM CD8br	|| id:ebi-a-GCST90002056	Ankylosing spondylitis, strict definition || id:finn-b-M13_ANKYLOSPON_STRICT	ebi-a-GCST90002056	finn-b-M13_ANKYLOSPON_STRICT	NA	rs4782640	-0.281226	0.451341	0.533225	-1.16585	0.603402	0.754858	0.311656	1.82833
CD8 on EM CD8br	|| id:ebi-a-GCST90002056	Ankylosing spondylitis, strict definition || id:finn-b-M13_ANKYLOSPON_STRICT	ebi-a-GCST90002056	finn-b-M13_ANKYLOSPON_STRICT	NA	rs4860179	-0.0294586	0.459395	0.948871	-0.929873	0.870955	0.970971	0.394604	2.38919
CD8 on EM CD8br	|| id:ebi-a-GCST90002056	Ankylosing spondylitis, strict definition || id:finn-b-M13_ANKYLOSPON_STRICT	ebi-a-GCST90002056	finn-b-M13_ANKYLOSPON_STRICT	NA	rs58193384	0.718082	0.535969	0.180316	-0.332417	1.76858	2.0505	0.717188	5.86253
CD8 on EM CD8br	|| id:ebi-a-GCST90002056	Ankylosing spondylitis, strict definition || id:finn-b-M13_ANKYLOSPON_STRICT	ebi-a-GCST90002056	finn-b-M13_ANKYLOSPON_STRICT	NA	rs60701118	1.58157	1.55326	0.30857	-1.46282	4.62597	4.8626	0.231583	102.101
CD8 on EM CD8br	|| id:ebi-a-GCST90002056	Ankylosing spondylitis, strict definition || id:finn-b-M13_ANKYLOSPON_STRICT	ebi-a-GCST90002056	finn-b-M13_ANKYLOSPON_STRICT	NA	rs62153285	0.315991	0.478194	0.508741	-0.62127	1.25325	1.37162	0.537262	3.50171
CD8 on EM CD8br	|| id:ebi-a-GCST90002056	Ankylosing spondylitis, strict definition || id:finn-b-M13_ANKYLOSPON_STRICT	ebi-a-GCST90002056	finn-b-M13_ANKYLOSPON_STRICT	NA	rs66465252	0.345387	0.496259	0.486441	-0.627282	1.31805	1.41254	0.534041	3.73615
CD8 on EM CD8br	|| id:ebi-a-GCST90002056	Ankylosing spondylitis, strict definition || id:finn-b-M13_ANKYLOSPON_STRICT	ebi-a-GCST90002056	finn-b-M13_ANKYLOSPON_STRICT	NA	rs73774928	-0.204701	0.444017	0.644784	-1.07497	0.665573	0.814891	0.341307	1.9456
CD8 on EM CD8br	|| id:ebi-a-GCST90002056	Ankylosing spondylitis, strict definition || id:finn-b-M13_ANKYLOSPON_STRICT	ebi-a-GCST90002056	finn-b-M13_ANKYLOSPON_STRICT	NA	rs77561506	-0.216793	0.518113	0.675634	-1.23229	0.798708	0.805097	0.291623	2.22267
CD8 on EM CD8br	|| id:ebi-a-GCST90002056	Ankylosing spondylitis, strict definition || id:finn-b-M13_ANKYLOSPON_STRICT	ebi-a-GCST90002056	finn-b-M13_ANKYLOSPON_STRICT	NA	All - Inverse variance weighted	0.320986	0.162306	0.0479674	0.00286585	0.639107	1.37849	1.00287	1.89479
CD8 on EM CD8br	|| id:ebi-a-GCST90002056	Ankylosing spondylitis, strict definition || id:finn-b-M13_ANKYLOSPON_STRICT	ebi-a-GCST90002056	finn-b-M13_ANKYLOSPON_STRICT	NA	All - MR Egger	0.254166	0.293635	0.396059	-0.321359	0.829692	1.28939	0.725163	2.29261
CD4 on CD39+ activated Treg	|| id:ebi-a-GCST90002067	Ankylosing spondylitis, strict definition || id:finn-b-M13_ANKYLOSPON_STRICT	ebi-a-GCST90002067	finn-b-M13_ANKYLOSPON_STRICT	NA	rs10130428	-0.169889	0.327849	0.604323	-0.812472	0.472694	0.843759	0.44376	1.60431
CD4 on CD39+ activated Treg	|| id:ebi-a-GCST90002067	Ankylosing spondylitis, strict definition || id:finn-b-M13_ANKYLOSPON_STRICT	ebi-a-GCST90002067	finn-b-M13_ANKYLOSPON_STRICT	NA	rs11200863	0.0692718	0.50444	0.890775	-0.919432	1.05798	1.07173	0.398746	2.88053
CD4 on CD39+ activated Treg	|| id:ebi-a-GCST90002067	Ankylosing spondylitis, strict definition || id:finn-b-M13_ANKYLOSPON_STRICT	ebi-a-GCST90002067	finn-b-M13_ANKYLOSPON_STRICT	NA	rs11615628	-0.134336	0.307468	0.662178	-0.736974	0.468303	0.874297	0.47856	1.59728
CD4 on CD39+ activated Treg	|| id:ebi-a-GCST90002067	Ankylosing spondylitis, strict definition || id:finn-b-M13_ANKYLOSPON_STRICT	ebi-a-GCST90002067	finn-b-M13_ANKYLOSPON_STRICT	NA	rs116421623	0.0410879	0.349174	0.906328	-0.643293	0.725469	1.04194	0.525559	2.0657
CD4 on CD39+ activated Treg	|| id:ebi-a-GCST90002067	Ankylosing spondylitis, strict definition || id:finn-b-M13_ANKYLOSPON_STRICT	ebi-a-GCST90002067	finn-b-M13_ANKYLOSPON_STRICT	NA	rs12404655	-0.614458	0.451807	0.17383	-1.5	0.271084	0.540934	0.22313	1.31139
CD4 on CD39+ activated Treg	|| id:ebi-a-GCST90002067	Ankylosing spondylitis, strict definition || id:finn-b-M13_ANKYLOSPON_STRICT	ebi-a-GCST90002067	finn-b-M13_ANKYLOSPON_STRICT	NA	rs13127505	0.714409	0.456428	0.117532	-0.18019	1.60901	2.04298	0.835112	4.99785
CD4 on CD39+ activated Treg	|| id:ebi-a-GCST90002067	Ankylosing spondylitis, strict definition || id:finn-b-M13_ANKYLOSPON_STRICT	ebi-a-GCST90002067	finn-b-M13_ANKYLOSPON_STRICT	NA	rs1385611	-0.210576	0.544332	0.698865	-1.27747	0.856314	0.810117	0.278743	2.35447
CD4 on CD39+ activated Treg	|| id:ebi-a-GCST90002067	Ankylosing spondylitis, strict definition || id:finn-b-M13_ANKYLOSPON_STRICT	ebi-a-GCST90002067	finn-b-M13_ANKYLOSPON_STRICT	NA	rs139628646	-0.131597	0.132929	0.322181	-0.392138	0.128943	0.876694	0.675611	1.13763
CD4 on CD39+ activated Treg	|| id:ebi-a-GCST90002067	Ankylosing spondylitis, strict definition || id:finn-b-M13_ANKYLOSPON_STRICT	ebi-a-GCST90002067	finn-b-M13_ANKYLOSPON_STRICT	NA	rs149080865	-2.28364	2.18482	0.295916	-6.56589	1.9986	0.101912	0.00140757	7.37875
CD4 on CD39+ activated Treg	|| id:ebi-a-GCST90002067	Ankylosing spondylitis, strict definition || id:finn-b-M13_ANKYLOSPON_STRICT	ebi-a-GCST90002067	finn-b-M13_ANKYLOSPON_STRICT	NA	rs183012056	2.63165	1.61772	0.103788	-0.539089	5.80238	13.8966	0.58328	331.087
CD4 on CD39+ activated Treg	|| id:ebi-a-GCST90002067	Ankylosing spondylitis, strict definition || id:finn-b-M13_ANKYLOSPON_STRICT	ebi-a-GCST90002067	finn-b-M13_ANKYLOSPON_STRICT	NA	rs189810664	-0.404957	0.346767	0.242885	-1.08462	0.274707	0.667006	0.33803	1.31614
CD4 on CD39+ activated Treg	|| id:ebi-a-GCST90002067	Ankylosing spondylitis, strict definition || id:finn-b-M13_ANKYLOSPON_STRICT	ebi-a-GCST90002067	finn-b-M13_ANKYLOSPON_STRICT	NA	rs221124	-0.448131	0.470093	0.340448	-1.36951	0.473252	0.638821	0.25423	1.60521
CD4 on CD39+ activated Treg	|| id:ebi-a-GCST90002067	Ankylosing spondylitis, strict definition || id:finn-b-M13_ANKYLOSPON_STRICT	ebi-a-GCST90002067	finn-b-M13_ANKYLOSPON_STRICT	NA	rs2253487	-2.73789	0.286555	1.24179e-21	-3.29954	-2.17624	0.0647067	0.0369002	0.113467
CD4 on CD39+ activated Treg	|| id:ebi-a-GCST90002067	Ankylosing spondylitis, strict definition || id:finn-b-M13_ANKYLOSPON_STRICT	ebi-a-GCST90002067	finn-b-M13_ANKYLOSPON_STRICT	NA	rs3757517	-0.700429	0.456592	0.12502	-1.59535	0.194491	0.496372	0.202838	1.21469
CD4 on CD39+ activated Treg	|| id:ebi-a-GCST90002067	Ankylosing spondylitis, strict definition || id:finn-b-M13_ANKYLOSPON_STRICT	ebi-a-GCST90002067	finn-b-M13_ANKYLOSPON_STRICT	NA	rs4127403	0.651641	0.624753	0.296931	-0.572875	1.87616	1.91869	0.563902	6.52837
CD4 on CD39+ activated Treg	|| id:ebi-a-GCST90002067	Ankylosing spondylitis, strict definition || id:finn-b-M13_ANKYLOSPON_STRICT	ebi-a-GCST90002067	finn-b-M13_ANKYLOSPON_STRICT	NA	rs61954768	-0.886658	0.549143	0.106392	-1.96298	0.189661	0.41203	0.14044	1.20884
CD4 on CD39+ activated Treg	|| id:ebi-a-GCST90002067	Ankylosing spondylitis, strict definition || id:finn-b-M13_ANKYLOSPON_STRICT	ebi-a-GCST90002067	finn-b-M13_ANKYLOSPON_STRICT	NA	rs67057217	-0.695447	0.610227	0.25443	-1.89149	0.500597	0.498851	0.150847	1.64971
CD4 on CD39+ activated Treg	|| id:ebi-a-GCST90002067	Ankylosing spondylitis, strict definition || id:finn-b-M13_ANKYLOSPON_STRICT	ebi-a-GCST90002067	finn-b-M13_ANKYLOSPON_STRICT	NA	rs7095711	-0.131182	0.554919	0.813124	-1.21882	0.95646	0.877058	0.295578	2.60247
CD4 on CD39+ activated Treg	|| id:ebi-a-GCST90002067	Ankylosing spondylitis, strict definition || id:finn-b-M13_ANKYLOSPON_STRICT	ebi-a-GCST90002067	finn-b-M13_ANKYLOSPON_STRICT	NA	rs71420675	0.00200854	0.472759	0.99661	-0.9246	0.928617	1.00201	0.39669	2.53101
CD4 on CD39+ activated Treg	|| id:ebi-a-GCST90002067	Ankylosing spondylitis, strict definition || id:finn-b-M13_ANKYLOSPON_STRICT	ebi-a-GCST90002067	finn-b-M13_ANKYLOSPON_STRICT	NA	rs73084602	-0.0828571	0.24381	0.733974	-0.560724	0.39501	0.920483	0.570796	1.4844
CD4 on CD39+ activated Treg	|| id:ebi-a-GCST90002067	Ankylosing spondylitis, strict definition || id:finn-b-M13_ANKYLOSPON_STRICT	ebi-a-GCST90002067	finn-b-M13_ANKYLOSPON_STRICT	NA	rs73205076	-0.141965	0.171315	0.407284	-0.477742	0.193811	0.867651	0.620182	1.21387
CD4 on CD39+ activated Treg	|| id:ebi-a-GCST90002067	Ankylosing spondylitis, strict definition || id:finn-b-M13_ANKYLOSPON_STRICT	ebi-a-GCST90002067	finn-b-M13_ANKYLOSPON_STRICT	NA	rs73457945	1.54825	0.739568	0.0363089	0.098696	2.9978	4.70323	1.10373	20.0414
CD4 on CD39+ activated Treg	|| id:ebi-a-GCST90002067	Ankylosing spondylitis, strict definition || id:finn-b-M13_ANKYLOSPON_STRICT	ebi-a-GCST90002067	finn-b-M13_ANKYLOSPON_STRICT	NA	rs9263475	-4.35239	0.406111	8.44933e-27	-5.14837	-3.55641	0.012876	0.00580887	0.028541
CD4 on CD39+ activated Treg	|| id:ebi-a-GCST90002067	Ankylosing spondylitis, strict definition || id:finn-b-M13_ANKYLOSPON_STRICT	ebi-a-GCST90002067	finn-b-M13_ANKYLOSPON_STRICT	NA	All - Inverse variance weighted	-0.41054	0.207247	0.0476001	-0.816744	-0.0043358	0.663292	0.441868	0.995674
CD4 on CD39+ activated Treg	|| id:ebi-a-GCST90002067	Ankylosing spondylitis, strict definition || id:finn-b-M13_ANKYLOSPON_STRICT	ebi-a-GCST90002067	finn-b-M13_ANKYLOSPON_STRICT	NA	All - MR Egger	0.0353538	0.315704	0.9119	-0.583427	0.654134	1.03599	0.557983	1.92348
HLA DR on CD33dim HLA DR+ CD11b-	|| id:ebi-a-GCST90002111	Ankylosing spondylitis, strict definition || id:finn-b-M13_ANKYLOSPON_STRICT	ebi-a-GCST90002111	finn-b-M13_ANKYLOSPON_STRICT	NA	rs11074934	-0.329375	0.156326	0.0351196	-0.635773	-0.0229762	0.719373	0.529526	0.977286
HLA DR on CD33dim HLA DR+ CD11b-	|| id:ebi-a-GCST90002111	Ankylosing spondylitis, strict definition || id:finn-b-M13_ANKYLOSPON_STRICT	ebi-a-GCST90002111	finn-b-M13_ANKYLOSPON_STRICT	NA	rs117936815	-0.00443459	0.258931	0.986336	-0.511939	0.50307	0.995575	0.599332	1.65379
HLA DR on CD33dim HLA DR+ CD11b-	|| id:ebi-a-GCST90002111	Ankylosing spondylitis, strict definition || id:finn-b-M13_ANKYLOSPON_STRICT	ebi-a-GCST90002111	finn-b-M13_ANKYLOSPON_STRICT	NA	rs12929277	-0.167917	0.305347	0.582372	-0.766398	0.430563	0.845424	0.464684	1.53812
HLA DR on CD33dim HLA DR+ CD11b-	|| id:ebi-a-GCST90002111	Ankylosing spondylitis, strict definition || id:finn-b-M13_ANKYLOSPON_STRICT	ebi-a-GCST90002111	finn-b-M13_ANKYLOSPON_STRICT	NA	rs13226058	-0.148409	0.204477	0.467962	-0.549184	0.252366	0.862078	0.577421	1.28707
HLA DR on CD33dim HLA DR+ CD11b-	|| id:ebi-a-GCST90002111	Ankylosing spondylitis, strict definition || id:finn-b-M13_ANKYLOSPON_STRICT	ebi-a-GCST90002111	finn-b-M13_ANKYLOSPON_STRICT	NA	rs2237423	0.380105	0.349215	0.276394	-0.304356	1.06457	1.46244	0.737598	2.89958
HLA DR on CD33dim HLA DR+ CD11b-	|| id:ebi-a-GCST90002111	Ankylosing spondylitis, strict definition || id:finn-b-M13_ANKYLOSPON_STRICT	ebi-a-GCST90002111	finn-b-M13_ANKYLOSPON_STRICT	NA	rs2517696	-2.49464	0.2467	4.88561e-24	-2.97817	-2.01111	0.0825264	0.050886	0.133841
HLA DR on CD33dim HLA DR+ CD11b-	|| id:ebi-a-GCST90002111	Ankylosing spondylitis, strict definition || id:finn-b-M13_ANKYLOSPON_STRICT	ebi-a-GCST90002111	finn-b-M13_ANKYLOSPON_STRICT	NA	rs33978622	-0.273002	0.298643	0.360643	-0.858341	0.312338	0.761092	0.423865	1.36662
HLA DR on CD33dim HLA DR+ CD11b-	|| id:ebi-a-GCST90002111	Ankylosing spondylitis, strict definition || id:finn-b-M13_ANKYLOSPON_STRICT	ebi-a-GCST90002111	finn-b-M13_ANKYLOSPON_STRICT	NA	rs4811082	0.219439	0.296593	0.459382	-0.361884	0.800762	1.24538	0.696363	2.22724
HLA DR on CD33dim HLA DR+ CD11b-	|| id:ebi-a-GCST90002111	Ankylosing spondylitis, strict definition || id:finn-b-M13_ANKYLOSPON_STRICT	ebi-a-GCST90002111	finn-b-M13_ANKYLOSPON_STRICT	NA	rs55798945	0.544346	0.269021	0.0430281	0.017066	1.07163	1.72348	1.01721	2.92013
HLA DR on CD33dim HLA DR+ CD11b-	|| id:ebi-a-GCST90002111	Ankylosing spondylitis, strict definition || id:finn-b-M13_ANKYLOSPON_STRICT	ebi-a-GCST90002111	finn-b-M13_ANKYLOSPON_STRICT	NA	rs56386567	-0.170504	0.357187	0.633112	-0.870591	0.529583	0.84324	0.418704	1.69822
HLA DR on CD33dim HLA DR+ CD11b-	|| id:ebi-a-GCST90002111	Ankylosing spondylitis, strict definition || id:finn-b-M13_ANKYLOSPON_STRICT	ebi-a-GCST90002111	finn-b-M13_ANKYLOSPON_STRICT	NA	rs61742525	-1.98221	1.15222	0.0853715	-4.24057	0.276147	0.137764	0.0143994	1.31804
HLA DR on CD33dim HLA DR+ CD11b-	|| id:ebi-a-GCST90002111	Ankylosing spondylitis, strict definition || id:finn-b-M13_ANKYLOSPON_STRICT	ebi-a-GCST90002111	finn-b-M13_ANKYLOSPON_STRICT	NA	rs6917212	-0.987208	0.151481	7.17097e-11	-1.28411	-0.690305	0.372615	0.276897	0.501423
HLA DR on CD33dim HLA DR+ CD11b-	|| id:ebi-a-GCST90002111	Ankylosing spondylitis, strict definition || id:finn-b-M13_ANKYLOSPON_STRICT	ebi-a-GCST90002111	finn-b-M13_ANKYLOSPON_STRICT	NA	rs7747856	-0.502211	0.253317	0.0474189	-0.998713	-0.00570969	0.605191	0.368353	0.994307
HLA DR on CD33dim HLA DR+ CD11b-	|| id:ebi-a-GCST90002111	Ankylosing spondylitis, strict definition || id:finn-b-M13_ANKYLOSPON_STRICT	ebi-a-GCST90002111	finn-b-M13_ANKYLOSPON_STRICT	NA	rs77638176	0.774886	0.321975	0.0160989	0.143815	1.40596	2.17034	1.15467	4.07943
HLA DR on CD33dim HLA DR+ CD11b-	|| id:ebi-a-GCST90002111	Ankylosing spondylitis, strict definition || id:finn-b-M13_ANKYLOSPON_STRICT	ebi-a-GCST90002111	finn-b-M13_ANKYLOSPON_STRICT	NA	rs7797098	0.084	0.375556	0.823015	-0.652089	0.820089	1.08763	0.520956	2.2707
HLA DR on CD33dim HLA DR+ CD11b-	|| id:ebi-a-GCST90002111	Ankylosing spondylitis, strict definition || id:finn-b-M13_ANKYLOSPON_STRICT	ebi-a-GCST90002111	finn-b-M13_ANKYLOSPON_STRICT	NA	rs79018836	0.204834	0.155195	0.186885	-0.0993478	0.509016	1.22732	0.905428	1.66365
HLA DR on CD33dim HLA DR+ CD11b-	|| id:ebi-a-GCST90002111	Ankylosing spondylitis, strict definition || id:finn-b-M13_ANKYLOSPON_STRICT	ebi-a-GCST90002111	finn-b-M13_ANKYLOSPON_STRICT	NA	rs9269109	-0.625068	0.172339	0.000286779	-0.962853	-0.287283	0.535225	0.381802	0.7503
HLA DR on CD33dim HLA DR+ CD11b-	|| id:ebi-a-GCST90002111	Ankylosing spondylitis, strict definition || id:finn-b-M13_ANKYLOSPON_STRICT	ebi-a-GCST90002111	finn-b-M13_ANKYLOSPON_STRICT	NA	rs9790174	0.0364873	0.364873	0.920344	-0.678664	0.751639	1.03716	0.507294	2.12047
HLA DR on CD33dim HLA DR+ CD11b-	|| id:ebi-a-GCST90002111	Ankylosing spondylitis, strict definition || id:finn-b-M13_ANKYLOSPON_STRICT	ebi-a-GCST90002111	finn-b-M13_ANKYLOSPON_STRICT	NA	All - Inverse variance weighted	-0.337897	0.165355	0.0410064	-0.661992	-0.0138013	0.713269	0.515823	0.986293
HLA DR on CD33dim HLA DR+ CD11b-	|| id:ebi-a-GCST90002111	Ankylosing spondylitis, strict definition || id:finn-b-M13_ANKYLOSPON_STRICT	ebi-a-GCST90002111	finn-b-M13_ANKYLOSPON_STRICT	NA	All - MR Egger	-0.253687	0.366097	0.498277	-0.971237	0.463863	0.775935	0.378614	1.59021
HLA DR on CD33- HLA DR+	|| id:ebi-a-GCST90002112	Ankylosing spondylitis, strict definition || id:finn-b-M13_ANKYLOSPON_STRICT	ebi-a-GCST90002112	finn-b-M13_ANKYLOSPON_STRICT	NA	rs114068468	-1.25279	1.14274	0.272945	-3.49256	0.986979	0.285706	0.0304228	2.68312
HLA DR on CD33- HLA DR+	|| id:ebi-a-GCST90002112	Ankylosing spondylitis, strict definition || id:finn-b-M13_ANKYLOSPON_STRICT	ebi-a-GCST90002112	finn-b-M13_ANKYLOSPON_STRICT	NA	rs11576012	-0.502647	0.334407	0.132814	-1.15809	0.152792	0.604927	0.314087	1.16508
HLA DR on CD33- HLA DR+	|| id:ebi-a-GCST90002112	Ankylosing spondylitis, strict definition || id:finn-b-M13_ANKYLOSPON_STRICT	ebi-a-GCST90002112	finn-b-M13_ANKYLOSPON_STRICT	NA	rs140697652	4.30699	1.42079	0.00243418	1.52224	7.09173	74.2166	4.58249	1201.99
HLA DR on CD33- HLA DR+	|| id:ebi-a-GCST90002112	Ankylosing spondylitis, strict definition || id:finn-b-M13_ANKYLOSPON_STRICT	ebi-a-GCST90002112	finn-b-M13_ANKYLOSPON_STRICT	NA	rs1474618	-0.123622	0.36332	0.733664	-0.835728	0.588485	0.883714	0.433559	1.80126
HLA DR on CD33- HLA DR+	|| id:ebi-a-GCST90002112	Ankylosing spondylitis, strict definition || id:finn-b-M13_ANKYLOSPON_STRICT	ebi-a-GCST90002112	finn-b-M13_ANKYLOSPON_STRICT	NA	rs2760980	0.383889	0.0777884	8.01306e-07	0.231424	0.536355	1.46798	1.26039	1.70976
HLA DR on CD33- HLA DR+	|| id:ebi-a-GCST90002112	Ankylosing spondylitis, strict definition || id:finn-b-M13_ANKYLOSPON_STRICT	ebi-a-GCST90002112	finn-b-M13_ANKYLOSPON_STRICT	NA	rs775443	0.111395	0.207269	0.590963	-0.294853	0.517642	1.11784	0.744641	1.67807
HLA DR on CD33- HLA DR+	|| id:ebi-a-GCST90002112	Ankylosing spondylitis, strict definition || id:finn-b-M13_ANKYLOSPON_STRICT	ebi-a-GCST90002112	finn-b-M13_ANKYLOSPON_STRICT	NA	rs78909221	0.238052	0.130822	0.0688104	-0.0183592	0.494463	1.26877	0.981808	1.63962
HLA DR on CD33- HLA DR+	|| id:ebi-a-GCST90002112	Ankylosing spondylitis, strict definition || id:finn-b-M13_ANKYLOSPON_STRICT	ebi-a-GCST90002112	finn-b-M13_ANKYLOSPON_STRICT	NA	rs9268430	0.424828	0.246058	0.0842513	-0.0574461	0.907102	1.52933	0.944173	2.47713
HLA DR on CD33- HLA DR+	|| id:ebi-a-GCST90002112	Ankylosing spondylitis, strict definition || id:finn-b-M13_ANKYLOSPON_STRICT	ebi-a-GCST90002112	finn-b-M13_ANKYLOSPON_STRICT	NA	rs9279789	-0.456705	0.569159	0.42231	-1.57226	0.658847	0.633367	0.207576	1.93256
HLA DR on CD33- HLA DR+	|| id:ebi-a-GCST90002112	Ankylosing spondylitis, strict definition || id:finn-b-M13_ANKYLOSPON_STRICT	ebi-a-GCST90002112	finn-b-M13_ANKYLOSPON_STRICT	NA	rs928189	-0.167918	0.32618	0.606691	-0.807232	0.471395	0.845423	0.446091	1.60223
HLA DR on CD33- HLA DR+	|| id:ebi-a-GCST90002112	Ankylosing spondylitis, strict definition || id:finn-b-M13_ANKYLOSPON_STRICT	ebi-a-GCST90002112	finn-b-M13_ANKYLOSPON_STRICT	NA	rs9310124	0.501963	0.341559	0.141664	-0.167493	1.17142	1.65196	0.845783	3.22657
HLA DR on CD33- HLA DR+	|| id:ebi-a-GCST90002112	Ankylosing spondylitis, strict definition || id:finn-b-M13_ANKYLOSPON_STRICT	ebi-a-GCST90002112	finn-b-M13_ANKYLOSPON_STRICT	NA	rs9368784	-0.451562	0.204589	0.0273025	-0.852556	-0.0505672	0.636633	0.426324	0.95069
HLA DR on CD33- HLA DR+	|| id:ebi-a-GCST90002112	Ankylosing spondylitis, strict definition || id:finn-b-M13_ANKYLOSPON_STRICT	ebi-a-GCST90002112	finn-b-M13_ANKYLOSPON_STRICT	NA	rs9545905	-0.134075	0.334895	0.688899	-0.790468	0.522319	0.874525	0.453632	1.68593
HLA DR on CD33- HLA DR+	|| id:ebi-a-GCST90002112	Ankylosing spondylitis, strict definition || id:finn-b-M13_ANKYLOSPON_STRICT	ebi-a-GCST90002112	finn-b-M13_ANKYLOSPON_STRICT	NA	All - Inverse variance weighted	0.214946	0.0950319	0.0237076	0.0286839	0.401209	1.2398	1.0291	1.49363
HLA DR on CD33- HLA DR+	|| id:ebi-a-GCST90002112	Ankylosing spondylitis, strict definition || id:finn-b-M13_ANKYLOSPON_STRICT	ebi-a-GCST90002112	finn-b-M13_ANKYLOSPON_STRICT	NA	All - MR Egger	0.392408	0.135285	0.0144294	0.12725	0.657566	1.48054	1.1357	1.93009
CD8 on CD28- CD8br	|| id:ebi-a-GCST90002120	Ankylosing spondylitis, strict definition || id:finn-b-M13_ANKYLOSPON_STRICT	ebi-a-GCST90002120	finn-b-M13_ANKYLOSPON_STRICT	NA	rs11014701	-0.272934	0.465504	0.557661	-1.18532	0.639454	0.761143	0.305648	1.89545
CD8 on CD28- CD8br	|| id:ebi-a-GCST90002120	Ankylosing spondylitis, strict definition || id:finn-b-M13_ANKYLOSPON_STRICT	ebi-a-GCST90002120	finn-b-M13_ANKYLOSPON_STRICT	NA	rs11121500	-0.630909	0.717273	0.379079	-2.03676	0.774945	0.532108	0.13045	2.17047
CD8 on CD28- CD8br	|| id:ebi-a-GCST90002120	Ankylosing spondylitis, strict definition || id:finn-b-M13_ANKYLOSPON_STRICT	ebi-a-GCST90002120	finn-b-M13_ANKYLOSPON_STRICT	NA	rs12537451	-0.316227	0.324087	0.329189	-0.951438	0.318983	0.728894	0.386185	1.37573
CD8 on CD28- CD8br	|| id:ebi-a-GCST90002120	Ankylosing spondylitis, strict definition || id:finn-b-M13_ANKYLOSPON_STRICT	ebi-a-GCST90002120	finn-b-M13_ANKYLOSPON_STRICT	NA	rs13157900	-0.472384	0.49564	0.34055	-1.44384	0.49907	0.623514	0.23602	1.64719
CD8 on CD28- CD8br	|| id:ebi-a-GCST90002120	Ankylosing spondylitis, strict definition || id:finn-b-M13_ANKYLOSPON_STRICT	ebi-a-GCST90002120	finn-b-M13_ANKYLOSPON_STRICT	NA	rs143440491	-0.292367	0.429119	0.49567	-1.13344	0.548706	0.746495	0.321924	1.73101
CD8 on CD28- CD8br	|| id:ebi-a-GCST90002120	Ankylosing spondylitis, strict definition || id:finn-b-M13_ANKYLOSPON_STRICT	ebi-a-GCST90002120	finn-b-M13_ANKYLOSPON_STRICT	NA	rs147279479	-0.0166472	0.369743	0.964088	-0.741343	0.708049	0.983491	0.476473	2.03003
CD8 on CD28- CD8br	|| id:ebi-a-GCST90002120	Ankylosing spondylitis, strict definition || id:finn-b-M13_ANKYLOSPON_STRICT	ebi-a-GCST90002120	finn-b-M13_ANKYLOSPON_STRICT	NA	rs183795272	-0.772559	0.840791	0.358175	-2.42051	0.875392	0.46183	0.0888763	2.39982
CD8 on CD28- CD8br	|| id:ebi-a-GCST90002120	Ankylosing spondylitis, strict definition || id:finn-b-M13_ANKYLOSPON_STRICT	ebi-a-GCST90002120	finn-b-M13_ANKYLOSPON_STRICT	NA	rs189927142	-1.27922	0.656949	0.0515099	-2.56684	0.00840412	0.278255	0.0767781	1.00844
CD8 on CD28- CD8br	|| id:ebi-a-GCST90002120	Ankylosing spondylitis, strict definition || id:finn-b-M13_ANKYLOSPON_STRICT	ebi-a-GCST90002120	finn-b-M13_ANKYLOSPON_STRICT	NA	rs2588120	-0.546567	0.394969	0.166413	-1.32071	0.227573	0.578934	0.266947	1.25555
CD8 on CD28- CD8br	|| id:ebi-a-GCST90002120	Ankylosing spondylitis, strict definition || id:finn-b-M13_ANKYLOSPON_STRICT	ebi-a-GCST90002120	finn-b-M13_ANKYLOSPON_STRICT	NA	rs56262516	-1.86652	0.56	0.000858919	-2.96412	-0.768922	0.154661	0.0516058	0.463513
CD8 on CD28- CD8br	|| id:ebi-a-GCST90002120	Ankylosing spondylitis, strict definition || id:finn-b-M13_ANKYLOSPON_STRICT	ebi-a-GCST90002120	finn-b-M13_ANKYLOSPON_STRICT	NA	rs6139531	0.360267	0.427704	0.399604	-0.478032	1.19857	1.43371	0.620003	3.31536
CD8 on CD28- CD8br	|| id:ebi-a-GCST90002120	Ankylosing spondylitis, strict definition || id:finn-b-M13_ANKYLOSPON_STRICT	ebi-a-GCST90002120	finn-b-M13_ANKYLOSPON_STRICT	NA	rs62034403	-0.33833	0.438437	0.440308	-1.19767	0.521006	0.71296	0.301898	1.68372
CD8 on CD28- CD8br	|| id:ebi-a-GCST90002120	Ankylosing spondylitis, strict definition || id:finn-b-M13_ANKYLOSPON_STRICT	ebi-a-GCST90002120	finn-b-M13_ANKYLOSPON_STRICT	NA	rs7134487	2.68355	3.14674	0.393769	-3.48406	8.85116	14.6369	0.0306825	6982.46
CD8 on CD28- CD8br	|| id:ebi-a-GCST90002120	Ankylosing spondylitis, strict definition || id:finn-b-M13_ANKYLOSPON_STRICT	ebi-a-GCST90002120	finn-b-M13_ANKYLOSPON_STRICT	NA	rs7425430	-0.0191956	0.288848	0.947015	-0.585338	0.546947	0.980987	0.556917	1.72797
CD8 on CD28- CD8br	|| id:ebi-a-GCST90002120	Ankylosing spondylitis, strict definition || id:finn-b-M13_ANKYLOSPON_STRICT	ebi-a-GCST90002120	finn-b-M13_ANKYLOSPON_STRICT	NA	rs78689026	3.93483	1.76382	0.0256904	0.477748	7.39191	51.1533	1.61244	1622.8
CD8 on CD28- CD8br	|| id:ebi-a-GCST90002120	Ankylosing spondylitis, strict definition || id:finn-b-M13_ANKYLOSPON_STRICT	ebi-a-GCST90002120	finn-b-M13_ANKYLOSPON_STRICT	NA	rs80155370	-0.0529164	0.282321	0.851321	-0.606266	0.500433	0.948459	0.545384	1.64944
CD8 on CD28- CD8br	|| id:ebi-a-GCST90002120	Ankylosing spondylitis, strict definition || id:finn-b-M13_ANKYLOSPON_STRICT	ebi-a-GCST90002120	finn-b-M13_ANKYLOSPON_STRICT	NA	rs9263601	-3.95746	0.394214	1.02868e-23	-4.73012	-3.1848	0.0191116	0.00882542	0.0413866
CD8 on CD28- CD8br	|| id:ebi-a-GCST90002120	Ankylosing spondylitis, strict definition || id:finn-b-M13_ANKYLOSPON_STRICT	ebi-a-GCST90002120	finn-b-M13_ANKYLOSPON_STRICT	NA	rs960502	1.33052	1.14139	0.243735	-0.906603	3.56764	3.783	0.403894	35.4328
CD8 on CD28- CD8br	|| id:ebi-a-GCST90002120	Ankylosing spondylitis, strict definition || id:finn-b-M13_ANKYLOSPON_STRICT	ebi-a-GCST90002120	finn-b-M13_ANKYLOSPON_STRICT	NA	rs9884179	-0.227201	0.455189	0.617683	-1.11937	0.664969	0.79676	0.326485	1.94443
CD8 on CD28- CD8br	|| id:ebi-a-GCST90002120	Ankylosing spondylitis, strict definition || id:finn-b-M13_ANKYLOSPON_STRICT	ebi-a-GCST90002120	finn-b-M13_ANKYLOSPON_STRICT	NA	rs9998963	-0.0664207	0.579336	0.908723	-1.20192	1.06908	0.935737	0.300617	2.91269
CD8 on CD28- CD8br	|| id:ebi-a-GCST90002120	Ankylosing spondylitis, strict definition || id:finn-b-M13_ANKYLOSPON_STRICT	ebi-a-GCST90002120	finn-b-M13_ANKYLOSPON_STRICT	NA	All - Inverse variance weighted	-0.49071	0.241387	0.0420654	-0.963829	-0.0175904	0.612192	0.38143	0.982563
CD8 on CD28- CD8br	|| id:ebi-a-GCST90002120	Ankylosing spondylitis, strict definition || id:finn-b-M13_ANKYLOSPON_STRICT	ebi-a-GCST90002120	finn-b-M13_ANKYLOSPON_STRICT	NA	All - MR Egger	-0.119213	0.774441	0.879374	-1.63712	1.39869	0.887619	0.19454	4.0499
SNP=Single Nucleotide Polymorphism;b=Beta coefficient;se=Standard Error;p=P-value;lo_ci=lower confidence interval;up_ci=upper confidence interval;or=odds ratio;or_lci95=odds ratio 95% lower confidence interval;or_uci95=odds ratio 95% upper confidence interval.
