# Supplementary material for: Mendelian randomization analysis links HLA-DR+ CD14− CD16+ monocytes to CCL19-driven ankylosing spondylitis risk
Source: Medicine (Baltimore). 2026 May 8;105(19):e48687. doi: 10.1097/MD.0000000000048687 (PMC13166580; doi:10.1097/MD.0000000000048687)
Supplement: Supplementary file 6 [file medi-105-e48687-s006.xls]

## Sheet: OR
Supplementary Table S5 MR Results of circulating immune cells for AS
Immune cells	method	nsnp	b	se	pval	lo_ci	up_ci	or	or_lci95	or_uci95
IgD- CD38dim %lymphocyte	MR Egger	23	0.199019	0.0691837	0.00902891	0.0634185	0.334619	1.2202	1.06547	1.39741
IgD- CD38dim %lymphocyte	Weighted median	23	0.154258	0.0918512	0.0930671	-0.0257701	0.334286	1.16679	0.974559	1.39694
IgD- CD38dim %lymphocyte	Inverse variance weighted	23	0.129314	0.0547603	0.018203	0.0219843	0.236645	1.13805	1.02223	1.26699
IgD- CD38dim %lymphocyte	Simple mode	23	0.116626	0.176695	0.51608	-0.229697	0.462948	1.1237	0.794775	1.58875
IgD- CD38dim %lymphocyte	Weighted mode	23	0.171678	0.0819975	0.0480293	0.010963	0.332393	1.1873	1.01102	1.3943
Naive DN (CD4-CD8-) %DN	MR Egger	21	-0.0892954	0.219641	0.688881	-0.519792	0.341202	0.914575	0.594644	1.40664
Naive DN (CD4-CD8-) %DN	Weighted median	21	-0.101124	0.12218	0.40786	-0.340596	0.138348	0.903821	0.711346	1.14838
Naive DN (CD4-CD8-) %DN	Inverse variance weighted	21	-0.37603	0.171477	0.0283148	-0.712125	-0.0399363	0.686581	0.490601	0.960851
Naive DN (CD4-CD8-) %DN	Simple mode	21	-0.274467	0.270618	0.32259	-0.804878	0.255944	0.759977	0.447142	1.29168
Naive DN (CD4-CD8-) %DN	Weighted mode	21	-0.150021	0.1215	0.231239	-0.388161	0.0881194	0.86069	0.678303	1.09212
Leukocyte AC	MR Egger	12	-0.172727	0.0986044	0.110373	-0.365992	0.0205371	0.841367	0.693508	1.02075
Leukocyte AC	Weighted median	12	-0.196754	0.0925988	0.033603	-0.378248	-0.0152607	0.821392	0.685061	0.984855
Leukocyte AC	Inverse variance weighted	12	-0.170498	0.0595938	0.00422301	-0.287302	-0.0536942	0.843245	0.750285	0.947722
Leukocyte AC	Simple mode	12	-0.0590815	0.163156	0.724126	-0.378868	0.260705	0.94263	0.684636	1.29784
Leukocyte AC	Weighted mode	12	-0.150938	0.0795051	0.0841679	-0.306768	0.00489186	0.859901	0.735821	1.0049
CD3- lymphocyte %lymphocyte	MR Egger	6	-1.2611	1.30434	0.38837	-3.8176	1.2954	0.283343	0.0219805	3.65247
CD3- lymphocyte %lymphocyte	Weighted median	6	0.606548	0.323689	0.0609494	-0.0278818	1.24098	1.83409	0.972503	3.459
CD3- lymphocyte %lymphocyte	Inverse variance weighted	6	0.945444	0.381626	0.0132341	0.197456	1.69343	2.57396	1.2183	5.43811
CD3- lymphocyte %lymphocyte	Simple mode	6	0.614612	0.386447	0.172613	-0.142824	1.37205	1.84894	0.866906	3.94342
CD3- lymphocyte %lymphocyte	Weighted mode	6	0.552811	0.344721	0.169696	-0.122843	1.22846	1.73813	0.884402	3.41598
NK %lymphocyte	MR Egger	27	-0.201548	0.0782105	0.016255	-0.35484	-0.0482553	0.817465	0.701285	0.952891
NK %lymphocyte	Weighted median	27	-0.129076	0.0820979	0.1159	-0.289987	0.0318362	0.878908	0.748273	1.03235
NK %lymphocyte	Inverse variance weighted	27	-0.179142	0.0567923	0.00160869	-0.290454	-0.0678285	0.835988	0.747924	0.934421
NK %lymphocyte	Simple mode	27	-0.0300235	0.119925	0.804282	-0.265076	0.205029	0.970423	0.767148	1.22756
NK %lymphocyte	Weighted mode	27	-0.1165	0.0865087	0.189703	-0.286058	0.0530567	0.89003	0.751219	1.05449
CD19 on CD20- CD38-	MR Egger	20	-0.261226	0.158564	0.11681	-0.572011	0.0495585	0.770107	0.564389	1.05081
CD19 on CD20- CD38-	Weighted median	20	-0.190191	0.12636	0.132284	-0.437856	0.0574738	0.826801	0.645419	1.05916
CD19 on CD20- CD38-	Inverse variance weighted	20	-0.196632	0.0901695	0.0292066	-0.373364	-0.0198993	0.821493	0.688415	0.980297
CD19 on CD20- CD38-	Simple mode	20	-0.16539	0.19361	0.403615	-0.544866	0.214087	0.847563	0.57992	1.23873
CD19 on CD20- CD38-	Weighted mode	20	-0.16539	0.130932	0.221811	-0.422017	0.091238	0.847563	0.655723	1.09553
CD25 on IgD+ CD38-	MR Egger	27	0.0743278	0.033161	0.0341182	0.0093322	0.139323	1.07716	1.00938	1.1495
CD25 on IgD+ CD38-	Weighted median	27	0.0775491	0.038921	0.046319	0.00126393	0.153834	1.08064	1.00126	1.1663
CD25 on IgD+ CD38-	Inverse variance weighted	27	0.0689477	0.028726	0.0163868	0.0126447	0.125251	1.07138	1.01273	1.13343
CD25 on IgD+ CD38-	Simple mode	27	0.137049	0.101914	0.190319	-0.0627022	0.336801	1.14688	0.939223	1.40046
CD25 on IgD+ CD38-	Weighted mode	27	0.0781379	0.0335518	0.0279076	0.0123764	0.143899	1.08127	1.01245	1.15477
IgD on IgD+ CD24-	MR Egger	29	-0.200962	0.108472	0.0748907	-0.413566	0.011642	0.817943	0.661288	1.01171
IgD on IgD+ CD24-	Weighted median	29	-0.135398	0.0826046	0.101191	-0.297303	0.0265073	0.873369	0.742819	1.02686
IgD on IgD+ CD24-	Inverse variance weighted	29	-0.17674	0.0623783	0.00460629	-0.299001	-0.0544781	0.837998	0.741559	0.946979
IgD on IgD+ CD24-	Simple mode	29	-0.207029	0.141048	0.153305	-0.483483	0.0694246	0.812996	0.616632	1.07189
IgD on IgD+ CD24-	Weighted mode	29	-0.166055	0.0801872	0.047706	-0.323222	-0.00888773	0.847	0.723813	0.991152
IgD on IgD+ CD38dim	MR Egger	20	-0.058379	0.0796407	0.47298	-0.214475	0.0977169	0.943292	0.806965	1.10265
IgD on IgD+ CD38dim	Weighted median	20	-0.12585	0.0716707	0.0790969	-0.266325	0.0146244	0.881747	0.76619	1.01473
IgD on IgD+ CD38dim	Inverse variance weighted	20	-0.114075	0.0521124	0.0285954	-0.216216	-0.0119348	0.892191	0.805562	0.988136
IgD on IgD+ CD38dim	Simple mode	20	-0.183907	0.129227	0.17091	-0.437192	0.0693771	0.832013	0.645847	1.07184
IgD on IgD+ CD38dim	Weighted mode	20	-0.0760096	0.0634748	0.245848	-0.20042	0.0484011	0.926807	0.818387	1.04959
IgD on IgD+	MR Egger	21	-0.194487	0.124504	0.134768	-0.438514	0.0495406	0.823257	0.644994	1.05079
IgD on IgD+	Weighted median	21	-0.157112	0.0926096	0.0897907	-0.338627	0.0244024	0.854608	0.712748	1.0247
IgD on IgD+	Inverse variance weighted	21	-0.144726	0.0679599	0.0332064	-0.277928	-0.0115246	0.865259	0.757352	0.988542
IgD on IgD+	Simple mode	21	-0.247875	0.147868	0.109236	-0.537696	0.0419455	0.780457	0.584092	1.04284
IgD on IgD+	Weighted mode	21	-0.164457	0.0945391	0.0973038	-0.349754	0.0208398	0.848354	0.704862	1.02106
CD28 on secreting Treg	MR Egger	17	0.113606	0.0630711	0.0917993	-0.0100134	0.237225	1.12031	0.990037	1.26773
CD28 on secreting Treg	Weighted median	17	0.0569724	0.0661337	0.388978	-0.0726497	0.186594	1.05863	0.929927	1.20514
CD28 on secreting Treg	Inverse variance weighted	17	0.116339	0.0499684	0.0198992	0.0184005	0.214277	1.12338	1.01857	1.23897
CD28 on secreting Treg	Simple mode	17	0.0525059	0.100691	0.609194	-0.144849	0.249861	1.05391	0.865153	1.28385
CD28 on secreting Treg	Weighted mode	17	0.0806118	0.0582004	0.185039	-0.0334609	0.194685	1.08395	0.967093	1.21493
CD28 on CD39+ CD4+	MR Egger	18	-0.117554	0.106602	0.286453	-0.326495	0.0913865	0.889092	0.721448	1.09569
CD28 on CD39+ CD4+	Weighted median	18	-0.105578	0.0886637	0.233745	-0.279359	0.068203	0.899804	0.756269	1.07058
CD28 on CD39+ CD4+	Inverse variance weighted	18	-0.15066	0.0641249	0.0187999	-0.276345	-0.0249751	0.86014	0.758551	0.975334
CD28 on CD39+ CD4+	Simple mode	18	-0.38714	0.165567	0.0318515	-0.711652	-0.0626288	0.678996	0.490833	0.939292
CD28 on CD39+ CD4+	Weighted mode	18	-0.0838241	0.0872664	0.350241	-0.254866	0.0872181	0.919593	0.77502	1.09113
CD86 on CD62L+ myeloid DC	MR Egger	21	0.0945258	0.0963755	0.339013	-0.0943703	0.283422	1.09914	0.909946	1.32767
CD86 on CD62L+ myeloid DC	Weighted median	21	0.175764	0.0975076	0.071457	-0.0153514	0.366878	1.19216	0.984766	1.44322
CD86 on CD62L+ myeloid DC	Inverse variance weighted	21	0.131171	0.0667337	0.049346	0.00037304	0.261969	1.14016	1.00037	1.29949
CD86 on CD62L+ myeloid DC	Simple mode	21	0.245799	0.171537	0.167327	-0.0904136	0.582012	1.27864	0.913553	1.78964
CD86 on CD62L+ myeloid DC	Weighted mode	21	0.236781	0.116498	0.0555957	0.00844596	0.465116	1.26716	1.00848	1.5922
CD86 on granulocyte	MR Egger	20	0.191092	0.156884	0.23893	-0.116399	0.498584	1.21057	0.89012	1.64639
CD86 on granulocyte	Weighted median	20	0.196283	0.134475	0.144394	-0.0672883	0.459854	1.21687	0.934926	1.58384
CD86 on granulocyte	Inverse variance weighted	20	0.188097	0.0889978	0.0345575	0.0136617	0.362533	1.20695	1.01376	1.43696
CD86 on granulocyte	Simple mode	20	0.360828	0.216399	0.111828	-0.0633129	0.78497	1.43452	0.93865	2.19234
CD86 on granulocyte	Weighted mode	20	0.241461	0.184679	0.206656	-0.120509	0.60343	1.27311	0.886469	1.82838
CCR7 on naive CD8br	MR Egger	24	-0.128632	0.113227	0.268158	-0.350557	0.0932929	0.879297	0.704295	1.09778
CCR7 on naive CD8br	Weighted median	24	-0.201175	0.104281	0.0537098	-0.405566	0.00321504	0.817769	0.666599	1.00322
CCR7 on naive CD8br	Inverse variance weighted	24	-0.148216	0.0693295	0.0325292	-0.284102	-0.01233	0.862245	0.75269	0.987746
CCR7 on naive CD8br	Simple mode	24	-0.223752	0.160945	0.177764	-0.539203	0.0916996	0.799513	0.583213	1.09604
CCR7 on naive CD8br	Weighted mode	24	-0.194361	0.123633	0.129588	-0.436681	0.0479594	0.823361	0.646178	1.04913
CD25 on activated Treg	MR Egger	17	0.453044	0.253167	0.093739	-0.0431634	0.949252	1.57309	0.957755	2.58378
CD25 on activated Treg	Weighted median	17	0.193916	0.16958	0.252827	-0.13846	0.526293	1.21399	0.870698	1.69265
CD25 on activated Treg	Inverse variance weighted	17	0.280136	0.12659	0.0269023	0.0320188	0.528253	1.32331	1.03254	1.69597
CD25 on activated Treg	Simple mode	17	0.00571407	0.269049	0.983318	-0.521621	0.533049	1.00573	0.593557	1.70412
CD25 on activated Treg	Weighted mode	17	0.140574	0.249882	0.58153	-0.349194	0.630342	1.15093	0.705257	1.87825
FSC-A on NK	MR Egger	19	0.292803	0.114292	0.0202097	0.0687895	0.516816	1.34018	1.07121	1.67668
FSC-A on NK	Weighted median	19	0.240237	0.107439	0.0253494	0.029657	0.450817	1.27155	1.0301	1.56959
FSC-A on NK	Inverse variance weighted	19	0.183933	0.0740404	0.0129832	0.0388142	0.329053	1.20194	1.03958	1.38965
FSC-A on NK	Simple mode	19	0.252155	0.175133	0.167091	-0.091105	0.595416	1.2868	0.912922	1.81378
FSC-A on NK	Weighted mode	19	0.245383	0.10696	0.0340287	0.0357404	0.455025	1.27811	1.03639	1.57621
HLA DR on CD14- CD16+ monocyte	MR Egger	19	-0.678208	0.174448	0.00118275	-1.02013	-0.33629	0.507526	0.36055	0.714416
HLA DR on CD14- CD16+ monocyte	Weighted median	19	-0.355812	0.11632	0.00222152	-0.5838	-0.127824	0.700604	0.557775	0.880008
HLA DR on CD14- CD16+ monocyte	Inverse variance weighted	19	-0.442612	0.0898706	8.43638e-07	-0.618758	-0.266466	0.642356	0.538613	0.766082
HLA DR on CD14- CD16+ monocyte	Simple mode	19	-0.197184	0.172952	0.269184	-0.536169	0.141801	0.821039	0.584985	1.15235
HLA DR on CD14- CD16+ monocyte	Weighted mode	19	-0.331353	0.144295	0.0338768	-0.614171	-0.0485348	0.717952	0.541089	0.952624
CCR2 on CD14+ CD16+ monocyte	MR Egger	37	0.0936181	0.0423315	0.0336221	0.0106483	0.176588	1.09814	1.01071	1.19314
CCR2 on CD14+ CD16+ monocyte	Weighted median	37	0.0877484	0.0496537	0.0771934	-0.00957284	0.18507	1.09171	0.990473	1.2033
CCR2 on CD14+ CD16+ monocyte	Inverse variance weighted	37	0.0875231	0.0350872	0.0126154	0.0187522	0.156294	1.09147	1.01893	1.16917
CCR2 on CD14+ CD16+ monocyte	Simple mode	37	-0.0169836	0.0733049	0.818095	-0.160661	0.126694	0.98316	0.85158	1.13507
CCR2 on CD14+ CD16+ monocyte	Weighted mode	37	0.0751066	0.0427338	0.0873268	-0.00865171	0.158865	1.078	0.991386	1.17218
CD4 on CD45RA+ CD4+	MR Egger	27	-0.0230911	0.159461	0.886024	-0.335634	0.289452	0.977173	0.714885	1.3357
CD4 on CD45RA+ CD4+	Weighted median	27	-0.0865169	0.0999196	0.386564	-0.282359	0.109326	0.91712	0.754003	1.11553
CD4 on CD45RA+ CD4+	Inverse variance weighted	27	-0.182459	0.0804168	0.0232733	-0.340076	-0.0248422	0.833219	0.711716	0.975464
CD4 on CD45RA+ CD4+	Simple mode	27	-0.143344	0.163886	0.389771	-0.46456	0.177873	0.866456	0.628411	1.19467
CD4 on CD45RA+ CD4+	Weighted mode	27	-0.0990679	0.1221	0.424521	-0.338384	0.140248	0.905681	0.712922	1.15056
CD39 on CD39+ activated Treg	MR Egger	22	0.104581	0.149239	0.491524	-0.187928	0.39709	1.11025	0.828675	1.48749
CD39 on CD39+ activated Treg	Weighted median	22	-0.1873	0.0938717	0.0460123	-0.371289	-0.00331187	0.829195	0.689845	0.996694
CD39 on CD39+ activated Treg	Inverse variance weighted	22	-0.159671	0.0669023	0.0170034	-0.2908	-0.0285428	0.852424	0.747665	0.971861
CD39 on CD39+ activated Treg	Simple mode	22	-0.220984	0.136634	0.120727	-0.488786	0.0468178	0.80173	0.613371	1.04793
CD39 on CD39+ activated Treg	Weighted mode	22	-0.178239	0.0856275	0.0498048	-0.346069	-0.0104088	0.836743	0.707464	0.989645
CD8 on EM CD8br	MR Egger	24	0.254166	0.293635	0.396059	-0.321359	0.829692	1.28939	0.725163	2.29261
CD8 on EM CD8br	Weighted median	24	-0.142907	0.124787	0.252124	-0.387489	0.101676	0.866835	0.678759	1.10702
CD8 on EM CD8br	Inverse variance weighted	24	0.320986	0.162306	0.0479674	0.00286585	0.639107	1.37849	1.00287	1.89479
CD8 on EM CD8br	Simple mode	24	-0.142564	0.244495	0.565504	-0.621774	0.336647	0.867132	0.536991	1.40024
CD8 on EM CD8br	Weighted mode	24	-0.214395	0.128937	0.109924	-0.467111	0.0383212	0.80703	0.62681	1.03906
CD4 on CD39+ activated Treg	MR Egger	23	0.0353538	0.315704	0.9119	-0.583427	0.654134	1.03599	0.557983	1.92348
CD4 on CD39+ activated Treg	Weighted median	23	-0.133445	0.105289	0.205006	-0.339811	0.0729212	0.875076	0.711905	1.07565
CD4 on CD39+ activated Treg	Inverse variance weighted	23	-0.41054	0.207247	0.0476001	-0.816744	-0.0043358	0.663292	0.441868	0.995674
CD4 on CD39+ activated Treg	Simple mode	23	-0.138157	0.137664	0.326492	-0.407979	0.131665	0.870962	0.664993	1.14073
CD4 on CD39+ activated Treg	Weighted mode	23	-0.121928	0.0943881	0.209844	-0.306928	0.0630731	0.885212	0.735703	1.0651
HLA DR on CD33dim HLA DR+ CD11b-	MR Egger	18	-0.253687	0.366097	0.498277	-0.971237	0.463863	0.775935	0.378614	1.59021
HLA DR on CD33dim HLA DR+ CD11b-	Weighted median	18	-0.168823	0.109027	0.121515	-0.382516	0.0448707	0.844659	0.682143	1.04589
HLA DR on CD33dim HLA DR+ CD11b-	Inverse variance weighted	18	-0.337897	0.165355	0.0410064	-0.661992	-0.0138013	0.713269	0.515823	0.986293
HLA DR on CD33dim HLA DR+ CD11b-	Simple mode	18	-0.0661733	0.177001	0.713131	-0.413094	0.280748	0.935969	0.6616	1.32412
HLA DR on CD33dim HLA DR+ CD11b-	Weighted mode	18	-0.151722	0.193091	0.442826	-0.53018	0.226736	0.859227	0.588499	1.2545
HLA DR on CD33- HLA DR+	MR Egger	13	0.392408	0.135285	0.0144294	0.12725	0.657566	1.48054	1.1357	1.93009
HLA DR on CD33- HLA DR+	Weighted median	13	0.307025	0.0759569	5.29758e-05	0.158149	0.4559	1.35937	1.17134	1.57759
HLA DR on CD33- HLA DR+	Inverse variance weighted	13	0.214946	0.0950319	0.0237076	0.0286839	0.401209	1.2398	1.0291	1.49363
HLA DR on CD33- HLA DR+	Simple mode	13	-0.0928576	0.194555	0.641736	-0.474185	0.28847	0.911323	0.622392	1.33438
HLA DR on CD33- HLA DR+	Weighted mode	13	0.321052	0.0683854	0.000518967	0.187016	0.455087	1.37858	1.20565	1.57631
CD8 on CD28- CD8br	MR Egger	20	-0.119213	0.774441	0.879374	-1.63712	1.39869	0.887619	0.19454	4.0499
CD8 on CD28- CD8br	Weighted median	20	-0.237555	0.146599	0.105139	-0.52489	0.0497799	0.788554	0.591621	1.05104
CD8 on CD28- CD8br	Inverse variance weighted	20	-0.49071	0.241387	0.0420654	-0.963829	-0.0175904	0.612192	0.38143	0.982563
CD8 on CD28- CD8br	Simple mode	20	-0.250603	0.179483	0.178741	-0.60239	0.101184	0.778332	0.547502	1.10648
CD8 on CD28- CD8br	Weighted mode	20	-0.161978	0.152708	0.302122	-0.461285	0.137329	0.85046	0.630473	1.14721
MR=Mendelian randomization;AS=Ankylosing spondylitis;nsnp=Number of SNPS;b=beta;se=standard error;pval=p-value;lo_ci=lower confidence interval;up_ci=upper confidence interval;or=odds ratio;or_lci95=odds ratio lower confidence interval 95%;or_uci95=odds ratio upper confidence interval 95%.
