# Supplementary material for: Mendelian randomization analysis links HLA-DR+ CD14− CD16+ monocytes to CCL19-driven ankylosing spondylitis risk
Source: Medicine (Baltimore). 2026 May 8;105(19):e48687. doi: 10.1097/MD.0000000000048687 (PMC13166580; doi:10.1097/MD.0000000000048687)
Supplement: Supplementary file 8 [file medi-105-e48687-s008.xls]

## Sheet: Sheet1
Supplementary Table S6 The instrumental variables related to inflammatory proteins
inflammatory proteins	SNP	effect_allele.exposure	other_allele.exposure	effect_allele.outcome	other_allele.outcome	beta.exposure	beta.outcome	eaf.exposure	eaf.outcome	remove	palindromic	ambiguous	id.outcome	pos.outcome	pval.outcome	se.outcome	outcome	mr_keep.outcome	pval_origin.outcome	data_source.outcome	se.exposure	pval.exposure	samplesize.exposure	exposure	mr_keep.exposure	pval_origin.exposure	id.exposure	data_source.exposure	action	SNP_index	mr_keep	samplesize.outcome	R2	f	meanf
C-C motif chemokine 19 levels	rs10242459	A	G	A	G	0.0729	0.0259909	0.8219	0.844431	FALSE	FALSE	FALSE	2ASBhs	3871648	0.646751	0.056714	outcome	TRUE	reported	textfile	0.0154	2.2e-06	14729	exposure	TRUE	reported	9xuVGY	textfile	2	1	TRUE	NA	0.00151908	22.4055	35.2314
C-C motif chemokine 19 levels	rs111317412	A	C	A	C	-0.1236	0.0277421	0.9429	0.965708	FALSE	FALSE	FALSE	2ASBhs	48150001	0.807442	0.113825	outcome	TRUE	reported	textfile	0.0274	6.45e-06	14288	exposure	TRUE	reported	9xuVGY	textfile	2	1	TRUE	NA	0.00142215	20.3458	35.2314
C-C motif chemokine 19 levels	rs11174279	A	T	A	T	-0.0694	-0.00143604	0.1741	0.200796	FALSE	TRUE	FALSE	2ASBhs	62007612	0.977786	0.0515727	outcome	TRUE	reported	textfile	0.0156	8.64e-06	14730	exposure	TRUE	reported	9xuVGY	textfile	2	1	TRUE	NA	0.00134179	19.7884	35.2314
C-C motif chemokine 19 levels	rs113139367	A	C	A	C	-0.2101	-0.083179	0.021	0.0299854	FALSE	FALSE	FALSE	2ASBhs	66382793	0.498019	0.122753	outcome	TRUE	reported	textfile	0.043	1.03e-06	14242	exposure	TRUE	reported	9xuVGY	textfile	2	1	TRUE	NA	0.00167347	23.8701	35.2314
C-C motif chemokine 19 levels	rs113539352	C	G	C	G	0.4485	0.753581	0.992	0.999448	FALSE	TRUE	FALSE	2ASBhs	58531127	0.479133	1.06484	outcome	TRUE	reported	textfile	0.0922	1.15e-06	11439	exposure	TRUE	reported	9xuVGY	textfile	2	1	TRUE	NA	0.00206432	23.6585	35.2314
C-C motif chemokine 19 levels	rs115109204	T	C	T	C	0.3784	0.122904	0.0116	0.00455508	FALSE	FALSE	FALSE	2ASBhs	23807410	0.69121	0.309415	outcome	TRUE	reported	textfile	0.0842	6.99e-06	10795	exposure	TRUE	reported	9xuVGY	textfile	2	1	TRUE	NA	0.00186743	20.1928	35.2314
C-C motif chemokine 19 levels	rs11574915	A	C	A	C	-0.1464	0.105789	0.8639	0.845536	FALSE	FALSE	FALSE	2ASBhs	34710087	0.0640457	0.0571262	outcome	TRUE	reported	textfile	0.017	7.19e-18	14733	exposure	TRUE	reported	9xuVGY	textfile	2	1	TRUE	NA	0.00500856	74.1524	35.2314
C-C motif chemokine 19 levels	rs11877886	A	G	A	G	-0.1065	0.0249378	0.0669	0.081884	FALSE	FALSE	FALSE	2ASBhs	71559341	0.740759	0.0753751	outcome	TRUE	reported	textfile	0.0239	8.35e-06	14722	exposure	TRUE	reported	9xuVGY	textfile	2	1	TRUE	NA	0.00134695	19.8538	35.2314
C-C motif chemokine 19 levels	rs11961362	T	C	T	C	-0.1185	0.0814804	0.0713	0.0825582	FALSE	FALSE	FALSE	2ASBhs	80294862	0.275747	0.0747579	outcome	TRUE	reported	textfile	0.0264	7.17e-06	12851	exposure	TRUE	reported	9xuVGY	textfile	2	1	TRUE	NA	0.00156535	20.1447	35.2314
C-C motif chemokine 19 levels	rs12521515	A	T	A	T	0.086	0.027913	0.861	0.831935	FALSE	TRUE	FALSE	2ASBhs	123785620	0.613879	0.0553231	outcome	TRUE	reported	textfile	0.0192	7.49e-06	11780	exposure	TRUE	reported	9xuVGY	textfile	2	1	TRUE	NA	0.00170024	20.0595	35.2314
C-C motif chemokine 19 levels	rs13010492	C	G	C	G	-0.0803	0.0320733	0.4754	0.366421	FALSE	TRUE	TRUE	2ASBhs	203911453	0.453648	0.0428017	outcome	TRUE	reported	textfile	0.0123	6.65e-11	13422	exposure	TRUE	reported	9xuVGY	textfile	2	1	FALSE	NA	0.00316539	42.6144	35.2314
C-C motif chemokine 19 levels	rs13212719	A	G	A	G	0.0671	0.0987305	0.8005	0.853901	FALSE	FALSE	FALSE	2ASBhs	133514298	0.0906734	0.0583563	outcome	TRUE	reported	textfile	0.015	7.7e-06	14288	exposure	TRUE	reported	9xuVGY	textfile	2	1	TRUE	NA	0.00139857	20.0079	35.2314
C-C motif chemokine 19 levels	rs1328133	A	T	A	T	0.3112	-0.534525	0.01	0.00480864	FALSE	TRUE	FALSE	2ASBhs	9709894	0.0783015	0.303598	outcome	TRUE	reported	textfile	0.0695	7.55e-06	13422	exposure	TRUE	reported	9xuVGY	textfile	2	1	TRUE	NA	0.00149157	20.0468	35.2314
C-C motif chemokine 19 levels	rs138108512	A	G	A	G	-0.2939	0.0293637	0.0119	0.0057354	FALSE	FALSE	FALSE	2ASBhs	76388948	0.91479	0.274432	outcome	TRUE	reported	textfile	0.0616	1.83e-06	13422	exposure	TRUE	reported	9xuVGY	textfile	2	1	TRUE	NA	0.00169311	22.76	35.2314
C-C motif chemokine 19 levels	rs138440733	A	G	A	G	-0.1724	0.0135091	0.0585	0.0621569	FALSE	FALSE	FALSE	2ASBhs	17250353	0.877405	0.0875742	outcome	TRUE	reported	textfile	0.036	1.68e-06	12404	exposure	TRUE	reported	9xuVGY	textfile	2	1	TRUE	NA	0.00184546	22.9298	35.2314
C-C motif chemokine 19 levels	rs138618048	A	G	A	G	-0.2066	0.0499981	0.0209	0.00884112	FALSE	FALSE	FALSE	2ASBhs	99676204	0.817645	0.216841	outcome	TRUE	reported	textfile	0.046	7.08e-06	14247	exposure	TRUE	reported	9xuVGY	textfile	2	1	TRUE	NA	0.00141386	20.169	35.2314
C-C motif chemokine 19 levels	rs1415763	C	G	C	G	0.0757	-0.0140111	0.1687	0.196569	FALSE	TRUE	FALSE	2ASBhs	124706630	0.786745	0.0517891	outcome	TRUE	reported	textfile	0.0157	1.42e-06	14731	exposure	TRUE	reported	9xuVGY	textfile	2	1	TRUE	NA	0.00157571	23.2452	35.2314
C-C motif chemokine 19 levels	rs147708384	T	C	T	C	-0.2707	0.313542	0.0151	0.00599113	FALSE	FALSE	FALSE	2ASBhs	15015108	0.237548	0.265457	outcome	TRUE	reported	textfile	0.0574	2.4e-06	13801	exposure	TRUE	reported	9xuVGY	textfile	2	1	TRUE	NA	0.00160895	22.2377	35.2314
C-C motif chemokine 19 levels	rs2070746	T	G	T	G	-0.0575	0.0321503	0.307	0.286669	FALSE	FALSE	FALSE	2ASBhs	51746449	0.480268	0.045547	outcome	TRUE	reported	textfile	0.0128	7.05e-06	14288	exposure	TRUE	reported	9xuVGY	textfile	2	1	TRUE	NA	0.00141036	20.1769	35.2314
C-C motif chemokine 19 levels	rs34791102	A	G	A	G	0.1238	-0.0638542	0.0534	0.0277071	FALSE	FALSE	FALSE	2ASBhs	35612981	0.613592	0.126456	outcome	TRUE	reported	textfile	0.0265	2.99e-06	14735	exposure	TRUE	reported	9xuVGY	textfile	2	1	TRUE	NA	0.00147896	21.8218	35.2314
C-C motif chemokine 19 levels	rs374784992	A	G	A	G	0.1335	0.187753	0.9401	0.924588	FALSE	FALSE	FALSE	2ASBhs	118663884	0.0166403	0.0784084	outcome	TRUE	reported	textfile	0.0298	7.47e-06	11760	exposure	TRUE	reported	9xuVGY	textfile	2	1	TRUE	NA	0.00170366	20.0658	35.2314
C-C motif chemokine 19 levels	rs3792790	A	C	A	C	0.0551	0.0296402	0.4736	0.454458	FALSE	FALSE	FALSE	2ASBhs	151062610	0.473923	0.0413906	outcome	TRUE	reported	textfile	0.012	4.4e-06	14288	exposure	TRUE	reported	9xuVGY	textfile	2	1	TRUE	NA	0.00147343	21.0805	35.2314
C-C motif chemokine 19 levels	rs4356912	T	C	T	C	-0.0592	-0.0715714	0.6909	0.71486	FALSE	FALSE	FALSE	2ASBhs	7443119	0.117412	0.0457112	outcome	TRUE	reported	textfile	0.0133	8.54e-06	14288	exposure	TRUE	reported	9xuVGY	textfile	2	1	TRUE	NA	0.00138474	19.8098	35.2314
C-C motif chemokine 19 levels	rs454265	A	G	A	G	-0.0561	0.0113517	0.6505	0.681115	FALSE	FALSE	FALSE	2ASBhs	80426907	0.797637	0.0442723	outcome	TRUE	reported	textfile	0.0124	6.06e-06	14728	exposure	TRUE	reported	9xuVGY	textfile	2	1	TRUE	NA	0.00138783	20.4655	35.2314
C-C motif chemokine 19 levels	rs4554017	T	C	T	C	0.0596	0.0448869	0.3904	0.436642	FALSE	FALSE	FALSE	2ASBhs	144202871	0.280215	0.0415682	outcome	TRUE	reported	textfile	0.0122	1.03e-06	14288	exposure	TRUE	reported	9xuVGY	textfile	2	1	TRUE	NA	0.00166754	23.8623	35.2314
C-C motif chemokine 19 levels	rs4766578	A	T	A	T	-0.0801	-0.0051587	0.5095	0.569487	FALSE	TRUE	TRUE	2ASBhs	111466567	0.901075	0.041501	outcome	TRUE	reported	textfile	0.0132	1.29e-09	11785	exposure	TRUE	reported	9xuVGY	textfile	2	1	FALSE	NA	0.00311482	36.8166	35.2314
C-C motif chemokine 19 levels	rs4907572	A	G	A	G	-0.0671	-0.104596	0.2653	0.282242	FALSE	FALSE	FALSE	2ASBhs	112993007	0.0227306	0.0459171	outcome	TRUE	reported	textfile	0.0137	9.69e-07	14722	exposure	TRUE	reported	9xuVGY	textfile	2	1	TRUE	NA	0.00162678	23.9853	35.2314
C-C motif chemokine 19 levels	rs62292952	T	G	T	G	0.2346	0.00369084	0.8822	0.869961	FALSE	FALSE	FALSE	2ASBhs	132481875	0.952172	0.0615346	outcome	TRUE	reported	textfile	0.0185	7.53e-37	14728	exposure	TRUE	reported	9xuVGY	textfile	2	1	TRUE	NA	0.0108007	160.788	35.2314
C-C motif chemokine 19 levels	rs6486995	A	T	A	T	-0.0697	0.00434529	0.2452	0.244014	FALSE	TRUE	FALSE	2ASBhs	19661047	0.927762	0.0479291	outcome	TRUE	reported	textfile	0.0135	2.43e-07	14735	exposure	TRUE	reported	9xuVGY	textfile	2	1	TRUE	NA	0.00180577	26.6526	35.2314
C-C motif chemokine 19 levels	rs6535499	T	C	T	C	-0.1216	-0.116883	0.0583	0.035656	FALSE	FALSE	FALSE	2ASBhs	75503551	0.295056	0.111626	outcome	TRUE	reported	textfile	0.0272	7.8e-06	14288	exposure	TRUE	reported	9xuVGY	textfile	2	1	TRUE	NA	0.00139685	19.9834	35.2314
C-C motif chemokine 19 levels	rs6870560	T	C	T	C	0.0863	-0.0457489	0.8559	0.839262	FALSE	FALSE	FALSE	2ASBhs	174760916	0.415081	0.0561348	outcome	TRUE	reported	textfile	0.0169	3.28e-07	14732	exposure	TRUE	reported	9xuVGY	textfile	2	1	TRUE	NA	0.00176693	26.0729	35.2314
C-C motif chemokine 19 levels	rs7185085	T	C	T	C	-0.3558	1.02518	0.9931	0.999027	FALSE	FALSE	FALSE	2ASBhs	82112680	0.144317	0.702228	outcome	TRUE	reported	textfile	0.0803	9.38e-06	12291	exposure	TRUE	reported	9xuVGY	textfile	2	1	TRUE	NA	0.00159478	19.6295	35.2314
C-C motif chemokine 19 levels	rs73257451	T	C	T	C	-0.3645	0.00894948	0.989	0.978364	FALSE	FALSE	FALSE	2ASBhs	60505571	0.949382	0.140975	outcome	TRUE	reported	textfile	0.0756	1.43e-06	11337	exposure	TRUE	reported	9xuVGY	textfile	2	1	TRUE	NA	0.00204627	23.2421	35.2314
C-C motif chemokine 19 levels	rs74764632	A	T	A	T	0.1349	0.0938017	0.9557	0.937626	FALSE	TRUE	FALSE	2ASBhs	57266675	0.271363	0.0852798	outcome	TRUE	reported	textfile	0.0294	4.47e-06	14734	exposure	TRUE	reported	9xuVGY	textfile	2	1	TRUE	NA	0.00142688	21.0509	35.2314
C-C motif chemokine 19 levels	rs7595241	C	G	C	G	0.0615	0.0614998	0.6941	0.651043	FALSE	TRUE	FALSE	2ASBhs	7285344	0.155353	0.043283	outcome	TRUE	reported	textfile	0.013	2.24e-06	14288	exposure	TRUE	reported	9xuVGY	textfile	2	1	TRUE	NA	0.00156391	22.377	35.2314
C-C motif chemokine 19 levels	rs76295077	T	C	T	C	0.0928	-0.0165651	0.8962	0.906143	FALSE	FALSE	FALSE	2ASBhs	22683813	0.817228	0.0716756	outcome	TRUE	reported	textfile	0.0208	8.14e-06	14288	exposure	TRUE	reported	9xuVGY	textfile	2	1	TRUE	NA	0.00139121	19.9025	35.2314
C-C motif chemokine 19 levels	rs79086127	T	C	T	C	-0.2096	0.163743	0.0195	0.00501629	FALSE	FALSE	FALSE	2ASBhs	122918108	0.586141	0.300757	outcome	TRUE	reported	textfile	0.045	3.2e-06	14247	exposure	TRUE	reported	9xuVGY	textfile	2	1	TRUE	NA	0.00152045	21.6918	35.2314
C-C motif chemokine 19 levels	rs9469127	C	G	C	G	-0.4884	-0.821329	0.9365	0.904187	FALSE	TRUE	FALSE	2ASBhs	32476316	1.6099e-53	0.0533294	outcome	TRUE	reported	textfile	0.0277	1.41e-69	14735	exposure	TRUE	reported	9xuVGY	textfile	2	1	TRUE	NA	0.0206621	310.837	35.2314
Interleukin-1-alpha levels	rs10057700	A	G	A	G	-0.0822	0.91117	0.4388	0.001532	FALSE	FALSE	FALSE	SgfnzV	162531430	0.014127	0.371297	outcome	TRUE	reported	textfile	0.0181	5.59e-06	8587	exposure	TRUE	reported	BGf7qG	textfile	2	1	TRUE	NA	0.00239609	20.6198	28.0801
Interleukin-1-alpha levels	rs10063171	T	G	T	G	0.0775	0.0496368	0.1932	0.209188	FALSE	FALSE	FALSE	SgfnzV	68056975	0.328702	0.0508193	outcome	TRUE	reported	textfile	0.0175	9.49e-06	11340	exposure	TRUE	reported	BGf7qG	textfile	2	1	TRUE	NA	0.00172649	19.6088	28.0801
Interleukin-1-alpha levels	rs10233998	T	G	T	G	0.131	0.0487719	0.0604	0.040823	FALSE	FALSE	FALSE	SgfnzV	89431617	0.638449	0.103799	outcome	TRUE	reported	textfile	0.0286	4.64e-06	11785	exposure	TRUE	reported	BGf7qG	textfile	2	1	TRUE	NA	0.00177709	20.9767	28.0801
Interleukin-1-alpha levels	rs115494443	A	G	A	G	0.2658	0.149081	0.0186	0.00989123	FALSE	FALSE	FALSE	SgfnzV	116241509	0.487965	0.214954	outcome	TRUE	reported	textfile	0.0565	2.55e-06	10853	exposure	TRUE	reported	BGf7qG	textfile	2	1	TRUE	NA	0.00203507	22.1275	28.0801
Interleukin-1-alpha levels	rs115602471	T	C	T	C	0.2215	-0.0349305	0.0311	0.0038699	FALSE	FALSE	FALSE	SgfnzV	170108340	0.917862	0.338712	outcome	TRUE	reported	textfile	0.0469	2.33e-06	11340	exposure	TRUE	reported	BGf7qG	textfile	2	1	TRUE	NA	0.00196307	22.301	28.0801
Interleukin-1-alpha levels	rs117537822	T	C	T	C	0.2176	-0.0852016	0.9755	0.96478	FALSE	FALSE	FALSE	SgfnzV	33746595	0.446255	0.111861	outcome	TRUE	reported	textfile	0.0439	7.17e-07	11788	exposure	TRUE	reported	BGf7qG	textfile	2	1	TRUE	NA	0.00207991	24.5649	28.0801
Interleukin-1-alpha levels	rs11759846	A	G	A	G	-0.3263	-0.071041	0.0799	0.043425	FALSE	FALSE	FALSE	SgfnzV	32618445	0.481186	0.100854	outcome	TRUE	reported	textfile	0.0266	1.36e-34	11788	exposure	TRUE	reported	BGf7qG	textfile	2	1	TRUE	NA	0.0126044	150.452	28.0801
Interleukin-1-alpha levels	rs11878153	A	G	A	G	0.1116	-0.0305128	0.9015	0.854702	FALSE	FALSE	FALSE	SgfnzV	308555	0.601064	0.0583564	outcome	TRUE	reported	textfile	0.0221	4.42e-07	11787	exposure	TRUE	reported	BGf7qG	textfile	2	1	TRUE	NA	0.00215875	25.4959	28.0801
Interleukin-1-alpha levels	rs12047801	T	C	T	C	0.0783	-0.00256198	0.174	0.114713	FALSE	FALSE	FALSE	SgfnzV	104570782	0.968407	0.0646865	outcome	TRUE	reported	textfile	0.0171	4.67e-06	11785	exposure	TRUE	reported	BGf7qG	textfile	2	1	TRUE	NA	0.00177595	20.9632	28.0801
Interleukin-1-alpha levels	rs12529944	T	C	T	C	-0.0845	0.0578842	0.178	0.10116	FALSE	FALSE	FALSE	SgfnzV	83357189	0.403862	0.0693437	outcome	TRUE	reported	textfile	0.0189	7.79e-06	11340	exposure	TRUE	reported	BGf7qG	textfile	2	1	TRUE	NA	0.00175959	19.9854	28.0801
Interleukin-1-alpha levels	rs16886503	A	T	A	T	0.2438	-0.0496727	0.9824	0.977902	FALSE	TRUE	FALSE	SgfnzV	88731788	0.721616	0.139412	outcome	TRUE	reported	textfile	0.0524	3.28e-06	11786	exposure	TRUE	reported	BGf7qG	textfile	2	1	TRUE	NA	0.00183333	21.6437	28.0801
Interleukin-1-alpha levels	rs190042298	A	G	A	G	0.1502	0.0843527	0.0497	0.043263	FALSE	FALSE	FALSE	SgfnzV	147910903	0.401341	0.100512	outcome	TRUE	reported	textfile	0.0339	9.39e-06	9897	exposure	TRUE	reported	BGf7qG	textfile	2	1	TRUE	NA	0.00197959	19.6269	28.0801
Interleukin-1-alpha levels	rs2426634	A	G	A	G	-0.0896	-0.0113468	0.1376	0.0958861	FALSE	FALSE	FALSE	SgfnzV	56707655	0.871259	0.0700163	outcome	TRUE	reported	textfile	0.0198	6.03e-06	11787	exposure	TRUE	reported	BGf7qG	textfile	2	1	TRUE	NA	0.00173432	20.4744	28.0801
Interleukin-1-alpha levels	rs4767214	T	C	T	C	0.062	-0.0360232	0.5326	0.489757	FALSE	FALSE	FALSE	SgfnzV	114101816	0.382938	0.0412876	outcome	TRUE	reported	textfile	0.013	1.85e-06	11772	exposure	TRUE	reported	BGf7qG	textfile	2	1	TRUE	NA	0.00192845	22.7417	28.0801
Interleukin-1-alpha levels	rs523604	A	G	A	G	0.0754	-0.0313638	0.5264	0.46683	FALSE	FALSE	FALSE	SgfnzV	118885029	0.451167	0.0416257	outcome	TRUE	reported	textfile	0.0142	1.1e-07	10290	exposure	TRUE	reported	BGf7qG	textfile	2	1	TRUE	NA	0.00273251	28.1891	28.0801
Interleukin-1-alpha levels	rs7138689	T	G	T	G	0.0961	0.0579231	0.8877	0.89498	FALSE	FALSE	FALSE	SgfnzV	103499716	0.387917	0.0670872	outcome	TRUE	reported	textfile	0.0208	3.83e-06	11777	exposure	TRUE	reported	BGf7qG	textfile	2	1	TRUE	NA	0.00180925	21.3426	28.0801
Interleukin-1-alpha levels	rs72937918	T	C	T	C	-0.2056	-0.0137747	0.0233	0.0307695	FALSE	FALSE	FALSE	SgfnzV	80961271	0.908368	0.119679	outcome	TRUE	reported	textfile	0.0452	5.4e-06	11772	exposure	TRUE	reported	BGf7qG	textfile	2	1	TRUE	NA	0.00175451	20.6869	28.0801
Interleukin-1-alpha levels	rs76012752	A	G	A	G	0.1568	0.113283	0.9527	0.967619	FALSE	FALSE	FALSE	SgfnzV	28800415	0.33795	0.118222	outcome	TRUE	reported	textfile	0.0352	8.41e-06	11340	exposure	TRUE	reported	BGf7qG	textfile	2	1	TRUE	NA	0.00174676	19.8395	28.0801
Interleukin-1-alpha levels	rs76544453	T	C	T	C	-0.1609	-0.0629965	0.9585	0.983706	FALSE	FALSE	FALSE	SgfnzV	81185038	0.700034	0.16351	outcome	TRUE	reported	textfile	0.0361	8.31e-06	11788	exposure	TRUE	reported	BGf7qG	textfile	2	1	TRUE	NA	0.00168239	19.862	28.0801
Interleukin-1-alpha levels	rs78267257	A	G	A	G	-0.1825	0.0156153	0.0323	0.0059568	FALSE	FALSE	FALSE	SgfnzV	83024437	0.954749	0.275187	outcome	TRUE	reported	textfile	0.0406	6.95e-06	10903	exposure	TRUE	reported	BGf7qG	textfile	2	1	TRUE	NA	0.00184979	20.202	28.0801
Interleukin-1-alpha levels	rs9272305	A	C	A	C	-0.2444	0.816795	0.0316	0.0969201	FALSE	FALSE	FALSE	SgfnzV	32636102	3.98658e-53	0.053238	outcome	TRUE	reported	textfile	0.0462	1.22e-07	8587	exposure	TRUE	reported	BGf7qG	textfile	2	1	TRUE	NA	0.00324836	27.978	28.0801
Interleukin-6 levels	rs10234370	T	C	T	C	0.0582	0.0344167	0.6371	0.606975	FALSE	FALSE	FALSE	IZefQS	28446549	0.416678	0.0423748	outcome	TRUE	reported	textfile	0.0127	4.59e-06	14295	exposure	TRUE	reported	iADvcD	textfile	2	1	TRUE	NA	0.00146696	20.998	35.5324
Interleukin-6 levels	rs10977774	A	C	A	C	-0.3418	0.00800322	0.9865	0.980816	FALSE	FALSE	FALSE	IZefQS	954741	0.958246	0.152865	outcome	TRUE	reported	textfile	0.0701	1.08e-06	12312	exposure	TRUE	reported	iADvcD	textfile	2	1	TRUE	NA	0.00192727	23.7705	35.5324
Interleukin-6 levels	rs112669397	T	C	T	C	-0.3592	-0.291263	0.0119	0.0030932	FALSE	FALSE	FALSE	IZefQS	7448061	0.434546	0.372729	outcome	TRUE	reported	textfile	0.0787	5.01e-06	10217	exposure	TRUE	reported	iADvcD	textfile	2	1	TRUE	NA	0.00203477	20.8275	35.5324
Interleukin-6 levels	rs12433894	C	G	C	G	0.063	-0.0531061	0.2257	0.198094	FALSE	TRUE	FALSE	IZefQS	85152845	0.305793	0.0518569	outcome	TRUE	reported	textfile	0.0139	5.83e-06	14726	exposure	TRUE	reported	iADvcD	textfile	2	1	TRUE	NA	0.00139303	20.5396	35.5324
Interleukin-6 levels	rs1346147	A	G	A	G	-0.0659	0.0231363	0.7459	0.773084	FALSE	FALSE	FALSE	IZefQS	21403269	0.639309	0.0493664	outcome	TRUE	reported	textfile	0.0135	1.05e-06	14295	exposure	TRUE	reported	iADvcD	textfile	2	1	TRUE	NA	0.00166416	23.8255	35.5324
Interleukin-6 levels	rs17486819	T	G	T	G	0.0975	0.0587294	0.9152	0.847764	FALSE	FALSE	FALSE	IZefQS	113114229	0.307481	0.0575484	outcome	TRUE	reported	textfile	0.0211	3.82e-06	14739	exposure	TRUE	reported	iADvcD	textfile	2	1	TRUE	NA	0.0014466	21.3494	35.5324
Interleukin-6 levels	rs185969953	T	G	T	G	-0.3427	0.713988	0.0105	0.00416722	FALSE	FALSE	FALSE	IZefQS	68368479	0.025749	0.320177	outcome	TRUE	reported	textfile	0.0682	5.04e-07	12934	exposure	TRUE	reported	iADvcD	textfile	2	1	TRUE	NA	0.00194841	25.246	35.5324
Interleukin-6 levels	rs187416244	T	C	T	C	-0.2244	0.456037	0.0182	0.00284711	FALSE	FALSE	FALSE	IZefQS	77163023	0.240222	0.388304	outcome	TRUE	reported	textfile	0.0469	1.71e-06	14726	exposure	TRUE	reported	iADvcD	textfile	2	1	TRUE	NA	0.00155217	22.8897	35.5324
Interleukin-6 levels	rs2228145	A	C	A	C	-0.1684	0.128751	0.6128	0.700602	FALSE	FALSE	FALSE	IZefQS	154454494	0.00465629	0.0454966	outcome	TRUE	reported	textfile	0.0119	1.83e-45	14742	exposure	TRUE	reported	iADvcD	textfile	2	1	TRUE	NA	0.0134021	200.231	35.5324
Interleukin-6 levels	rs248536	T	G	T	G	-0.0671	0.0211937	0.2276	0.188339	FALSE	FALSE	FALSE	IZefQS	141767180	0.686517	0.0525134	outcome	TRUE	reported	textfile	0.0143	2.7e-06	14295	exposure	TRUE	reported	iADvcD	textfile	2	1	TRUE	NA	0.00153787	22.0147	35.5324
Interleukin-6 levels	rs35441559	A	C	A	C	-0.2484	0.000259889	0.9868	0.97656	FALSE	FALSE	FALSE	IZefQS	75720173	0.998483	0.136725	outcome	TRUE	reported	textfile	0.0553	7.06e-06	14740	exposure	TRUE	reported	iADvcD	textfile	2	1	TRUE	NA	0.00136698	20.1741	35.5324
Interleukin-6 levels	rs76203502	A	G	A	G	-0.2492	0.229566	0.017	0.00296491	FALSE	FALSE	FALSE	IZefQS	126156983	0.546663	0.380852	outcome	TRUE	reported	textfile	0.0557	7.68e-06	12634	exposure	TRUE	reported	iADvcD	textfile	2	1	TRUE	NA	0.00158182	20.0132	35.5324
Interleukin-6 levels	rs79254378	A	C	A	C	0.1173	-0.229947	0.0664	0.050161	FALSE	FALSE	FALSE	IZefQS	57992717	0.0153596	0.0948712	outcome	TRUE	reported	textfile	0.0262	7.57e-06	14295	exposure	TRUE	reported	iADvcD	textfile	2	1	TRUE	NA	0.00140023	20.0416	35.5324
Interleukin-7 levels	rs10403201	A	G	A	G	-0.0584	0.0106343	0.2923	0.245961	FALSE	FALSE	FALSE	5WrDmz	14653998	0.823946	0.0478002	outcome	TRUE	reported	textfile	0.0127	4.26e-06	14730	exposure	TRUE	reported	bB0cm7	textfile	2	1	TRUE	NA	0.00143348	21.1426	21.8525
Interleukin-7 levels	rs1050152	T	C	T	C	-0.0651	0.0263513	0.4122	0.316519	FALSE	FALSE	FALSE	5WrDmz	132340627	0.552108	0.0443173	outcome	TRUE	reported	textfile	0.0133	9.84e-07	11785	exposure	TRUE	reported	bB0cm7	textfile	2	1	TRUE	NA	0.00202884	23.9544	21.8525
Interleukin-7 levels	rs10734292	A	G	A	G	0.1208	-0.063508	0.067	0.048432	FALSE	FALSE	FALSE	5WrDmz	20464855	0.509305	0.0962359	outcome	TRUE	reported	textfile	0.0267	6.06e-06	11776	exposure	TRUE	reported	bB0cm7	textfile	2	1	TRUE	NA	0.00173524	20.4662	21.8525
Interleukin-7 levels	rs11158239	T	G	T	G	0.0965	0.077991	0.0814	0.0371876	FALSE	FALSE	FALSE	5WrDmz	58986227	0.480359	0.110512	outcome	TRUE	reported	textfile	0.0217	8.71e-06	14288	exposure	TRUE	reported	bB0cm7	textfile	2	1	TRUE	NA	0.00138217	19.7731	21.8525
Interleukin-7 levels	rs11171132	T	C	T	C	-0.0724	-0.0501101	0.8342	0.826228	FALSE	FALSE	FALSE	5WrDmz	54857601	0.357809	0.0544943	outcome	TRUE	reported	textfile	0.0163	8.92e-06	14288	exposure	TRUE	reported	bB0cm7	textfile	2	1	TRUE	NA	0.0013789	19.7261	21.8525
Interleukin-7 levels	rs116415547	T	G	T	G	0.2093	0.499103	0.0198	0.00886309	FALSE	FALSE	FALSE	5WrDmz	109811571	0.0258167	0.223918	outcome	TRUE	reported	textfile	0.046	5.36e-06	13870	exposure	TRUE	reported	bB0cm7	textfile	2	1	TRUE	NA	0.00149039	20.6995	21.8525
Interleukin-7 levels	rs11742240	T	G	T	G	-0.0647	-0.114981	0.2796	0.331084	FALSE	FALSE	FALSE	5WrDmz	35881274	0.0088113	0.0438977	outcome	TRUE	reported	textfile	0.0131	7.86e-07	14736	exposure	TRUE	reported	bB0cm7	textfile	2	1	TRUE	NA	0.0016526	24.3897	21.8525
Interleukin-7 levels	rs12217463	T	C	T	C	-0.1374	-0.103497	0.9572	0.970531	FALSE	FALSE	FALSE	5WrDmz	16276695	0.402124	0.123529	outcome	TRUE	reported	textfile	0.031	9.33e-06	14736	exposure	TRUE	reported	bB0cm7	textfile	2	1	TRUE	NA	0.00133135	19.6422	21.8525
Interleukin-7 levels	rs12321566	A	G	A	G	0.0698	0.0367755	0.237	0.289617	FALSE	FALSE	FALSE	5WrDmz	97413637	0.420662	0.0456683	outcome	TRUE	reported	textfile	0.0139	5.12e-07	14287	exposure	TRUE	reported	bB0cm7	textfile	2	1	TRUE	NA	0.00176187	25.2128	21.8525
Interleukin-7 levels	rs12699881	A	G	A	G	0.068	-0.00588471	0.2517	0.347964	FALSE	FALSE	FALSE	5WrDmz	2361934	0.891698	0.0432205	outcome	TRUE	reported	textfile	0.0138	8.33e-07	14288	exposure	TRUE	reported	bB0cm7	textfile	2	1	TRUE	NA	0.00169649	24.2772	21.8525
Interleukin-7 levels	rs1375955	T	G	T	G	0.0613	0.0473888	0.4013	0.387336	FALSE	FALSE	FALSE	5WrDmz	105542811	0.263878	0.0424148	outcome	TRUE	reported	textfile	0.0121	4.06e-07	14288	exposure	TRUE	reported	bB0cm7	textfile	2	1	TRUE	NA	0.00179308	25.6619	21.8525
Interleukin-7 levels	rs139102025	C	G	C	G	-0.1493	0.0769233	0.0376	0.0431398	FALSE	TRUE	FALSE	5WrDmz	146893742	0.448888	0.10158	outcome	TRUE	reported	textfile	0.0337	9.41e-06	12846	exposure	TRUE	reported	bB0cm7	textfile	2	1	TRUE	NA	0.00152556	19.6242	21.8525
Interleukin-7 levels	rs144728120	T	C	T	C	0.1495	0.141315	0.0436	0.0540811	FALSE	FALSE	FALSE	5WrDmz	35460912	0.123825	0.0918276	outcome	TRUE	reported	textfile	0.0316	2.23e-06	14717	exposure	TRUE	reported	bB0cm7	textfile	2	1	TRUE	NA	0.00151855	22.3794	21.8525
Interleukin-7 levels	rs17161952	T	C	T	C	0.0929	-0.0145279	0.9031	0.911045	FALSE	FALSE	FALSE	5WrDmz	223476536	0.84159	0.07269	outcome	TRUE	reported	textfile	0.0204	5.27e-06	14734	exposure	TRUE	reported	bB0cm7	textfile	2	1	TRUE	NA	0.00140553	20.7354	21.8525
Interleukin-7 levels	rs62338232	A	G	A	G	-0.0813	-0.055903	0.1357	0.164062	FALSE	FALSE	FALSE	5WrDmz	184839031	0.31523	0.0556631	outcome	TRUE	reported	textfile	0.018	6.28e-06	14288	exposure	TRUE	reported	bB0cm7	textfile	2	1	TRUE	NA	0.00142576	20.3974	21.8525
Interleukin-7 levels	rs62387962	T	G	T	G	-0.078	0.0276099	0.1347	0.122412	FALSE	FALSE	FALSE	5WrDmz	157871822	0.659537	0.0626708	outcome	TRUE	reported	textfile	0.0176	9.34e-06	14288	exposure	TRUE	reported	bB0cm7	textfile	2	1	TRUE	NA	0.00137276	19.6383	21.8525
Interleukin-7 levels	rs7026771	A	G	A	G	0.0691	0.0446754	0.5682	0.494044	FALSE	FALSE	FALSE	5WrDmz	130978949	0.28529	0.0418109	outcome	TRUE	reported	textfile	0.0148	3.03e-06	12403	exposure	TRUE	reported	bB0cm7	textfile	2	1	TRUE	NA	0.00175446	21.7953	21.8525
Interleukin-7 levels	rs74131483	A	G	A	G	0.1372	-0.118643	0.9451	0.949923	FALSE	FALSE	FALSE	5WrDmz	194307086	0.208719	0.0943789	outcome	TRUE	reported	textfile	0.0274	5.52e-07	13240	exposure	TRUE	reported	bB0cm7	textfile	2	1	TRUE	NA	0.00189016	25.0693	21.8525
Interleukin-7 levels	rs76213792	T	G	T	G	-0.2791	-0.230407	0.0113	0.0128234	FALSE	FALSE	FALSE	5WrDmz	17645180	0.205033	0.181804	outcome	TRUE	reported	textfile	0.0616	5.87e-06	14288	exposure	TRUE	reported	bB0cm7	textfile	2	1	TRUE	NA	0.00143471	20.5257	21.8525
Interleukin-7 levels	rs77336315	A	C	A	C	0.2512	0.229479	0.9836	0.994243	FALSE	FALSE	FALSE	5WrDmz	96821962	0.400575	0.272997	outcome	TRUE	reported	textfile	0.0531	2.24e-06	13801	exposure	TRUE	reported	bB0cm7	textfile	2	1	TRUE	NA	0.00161896	22.3762	21.8525
Interleukin-7 levels	rs78939185	C	G	C	G	0.2134	0.054116	0.0211	0.00601111	FALSE	TRUE	FALSE	5WrDmz	129838359	0.840438	0.268788	outcome	TRUE	reported	textfile	0.0481	9.14e-06	11775	exposure	TRUE	reported	bB0cm7	textfile	2	1	TRUE	NA	0.00166883	19.68	21.8525
Interleukin-7 levels	rs79072837	T	C	T	C	-0.136	-0.256047	0.0497	0.0364748	FALSE	FALSE	FALSE	5WrDmz	81028915	0.0195393	0.109652	outcome	TRUE	reported	textfile	0.028	1.19e-06	14715	exposure	TRUE	reported	bB0cm7	textfile	2	1	TRUE	NA	0.00160068	23.5886	21.8525
Tumor necrosis factor ligand superfamily member 12 levels	rs10010472	A	G	A	G	0.0559	-0.024081	0.7019	0.732084	FALSE	FALSE	FALSE	xzvk4A	156922629	0.605868	0.0466705	outcome	TRUE	reported	textfile	0.0126	9.14e-06	14732	exposure	TRUE	reported	pxiNy1	textfile	2	1	TRUE	NA	0.00133426	19.6799	31.3222
Tumor necrosis factor ligand superfamily member 12 levels	rs10818768	A	G	A	G	0.0522	-0.0241707	0.5021	0.453566	FALSE	FALSE	FALSE	xzvk4A	122947044	0.559009	0.0413659	outcome	TRUE	reported	textfile	0.0118	9.7e-06	14288	exposure	TRUE	reported	pxiNy1	textfile	2	1	TRUE	NA	0.00136776	19.5666	31.3222
Tumor necrosis factor ligand superfamily member 12 levels	rs10831650	A	G	A	G	0.0692	-0.0489801	0.3558	0.289817	FALSE	FALSE	FALSE	xzvk4A	11622844	0.285135	0.0458248	outcome	TRUE	reported	textfile	0.0125	3.09e-08	14288	exposure	TRUE	reported	pxiNy1	textfile	2	1	TRUE	NA	0.00214038	30.643	31.3222
Tumor necrosis factor ligand superfamily member 12 levels	rs11136339	T	C	T	C	0.0613	0.0329201	0.388	0.394759	FALSE	FALSE	FALSE	xzvk4A	143939177	0.434551	0.0421281	outcome	TRUE	reported	textfile	0.0122	5.05e-07	13664	exposure	TRUE	reported	pxiNy1	textfile	2	1	TRUE	NA	0.00184426	25.2428	31.3222
Tumor necrosis factor ligand superfamily member 12 levels	rs111641307	C	G	C	G	-0.401	0.275983	0.9859	0.994985	FALSE	TRUE	FALSE	xzvk4A	50016211	0.359615	0.301259	outcome	TRUE	reported	textfile	0.0871	4.15e-06	10446	exposure	TRUE	reported	pxiNy1	textfile	2	1	TRUE	NA	0.00202499	21.1919	31.3222
Tumor necrosis factor ligand superfamily member 12 levels	rs11676293	A	G	A	G	0.0547	-0.00532511	0.3554	0.291801	FALSE	FALSE	FALSE	xzvk4A	152768309	0.907066	0.0456153	outcome	TRUE	reported	textfile	0.012	5.16e-06	14721	exposure	TRUE	reported	pxiNy1	textfile	2	1	TRUE	NA	0.00140949	20.7756	31.3222
Tumor necrosis factor ligand superfamily member 12 levels	rs11738159	T	C	T	C	0.0577	-0.0230823	0.4339	0.408792	FALSE	FALSE	FALSE	xzvk4A	167884488	0.580883	0.0418085	outcome	TRUE	reported	textfile	0.0119	1.24e-06	14288	exposure	TRUE	reported	pxiNy1	textfile	2	1	TRUE	NA	0.00164275	23.507	31.3222
Tumor necrosis factor ligand superfamily member 12 levels	rs117550445	C	G	C	G	-0.1855	0.0389666	0.9706	0.969809	FALSE	TRUE	FALSE	xzvk4A	82093799	0.748524	0.121548	outcome	TRUE	reported	textfile	0.0377	8.64e-07	14721	exposure	TRUE	reported	pxiNy1	textfile	2	1	TRUE	NA	0.00164193	24.2073	31.3222
Tumor necrosis factor ligand superfamily member 12 levels	rs117799464	A	G	A	G	0.2043	-0.159206	0.9767	0.984933	FALSE	FALSE	FALSE	xzvk4A	70021508	0.355303	0.172236	outcome	TRUE	reported	textfile	0.0443	3.99e-06	14288	exposure	TRUE	reported	pxiNy1	textfile	2	1	TRUE	NA	0.00148632	21.2652	31.3222
Tumor necrosis factor ligand superfamily member 12 levels	rs11934678	C	G	C	G	-0.0969	0.191162	0.0955	0.0923073	FALSE	TRUE	FALSE	xzvk4A	180279516	0.00501349	0.0681223	outcome	TRUE	reported	textfile	0.0218	8.79e-06	14287	exposure	TRUE	reported	pxiNy1	textfile	2	1	TRUE	NA	0.001381	19.7549	31.3222
Tumor necrosis factor ligand superfamily member 12 levels	rs12145644	A	T	A	T	-0.0727	0.0112838	0.2484	0.258888	FALSE	TRUE	FALSE	xzvk4A	162548204	0.811693	0.0473624	outcome	TRUE	reported	textfile	0.0141	2.52e-07	14287	exposure	TRUE	reported	pxiNy1	textfile	2	1	TRUE	NA	0.0018573	26.5809	31.3222
Tumor necrosis factor ligand superfamily member 12 levels	rs12726054	A	G	A	G	0.109	0.0587117	0.0734	0.121473	FALSE	FALSE	FALSE	xzvk4A	233488114	0.35466	0.0634317	outcome	TRUE	reported	textfile	0.0228	1.75e-06	14721	exposure	TRUE	reported	pxiNy1	textfile	2	1	TRUE	NA	0.00155014	22.852	31.3222
Tumor necrosis factor ligand superfamily member 12 levels	rs13107325	T	C	T	C	0.2027	0.0829243	0.0696	0.0141159	FALSE	FALSE	FALSE	xzvk4A	102267552	0.631819	0.173059	outcome	TRUE	reported	textfile	0.0236	8.77e-18	14733	exposure	TRUE	reported	pxiNy1	textfile	2	1	TRUE	NA	0.00498222	73.7606	31.3222
Tumor necrosis factor ligand superfamily member 12 levels	rs137861803	G	GT	G	GT	-0.0735	0.0263445	0.7665	0.73363	FALSE	FALSE	FALSE	xzvk4A	60650777	0.572542	0.0466843	outcome	TRUE	reported	textfile	0.0162	5.71e-06	10894	exposure	TRUE	reported	pxiNy1	textfile	2	1	TRUE	NA	0.00188598	20.5809	31.3222
Tumor necrosis factor ligand superfamily member 12 levels	rs144115221	T	C	T	C	0.2655	0.146255	0.0153	0.0180767	FALSE	FALSE	FALSE	xzvk4A	9531670	0.344985	0.154872	outcome	TRUE	reported	textfile	0.0582	5.07e-06	13944	exposure	TRUE	reported	pxiNy1	textfile	2	1	TRUE	NA	0.00149021	20.8075	31.3222
Tumor necrosis factor ligand superfamily member 12 levels	rs145667392	T	C	T	C	0.2414	0.160748	0.0278	0.0267095	FALSE	FALSE	FALSE	xzvk4A	46382792	0.217214	0.130269	outcome	TRUE	reported	textfile	0.0531	5.46e-06	11728	exposure	TRUE	reported	pxiNy1	textfile	2	1	TRUE	NA	0.00175913	20.6639	31.3222
Tumor necrosis factor ligand superfamily member 12 levels	rs147054593	C	G	C	G	0.057	0.0901119	0.6122	0.680664	FALSE	TRUE	FALSE	xzvk4A	108513211	0.0414066	0.0441847	outcome	TRUE	reported	textfile	0.0125	5.12e-06	12851	exposure	TRUE	reported	pxiNy1	textfile	2	1	TRUE	NA	0.00161544	20.7904	31.3222
Tumor necrosis factor ligand superfamily member 12 levels	rs1564995	A	G	A	G	-0.06	0.00331421	0.6158	0.557276	FALSE	FALSE	FALSE	xzvk4A	24751561	0.937009	0.0419362	outcome	TRUE	reported	textfile	0.0132	5.48e-06	14288	exposure	TRUE	reported	pxiNy1	textfile	2	1	TRUE	NA	0.00144396	20.6583	31.3222
Tumor necrosis factor ligand superfamily member 12 levels	rs16879825	A	G	A	G	-0.2027	-0.0443514	0.9577	0.933944	FALSE	FALSE	FALSE	xzvk4A	87807018	0.590147	0.0823423	outcome	TRUE	reported	textfile	0.0438	3.69e-06	11784	exposure	TRUE	reported	pxiNy1	textfile	2	1	TRUE	NA	0.00181417	21.4134	31.3222
Tumor necrosis factor ligand superfamily member 12 levels	rs1965399	A	G	A	G	-0.1312	-0.0543367	0.9544	0.973109	FALSE	FALSE	FALSE	xzvk4A	142986853	0.670638	0.127769	outcome	TRUE	reported	textfile	0.028	2.79e-06	14736	exposure	TRUE	reported	pxiNy1	textfile	2	1	TRUE	NA	0.00148773	21.9529	31.3222
Tumor necrosis factor ligand superfamily member 12 levels	rs2163333	A	G	A	G	0.1404	0.00336626	0.9522	0.959938	FALSE	FALSE	FALSE	xzvk4A	52850616	0.974549	0.105513	outcome	TRUE	reported	textfile	0.0273	2.71e-07	14719	exposure	TRUE	reported	pxiNy1	textfile	2	1	TRUE	NA	0.0017937	26.4454	31.3222
Tumor necrosis factor ligand superfamily member 12 levels	rs2220833	T	C	T	C	0.0559	-0.0603495	0.6633	0.605814	FALSE	FALSE	FALSE	xzvk4A	110305160	0.153077	0.0422394	outcome	TRUE	reported	textfile	0.0126	9.14e-06	14731	exposure	TRUE	reported	pxiNy1	textfile	2	1	TRUE	NA	0.00133435	19.6799	31.3222
Tumor necrosis factor ligand superfamily member 12 levels	rs32923	A	G	A	G	-0.0588	0.07193	0.7435	0.721495	FALSE	FALSE	FALSE	xzvk4A	141736495	0.117173	0.0459103	outcome	TRUE	reported	textfile	0.0131	7.17e-06	14732	exposure	TRUE	reported	pxiNy1	textfile	2	1	TRUE	NA	0.0013657	20.1443	31.3222
Tumor necrosis factor ligand superfamily member 12 levels	rs34790908	T	C	T	C	0.211	-0.141885	0.2563	0.237388	FALSE	FALSE	FALSE	xzvk4A	7547793	0.00396004	0.0492431	outcome	TRUE	reported	textfile	0.0129	3.9e-60	14732	exposure	TRUE	reported	pxiNy1	textfile	2	1	TRUE	NA	0.0178364	267.502	31.3222
Tumor necrosis factor ligand superfamily member 12 levels	rs3821473	A	G	A	G	-0.0622	-0.0377329	0.2327	0.258871	FALSE	FALSE	FALSE	xzvk4A	59640151	0.42143	0.0469347	outcome	TRUE	reported	textfile	0.0136	4.8e-06	14736	exposure	TRUE	reported	pxiNy1	textfile	2	1	TRUE	NA	0.00141745	20.9143	31.3222
Tumor necrosis factor ligand superfamily member 12 levels	rs4882710	T	C	T	C	0.0666	-0.032719	0.3457	0.411638	FALSE	FALSE	FALSE	xzvk4A	128617021	0.433883	0.04181	outcome	TRUE	reported	textfile	0.0131	3.7e-07	14288	exposure	TRUE	reported	pxiNy1	textfile	2	1	TRUE	NA	0.00180572	25.8431	31.3222
Tumor necrosis factor ligand superfamily member 12 levels	rs56023600	T	C	T	C	-0.0856	-0.0588483	0.8764	0.845332	FALSE	FALSE	FALSE	xzvk4A	5636355	0.305037	0.0573742	outcome	TRUE	reported	textfile	0.0186	4.18e-06	14287	exposure	TRUE	reported	pxiNy1	textfile	2	1	TRUE	NA	0.00148026	21.1768	31.3222
Tumor necrosis factor ligand superfamily member 12 levels	rs579459	T	C	T	C	0.1098	-0.0680537	0.7888	0.776424	FALSE	FALSE	FALSE	xzvk4A	133278724	0.167789	0.0493377	outcome	TRUE	reported	textfile	0.0157	2.68e-12	11785	exposure	TRUE	reported	pxiNy1	textfile	2	1	TRUE	NA	0.00413311	48.9026	31.3222
Tumor necrosis factor ligand superfamily member 12 levels	rs7019909	T	C	T	C	-0.0897	0.0142996	0.1102	0.120316	FALSE	FALSE	FALSE	xzvk4A	33113324	0.822363	0.0636933	outcome	TRUE	reported	textfile	0.0193	3.36e-06	14288	exposure	TRUE	reported	pxiNy1	textfile	2	1	TRUE	NA	0.00150953	21.5978	31.3222
Tumor necrosis factor ligand superfamily member 12 levels	rs7149501	A	G	A	G	-0.2707	0.0224529	0.987	0.995309	FALSE	FALSE	FALSE	xzvk4A	62709305	0.940517	0.300896	outcome	TRUE	reported	textfile	0.0611	9.4e-06	12591	exposure	TRUE	reported	pxiNy1	textfile	2	1	TRUE	NA	0.00155653	19.6257	31.3222
Tumor necrosis factor ligand superfamily member 12 levels	rs73590361	T	C	T	C	-0.0744	-0.0263537	0.1517	0.145794	FALSE	FALSE	FALSE	xzvk4A	483233	0.651813	0.0584021	outcome	TRUE	reported	textfile	0.0161	3.82e-06	14726	exposure	TRUE	reported	pxiNy1	textfile	2	1	TRUE	NA	0.00144804	21.3518	31.3222
Tumor necrosis factor ligand superfamily member 12 levels	rs7503751	A	G	A	G	-0.1386	0.00098914	0.0779	0.0499316	FALSE	FALSE	FALSE	xzvk4A	7886224	0.991737	0.0955128	outcome	TRUE	reported	textfile	0.0238	5.76e-09	14288	exposure	TRUE	reported	pxiNy1	textfile	2	1	TRUE	NA	0.00236794	33.9087	31.3222
Tumor necrosis factor ligand superfamily member 12 levels	rs76047473	T	C	T	C	0.1318	0.0203379	0.0482	0.0457516	FALSE	FALSE	FALSE	xzvk4A	131017692	0.838056	0.0995097	outcome	TRUE	reported	textfile	0.0286	4.06e-06	14718	exposure	TRUE	reported	pxiNy1	textfile	2	1	TRUE	NA	0.00144087	21.2344	31.3222
Tumor necrosis factor ligand superfamily member 12 levels	rs76133364	A	C	A	C	0.1896	-0.145274	0.0315	0.0483386	FALSE	FALSE	FALSE	xzvk4A	19595405	0.130684	0.0961181	outcome	TRUE	reported	textfile	0.0369	2.77e-07	13224	exposure	TRUE	reported	pxiNy1	textfile	2	1	TRUE	NA	0.00199248	26.3972	31.3222
Tumor necrosis factor ligand superfamily member 12 levels	rs76188822	A	C	A	C	-0.2352	0.132545	0.9863	0.977362	FALSE	FALSE	FALSE	xzvk4A	159012745	0.344877	0.140323	outcome	TRUE	reported	textfile	0.0525	7.46e-06	14736	exposure	TRUE	reported	pxiNy1	textfile	2	1	TRUE	NA	0.00136015	20.0677	31.3222
Tumor necrosis factor ligand superfamily member 12 levels	rs76854434	A	G	A	G	0.2416	-0.119159	0.0173	0.0119543	FALSE	FALSE	FALSE	xzvk4A	139264507	0.534919	0.192033	outcome	TRUE	reported	textfile	0.0542	8.29e-06	14288	exposure	TRUE	reported	pxiNy1	textfile	2	1	TRUE	NA	0.00138874	19.8671	31.3222
Tumor necrosis factor ligand superfamily member 12 levels	rs78254232	T	C	T	C	-0.2108	0.264634	0.9813	0.992056	FALSE	FALSE	FALSE	xzvk4A	174666397	0.262549	0.236199	outcome	TRUE	reported	textfile	0.0456	3.79e-06	14248	exposure	TRUE	reported	pxiNy1	textfile	2	1	TRUE	NA	0.00149764	21.3673	31.3222
Tumor necrosis factor ligand superfamily member 12 levels	rs8116972	T	C	T	C	-0.0953	-0.082599	0.0804	0.066038	FALSE	FALSE	FALSE	xzvk4A	18319065	0.316948	0.0825372	outcome	TRUE	reported	textfile	0.0211	6.28e-06	14733	exposure	TRUE	reported	pxiNy1	textfile	2	1	TRUE	NA	0.0013827	20.3968	31.3222
Tumor necrosis factor ligand superfamily member 12 levels	rs870526	T	C	T	C	-0.0508	-0.0393046	0.5377	0.610363	FALSE	FALSE	FALSE	xzvk4A	20169801	0.352511	0.0422754	outcome	TRUE	reported	textfile	0.0114	8.34e-06	14731	exposure	TRUE	reported	pxiNy1	textfile	2	1	TRUE	NA	0.00134617	19.8545	31.3222
Tumor necrosis factor ligand superfamily member 12 levels	rs9470247	A	G	A	G	-0.1026	0.253128	0.9246	0.928765	FALSE	FALSE	FALSE	xzvk4A	36294706	0.00303166	0.0853861	outcome	TRUE	reported	textfile	0.0232	9.76e-06	14288	exposure	TRUE	reported	pxiNy1	textfile	2	1	TRUE	NA	0.00136695	19.555	31.3222
Tumor necrosis factor ligand superfamily member 12 levels	rs9842051	C	G	C	G	0.1192	0.0530572	0.748	0.814298	FALSE	TRUE	FALSE	xzvk4A	143303014	0.325045	0.0539121	outcome	TRUE	reported	textfile	0.014	1.68e-17	14288	exposure	TRUE	reported	pxiNy1	textfile	2	1	TRUE	NA	0.00504809	72.4829	31.3222
SNP=Single Nucleotide Polymorphism;effect_allele.exposure=Effect Allele for Exposure;other_allele.exposure=Other Allele for Exposure;effect_allele.outcome=Effect Allele for Outcome;other_allele.outcome=Other Allele for Outcome;beta.exposure=Beta Coefficient for Exposure;beta.outcome=Beta Coefficient for Outcome;eaf.exposure=Effect Allele Frequency for Exposure;eaf.outcome=Effect Allele Frequency …
