# Supplementary material for: Mendelian randomization analysis links HLA-DR+ CD14− CD16+ monocytes to CCL19-driven ankylosing spondylitis risk
Source: Medicine (Baltimore). 2026 May 8;105(19):e48687. doi: 10.1097/MD.0000000000048687 (PMC13166580; doi:10.1097/MD.0000000000048687)
Supplement: Supplementary file 9 [file medi-105-e48687-s009.xls]

## Sheet: Sheet1
Supplementary Table S7 Effect of each SNPs associated with inflammatory proteins on Ankylosing spondylitis
exposure	outcome	id.exposure	id.outcome	SNP	b	se	p	lo_ci	up_ci	or	or_lci95	or_uci95
C-C motif chemokine 19	Ankylosing spondylitis	9xuVGY	2ASBhs	rs10242459	0.356528	0.77797	0.646751	-1.16829	1.88135	1.42836	0.310897	6.56235
C-C motif chemokine 19	Ankylosing spondylitis	9xuVGY	2ASBhs	rs111317412	-0.224451	0.920914	0.807443	-2.02944	1.58054	0.798955	0.131409	4.85758
C-C motif chemokine 19	Ankylosing spondylitis	9xuVGY	2ASBhs	rs11174279	0.0206922	0.743122	0.977786	-1.43583	1.47721	1.02091	0.237918	4.38072
C-C motif chemokine 19	Ankylosing spondylitis	9xuVGY	2ASBhs	rs113139367	0.395902	0.58426	0.498017	-0.749247	1.54105	1.48572	0.472722	4.6695
C-C motif chemokine 19	Ankylosing spondylitis	9xuVGY	2ASBhs	rs113539352	1.68023	2.37423	0.479135	-2.97326	6.33371	5.36676	0.0511365	563.24
C-C motif chemokine 19	Ankylosing spondylitis	9xuVGY	2ASBhs	rs115109204	0.324799	0.817693	0.69121	-1.27788	1.92748	1.38375	0.278628	6.87215
C-C motif chemokine 19	Ankylosing spondylitis	9xuVGY	2ASBhs	rs11574915	-0.722602	0.390206	0.0640478	-1.48741	0.0422019	0.485487	0.225958	1.04311
C-C motif chemokine 19	Ankylosing spondylitis	9xuVGY	2ASBhs	rs11877886	-0.234158	0.707747	0.740758	-1.62134	1.15303	0.791237	0.197633	3.16777
C-C motif chemokine 19	Ankylosing spondylitis	9xuVGY	2ASBhs	rs11961362	-0.687598	0.630868	0.275747	-1.9241	0.548904	0.502782	0.146007	1.73135
C-C motif chemokine 19	Ankylosing spondylitis	9xuVGY	2ASBhs	rs12521515	0.32457	0.643292	0.613878	-0.936282	1.58542	1.38344	0.392083	4.88135
C-C motif chemokine 19	Ankylosing spondylitis	9xuVGY	2ASBhs	rs13212719	1.47139	0.869692	0.0906733	-0.233202	3.17599	4.3553	0.791994	23.9505
C-C motif chemokine 19	Ankylosing spondylitis	9xuVGY	2ASBhs	rs1328133	-1.71763	0.975572	0.0783003	-3.62975	0.194496	0.179492	0.0265229	1.2147
C-C motif chemokine 19	Ankylosing spondylitis	9xuVGY	2ASBhs	rs138108512	-0.0999105	0.93376	0.91479	-1.93008	1.73026	0.904918	0.145137	5.64211
C-C motif chemokine 19	Ankylosing spondylitis	9xuVGY	2ASBhs	rs138440733	-0.078359	0.507971	0.877406	-1.07398	0.917264	0.924632	0.341645	2.50243
C-C motif chemokine 19	Ankylosing spondylitis	9xuVGY	2ASBhs	rs138618048	-0.242004	1.04957	0.817645	-2.29916	1.81515	0.785053	0.100343	6.14201
C-C motif chemokine 19	Ankylosing spondylitis	9xuVGY	2ASBhs	rs1415763	-0.185087	0.684136	0.786744	-1.52599	1.15582	0.831032	0.217405	3.17663
C-C motif chemokine 19	Ankylosing spondylitis	9xuVGY	2ASBhs	rs147708384	-1.15826	0.980632	0.237547	-3.0803	0.763774	0.314031	0.0459454	2.14636
C-C motif chemokine 19	Ankylosing spondylitis	9xuVGY	2ASBhs	rs2070746	-0.559136	0.792122	0.480268	-2.11169	0.993423	0.571703	0.121033	2.70046
C-C motif chemokine 19	Ankylosing spondylitis	9xuVGY	2ASBhs	rs34791102	-0.515785	1.02145	0.613593	-2.51783	1.48626	0.597032	0.080634	4.42055
C-C motif chemokine 19	Ankylosing spondylitis	9xuVGY	2ASBhs	rs374784992	1.40639	0.587329	0.0166407	0.255225	2.55755	4.08119	1.29075	12.9042
C-C motif chemokine 19	Ankylosing spondylitis	9xuVGY	2ASBhs	rs3792790	0.537935	0.751191	0.473924	-0.934399	2.01027	1.71247	0.392822	7.46532
C-C motif chemokine 19	Ankylosing spondylitis	9xuVGY	2ASBhs	rs4356912	1.20898	0.772149	0.117412	-0.304435	2.72239	3.35005	0.73754	15.2166
C-C motif chemokine 19	Ankylosing spondylitis	9xuVGY	2ASBhs	rs454265	-0.202348	0.789168	0.797637	-1.74912	1.34442	0.816811	0.173928	3.83596
C-C motif chemokine 19	Ankylosing spondylitis	9xuVGY	2ASBhs	rs4554017	0.753136	0.697453	0.280215	-0.613872	2.12014	2.12365	0.541251	8.33234
C-C motif chemokine 19	Ankylosing spondylitis	9xuVGY	2ASBhs	rs4907572	1.55881	0.684308	0.0227307	0.217563	2.90005	4.75315	1.24304	18.1751
C-C motif chemokine 19	Ankylosing spondylitis	9xuVGY	2ASBhs	rs62292952	0.0157325	0.262296	0.952172	-0.498367	0.529832	1.01586	0.607522	1.69865
C-C motif chemokine 19	Ankylosing spondylitis	9xuVGY	2ASBhs	rs6486995	-0.0623428	0.687648	0.927762	-1.41013	1.28545	0.939561	0.244111	3.61629
C-C motif chemokine 19	Ankylosing spondylitis	9xuVGY	2ASBhs	rs6535499	0.961209	0.917977	0.295056	-0.838026	2.76044	2.61486	0.432564	15.8069
C-C motif chemokine 19	Ankylosing spondylitis	9xuVGY	2ASBhs	rs6870560	-0.530115	0.650461	0.415082	-1.80502	0.744789	0.588537	0.164471	2.106
C-C motif chemokine 19	Ankylosing spondylitis	9xuVGY	2ASBhs	rs7185085	-2.88134	1.97366	0.144319	-6.74971	0.987035	0.0560597	0.00117122	2.68327
C-C motif chemokine 19	Ankylosing spondylitis	9xuVGY	2ASBhs	rs73257451	-0.0245528	0.386763	0.949382	-0.782608	0.733502	0.975746	0.457212	2.08236
C-C motif chemokine 19	Ankylosing spondylitis	9xuVGY	2ASBhs	rs74764632	0.695342	0.63217	0.271363	-0.543712	1.9344	2.0044	0.580589	6.91987
C-C motif chemokine 19	Ankylosing spondylitis	9xuVGY	2ASBhs	rs7595241	0.999997	0.703789	0.155353	-0.379429	2.37942	2.71827	0.684252	10.7987
C-C motif chemokine 19	Ankylosing spondylitis	9xuVGY	2ASBhs	rs76295077	-0.178503	0.772366	0.817228	-1.69234	1.33533	0.836521	0.184088	3.80127
C-C motif chemokine 19	Ankylosing spondylitis	9xuVGY	2ASBhs	rs79086127	-0.781217	1.43491	0.586141	-3.59364	2.03121	0.457849	0.0274981	7.62327
C-C motif chemokine 19	Ankylosing spondylitis	9xuVGY	2ASBhs	rs9469127	1.68167	0.109192	1.61022e-53	1.46766	1.89569	5.37454	4.33905	6.65714
C-C motif chemokine 19	Ankylosing spondylitis	9xuVGY	2ASBhs	All - Inverse variance weighted	0.885188	0.157082	1.74862e-08	0.577307	1.19307	2.42344	1.78124	3.29719
C-C motif chemokine 19	Ankylosing spondylitis	9xuVGY	2ASBhs	All - MR Egger	1.36943	0.210795	1.96585e-07	0.956269	1.78259	3.9331	2.60197	5.94521
Interleukin-1-alpha levels	Ankylosing spondylitis	BGf7qG	SgfnzV	rs10057700	-11.0848	4.517	0.0141269	-19.9381	-2.23148	1.53439e-05	2.19276e-09	0.107369
Interleukin-1-alpha levels	Ankylosing spondylitis	BGf7qG	SgfnzV	rs10063171	0.640475	0.655733	0.328702	-0.644762	1.92571	1.89738	0.524788	6.86003
Interleukin-1-alpha levels	Ankylosing spondylitis	BGf7qG	SgfnzV	rs10233998	0.372305	0.792359	0.638449	-1.18072	1.92533	1.45107	0.307058	6.8574
Interleukin-1-alpha levels	Ankylosing spondylitis	BGf7qG	SgfnzV	rs115494443	0.560877	0.808706	0.487965	-1.02419	2.14594	1.75221	0.359088	8.55007
Interleukin-1-alpha levels	Ankylosing spondylitis	BGf7qG	SgfnzV	rs115602471	-0.1577	1.52917	0.917862	-3.15488	2.83948	0.854106	0.0426435	17.1069
Interleukin-1-alpha levels	Ankylosing spondylitis	BGf7qG	SgfnzV	rs117537822	-0.391551	0.514067	0.446255	-1.39912	0.61602	0.676007	0.246813	1.85154
Interleukin-1-alpha levels	Ankylosing spondylitis	BGf7qG	SgfnzV	rs11759846	0.217717	0.309084	0.481187	-0.388087	0.823521	1.24323	0.678353	2.27851
Interleukin-1-alpha levels	Ankylosing spondylitis	BGf7qG	SgfnzV	rs11878153	-0.273412	0.522907	0.601065	-1.29831	0.751485	0.760779	0.272993	2.12015
Interleukin-1-alpha levels	Ankylosing spondylitis	BGf7qG	SgfnzV	rs12047801	-0.0327201	0.826137	0.968407	-1.65195	1.58651	0.967809	0.191676	4.88665
Interleukin-1-alpha levels	Ankylosing spondylitis	BGf7qG	SgfnzV	rs12529944	-0.68502	0.820636	0.403862	-2.29347	0.923425	0.50408	0.100916	2.5179
Interleukin-1-alpha levels	Ankylosing spondylitis	BGf7qG	SgfnzV	rs16886503	-0.203744	0.571829	0.721615	-1.32453	0.917042	0.815671	0.265928	2.50188
Interleukin-1-alpha levels	Ankylosing spondylitis	BGf7qG	SgfnzV	rs190042298	0.561603	0.669188	0.40134	-0.750005	1.87321	1.75348	0.472364	6.50916
Interleukin-1-alpha levels	Ankylosing spondylitis	BGf7qG	SgfnzV	rs2426634	0.126638	0.781432	0.871259	-1.40497	1.65824	1.13501	0.245375	5.25009
Interleukin-1-alpha levels	Ankylosing spondylitis	BGf7qG	SgfnzV	rs4767214	-0.581019	0.665929	0.382939	-1.88624	0.724202	0.559328	0.151641	2.06308
Interleukin-1-alpha levels	Ankylosing spondylitis	BGf7qG	SgfnzV	rs523604	-0.415966	0.552065	0.451166	-1.49801	0.666082	0.659703	0.223574	1.9466
Interleukin-1-alpha levels	Ankylosing spondylitis	BGf7qG	SgfnzV	rs7138689	0.602738	0.698098	0.387917	-0.765534	1.97101	1.82711	0.465086	7.17792
Interleukin-1-alpha levels	Ankylosing spondylitis	BGf7qG	SgfnzV	rs72937918	0.0669976	0.582096	0.908368	-1.07391	1.20791	1.06929	0.34167	3.34647
Interleukin-1-alpha levels	Ankylosing spondylitis	BGf7qG	SgfnzV	rs76012752	0.722468	0.753967	0.33795	-0.755307	2.20024	2.05951	0.469866	9.02721
Interleukin-1-alpha levels	Ankylosing spondylitis	BGf7qG	SgfnzV	rs76544453	0.391526	1.01622	0.700033	-1.60027	2.38332	1.47924	0.201842	10.8408
Interleukin-1-alpha levels	Ankylosing spondylitis	BGf7qG	SgfnzV	rs78267257	-0.0855633	1.50787	0.954749	-3.041	2.86987	0.917995	0.0477873	17.6347
Interleukin-1-alpha levels	Ankylosing spondylitis	BGf7qG	SgfnzV	rs9272305	-3.34204	0.217831	3.98622e-53	-3.76899	-2.91509	0.0353647	0.0230753	0.054199
Interleukin-1-alpha levels	Ankylosing spondylitis	BGf7qG	SgfnzV	All - Inverse variance weighted	-0.995137	0.363808	0.00623167	-1.7082	-0.282073	0.369673	0.181192	0.754218
Interleukin-1-alpha levels	Ankylosing spondylitis	BGf7qG	SgfnzV	All - MR Egger	-1.92148	0.698869	0.0127512	-3.29126	-0.551697	0.14639	0.0372068	0.575972
Interleukin-6 levels	Ankylosing spondylitis	iADvcD	IZefQS	rs10234370	0.591352	0.728089	0.416678	-0.835703	2.01841	1.80643	0.43357	7.52633
Interleukin-6 levels	Ankylosing spondylitis	iADvcD	IZefQS	rs10977774	-0.0234149	0.447235	0.958246	-0.899996	0.853166	0.976857	0.406571	2.34707
Interleukin-6 levels	Ankylosing spondylitis	iADvcD	IZefQS	rs112669397	0.810866	1.03766	0.434547	-1.22296	2.84469	2.24986	0.294359	17.1962
Interleukin-6 levels	Ankylosing spondylitis	iADvcD	IZefQS	rs12433894	-0.842954	0.823125	0.305793	-2.45628	0.770372	0.430437	0.0857534	2.16057
Interleukin-6 levels	Ankylosing spondylitis	iADvcD	IZefQS	rs1346147	-0.351082	0.749111	0.639309	-1.81934	1.11718	0.703926	0.162133	3.05621
Interleukin-6 levels	Ankylosing spondylitis	iADvcD	IZefQS	rs17486819	0.602353	0.59024	0.307481	-0.554518	1.75922	1.82641	0.574349	5.80792
Interleukin-6 levels	Ankylosing spondylitis	iADvcD	IZefQS	rs185969953	-2.08342	0.934278	0.0257488	-3.9146	-0.252235	0.124504	0.0199484	0.777062
Interleukin-6 levels	Ankylosing spondylitis	iADvcD	IZefQS	rs187416244	-2.03225	1.73041	0.240222	-5.42385	1.35935	0.13104	0.00441012	3.89367
Interleukin-6 levels	Ankylosing spondylitis	iADvcD	IZefQS	rs2228145	-0.764555	0.27017	0.0046562	-1.29409	-0.235022	0.465541	0.274148	0.790554
Interleukin-6 levels	Ankylosing spondylitis	iADvcD	IZefQS	rs248536	-0.315852	0.782614	0.686517	-1.84978	1.21807	0.729167	0.157272	3.38066
Interleukin-6 levels	Ankylosing spondylitis	iADvcD	IZefQS	rs35441559	-0.00104625	0.550423	0.998483	-1.07987	1.07778	0.998954	0.339638	2.93816
Interleukin-6 levels	Ankylosing spondylitis	iADvcD	IZefQS	rs76203502	-0.921212	1.5283	0.546662	-3.91668	2.07425	0.398036	0.0199071	7.9586
Interleukin-6 levels	Ankylosing spondylitis	iADvcD	IZefQS	rs79254378	-1.96033	0.808791	0.0153599	-3.54556	-0.375102	0.140812	0.0288524	0.687219
Interleukin-6 levels	Ankylosing spondylitis	iADvcD	IZefQS	All - Inverse variance weighted	-0.439832	0.200527	0.02828	-0.832866	-0.0467991	0.644144	0.434802	0.954279
Interleukin-6 levels	Ankylosing spondylitis	iADvcD	IZefQS	All - MR Egger	-0.647222	0.398285	0.13244	-1.42786	0.133417	0.523498	0.239821	1.14273
Interleukin-7 levels	Ankylosing spondylitis	bB0cm7	5WrDmz	rs10403201	-0.182094	0.818497	0.823945	-1.78635	1.42216	0.833523	0.167571	4.14606
Interleukin-7 levels	Ankylosing spondylitis	bB0cm7	5WrDmz	rs1050152	-0.404782	0.680757	0.552107	-1.73907	0.929502	0.667122	0.175684	2.53325
Interleukin-7 levels	Ankylosing spondylitis	bB0cm7	5WrDmz	rs10734292	-0.525728	0.796655	0.509305	-2.08717	1.03571	0.591125	0.124037	2.81712
Interleukin-7 levels	Ankylosing spondylitis	bB0cm7	5WrDmz	rs11158239	0.808197	1.1452	0.48036	-1.4364	3.05279	2.24386	0.237782	21.1744
Interleukin-7 levels	Ankylosing spondylitis	bB0cm7	5WrDmz	rs11171132	0.692128	0.752684	0.357809	-0.783132	2.16739	1.99796	0.456973	8.73544
Interleukin-7 levels	Ankylosing spondylitis	bB0cm7	5WrDmz	rs116415547	2.38463	1.06984	0.0258169	0.287739	4.48152	10.855	1.33341	88.369
Interleukin-7 levels	Ankylosing spondylitis	bB0cm7	5WrDmz	rs11742240	1.77714	0.678481	0.00881119	0.447319	3.10696	5.91293	1.56411	22.3531
Interleukin-7 levels	Ankylosing spondylitis	bB0cm7	5WrDmz	rs12217463	0.753253	0.899047	0.402123	-1.00888	2.51538	2.1239	0.364628	12.3714
Interleukin-7 levels	Ankylosing spondylitis	bB0cm7	5WrDmz	rs12321566	0.52687	0.654274	0.420662	-0.755507	1.80925	1.69362	0.469773	6.10584
Interleukin-7 levels	Ankylosing spondylitis	bB0cm7	5WrDmz	rs12699881	-0.0865399	0.635596	0.891698	-1.33231	1.15923	0.917099	0.263868	3.18747
Interleukin-7 levels	Ankylosing spondylitis	bB0cm7	5WrDmz	rs1375955	0.773064	0.691922	0.263879	-0.583103	2.12923	2.16639	0.558164	8.40839
Interleukin-7 levels	Ankylosing spondylitis	bB0cm7	5WrDmz	rs139102025	-0.515226	0.680375	0.448889	-1.84876	0.818309	0.597365	0.157432	2.26666
Interleukin-7 levels	Ankylosing spondylitis	bB0cm7	5WrDmz	rs144728120	0.945251	0.614231	0.123825	-0.258643	2.14914	2.57346	0.772099	8.57752
Interleukin-7 levels	Ankylosing spondylitis	bB0cm7	5WrDmz	rs17161952	-0.156382	0.782454	0.841589	-1.68999	1.37723	0.855232	0.184521	3.9639
Interleukin-7 levels	Ankylosing spondylitis	bB0cm7	5WrDmz	rs62338232	0.687614	0.684663	0.315229	-0.654326	2.02955	1.98896	0.519792	7.61069
Interleukin-7 levels	Ankylosing spondylitis	bB0cm7	5WrDmz	rs62387962	-0.353973	0.803472	0.659536	-1.92878	1.22083	0.701894	0.145326	3.39001
Interleukin-7 levels	Ankylosing spondylitis	bB0cm7	5WrDmz	rs7026771	0.646533	0.605078	0.28529	-0.539421	1.83249	1.90891	0.583086	6.2494
Interleukin-7 levels	Ankylosing spondylitis	bB0cm7	5WrDmz	rs74131483	-0.864745	0.687893	0.20872	-2.21301	0.483525	0.421159	0.10937	1.62178
Interleukin-7 levels	Ankylosing spondylitis	bB0cm7	5WrDmz	rs76213792	0.825536	0.651394	0.205035	-0.451196	2.10227	2.2831	0.636866	8.18471
Interleukin-7 levels	Ankylosing spondylitis	bB0cm7	5WrDmz	rs77336315	0.913531	1.08677	0.400577	-1.21654	3.0436	2.49311	0.296253	20.9807
Interleukin-7 levels	Ankylosing spondylitis	bB0cm7	5WrDmz	rs78939185	0.25359	1.25955	0.840438	-2.21513	2.72231	1.28864	0.109139	15.2154
Interleukin-7 levels	Ankylosing spondylitis	bB0cm7	5WrDmz	rs79072837	1.8827	0.806265	0.0195389	0.30242	3.46298	6.57121	1.35313	31.9118
Interleukin-7 levels	Ankylosing spondylitis	bB0cm7	5WrDmz	All - Inverse variance weighted	0.436366	0.170078	0.0102973	0.103013	0.769719	1.54708	1.10851	2.15916
Interleukin-7 levels	Ankylosing spondylitis	bB0cm7	5WrDmz	All - MR Egger	0.604133	0.480429	0.223063	-0.337507	1.54577	1.82966	0.713547	4.6916
Tumor necrosis factor ligand superfamily member 12 levels	Ankylosing spondylitis	pxiNy1	xzvk4A	rs10010472	-0.430787	0.834893	0.605869	-2.06718	1.2056	0.649997	0.126543	3.33877
Tumor necrosis factor ligand superfamily member 12 levels	Ankylosing spondylitis	pxiNy1	xzvk4A	rs10818768	-0.46304	0.79245	0.559009	-2.01624	1.09016	0.629367	0.133155	2.97476
Tumor necrosis factor ligand superfamily member 12 levels	Ankylosing spondylitis	pxiNy1	xzvk4A	rs10831650	-0.707805	0.662208	0.285135	-2.00573	0.590123	0.492725	0.134562	1.80421
Tumor necrosis factor ligand superfamily member 12 levels	Ankylosing spondylitis	pxiNy1	xzvk4A	rs11136339	0.537033	0.687245	0.43455	-0.809967	1.88403	1.71092	0.444873	6.57998
Tumor necrosis factor ligand superfamily member 12 levels	Ankylosing spondylitis	pxiNy1	xzvk4A	rs111641307	-0.688237	0.751269	0.359615	-2.16072	0.784251	0.502461	0.115242	2.19077
Tumor necrosis factor ligand superfamily member 12 levels	Ankylosing spondylitis	pxiNy1	xzvk4A	rs11676293	-0.0973512	0.833918	0.907066	-1.73183	1.53713	0.907237	0.17696	4.65121
Tumor necrosis factor ligand superfamily member 12 levels	Ankylosing spondylitis	pxiNy1	xzvk4A	rs11738159	-0.40004	0.724584	0.580883	-1.82022	1.02014	0.670293	0.161989	2.7736
Tumor necrosis factor ligand superfamily member 12 levels	Ankylosing spondylitis	pxiNy1	xzvk4A	rs117550445	-0.210063	0.655245	0.748524	-1.49434	1.07422	0.810534	0.224396	2.9277
Tumor necrosis factor ligand superfamily member 12 levels	Ankylosing spondylitis	pxiNy1	xzvk4A	rs117799464	-0.779276	0.843054	0.355305	-2.43166	0.873111	0.458738	0.0878906	2.39435
Tumor necrosis factor ligand superfamily member 12 levels	Ankylosing spondylitis	pxiNy1	xzvk4A	rs11934678	-1.97278	0.703017	0.0050136	-3.35069	-0.594864	0.13907	0.0350602	0.551638
Tumor necrosis factor ligand superfamily member 12 levels	Ankylosing spondylitis	pxiNy1	xzvk4A	rs12145644	-0.15521	0.651477	0.811692	-1.43211	1.12169	0.856235	0.238805	3.07002
Tumor necrosis factor ligand superfamily member 12 levels	Ankylosing spondylitis	pxiNy1	xzvk4A	rs12726054	0.538639	0.581942	0.354659	-0.601967	1.67925	1.71367	0.547733	5.36151
Tumor necrosis factor ligand superfamily member 12 levels	Ankylosing spondylitis	pxiNy1	xzvk4A	rs13107325	0.409099	0.853769	0.631819	-1.26429	2.08249	1.50546	0.28244	8.02439
Tumor necrosis factor ligand superfamily member 12 levels	Ankylosing spondylitis	pxiNy1	xzvk4A	rs137861803	-0.358429	0.635161	0.572542	-1.60334	0.886486	0.698774	0.201223	2.42659
Tumor necrosis factor ligand superfamily member 12 levels	Ankylosing spondylitis	pxiNy1	xzvk4A	rs144115221	0.550866	0.583322	0.344985	-0.592445	1.69418	1.73476	0.552974	5.44217
Tumor necrosis factor ligand superfamily member 12 levels	Ankylosing spondylitis	pxiNy1	xzvk4A	rs145667392	0.665899	0.53964	0.217214	-0.391795	1.72359	1.94624	0.675843	5.60463
Tumor necrosis factor ligand superfamily member 12 levels	Ankylosing spondylitis	pxiNy1	xzvk4A	rs147054593	1.58091	0.77517	0.0414065	0.061577	3.10024	4.85938	1.06351	22.2034
Tumor necrosis factor ligand superfamily member 12 levels	Ankylosing spondylitis	pxiNy1	xzvk4A	rs1564995	-0.0552368	0.698937	0.937009	-1.42515	1.31468	0.946261	0.240472	3.72356
Tumor necrosis factor ligand superfamily member 12 levels	Ankylosing spondylitis	pxiNy1	xzvk4A	rs16879825	0.218803	0.406227	0.590147	-0.577403	1.01501	1.24459	0.561355	2.75939
Tumor necrosis factor ligand superfamily member 12 levels	Ankylosing spondylitis	pxiNy1	xzvk4A	rs1965399	0.414152	0.973849	0.670638	-1.49459	2.3229	1.51309	0.22434	10.2052
Tumor necrosis factor ligand superfamily member 12 levels	Ankylosing spondylitis	pxiNy1	xzvk4A	rs2163333	0.0239762	0.751517	0.974549	-1.449	1.49695	1.02427	0.234806	4.46804
Tumor necrosis factor ligand superfamily member 12 levels	Ankylosing spondylitis	pxiNy1	xzvk4A	rs2220833	-1.0796	0.755624	0.153076	-2.56062	0.401426	0.339732	0.0772567	1.49395
Tumor necrosis factor ligand superfamily member 12 levels	Ankylosing spondylitis	pxiNy1	xzvk4A	rs32923	-1.2233	0.780787	0.117173	-2.75364	0.307044	0.294258	0.0636954	1.3594
Tumor necrosis factor ligand superfamily member 12 levels	Ankylosing spondylitis	pxiNy1	xzvk4A	rs34790908	-0.672441	0.23338	0.00396017	-1.12986	-0.215017	0.510461	0.323077	0.806528
Tumor necrosis factor ligand superfamily member 12 levels	Ankylosing spondylitis	pxiNy1	xzvk4A	rs3821473	0.606638	0.754577	0.421429	-0.872333	2.08561	1.83425	0.417975	8.0495
Tumor necrosis factor ligand superfamily member 12 levels	Ankylosing spondylitis	pxiNy1	xzvk4A	rs4882710	-0.491276	0.627778	0.433883	-1.72172	0.739168	0.611845	0.178758	2.09419
Tumor necrosis factor ligand superfamily member 12 levels	Ankylosing spondylitis	pxiNy1	xzvk4A	rs56023600	0.68748	0.670259	0.305036	-0.626228	2.00119	1.9887	0.534604	7.39784
Tumor necrosis factor ligand superfamily member 12 levels	Ankylosing spondylitis	pxiNy1	xzvk4A	rs579459	-0.619797	0.449342	0.167788	-1.50051	0.260912	0.538054	0.223017	1.29811
Tumor necrosis factor ligand superfamily member 12 levels	Ankylosing spondylitis	pxiNy1	xzvk4A	rs7019909	-0.159416	0.71007	0.822363	-1.55115	1.23232	0.852642	0.212003	3.42918
Tumor necrosis factor ligand superfamily member 12 levels	Ankylosing spondylitis	pxiNy1	xzvk4A	rs7149501	-0.0829438	1.11155	0.940517	-2.26158	2.09569	0.920403	0.104186	8.13105
Tumor necrosis factor ligand superfamily member 12 levels	Ankylosing spondylitis	pxiNy1	xzvk4A	rs73590361	0.354216	0.784974	0.651812	-1.18433	1.89277	1.42506	0.30595	6.63771
Tumor necrosis factor ligand superfamily member 12 levels	Ankylosing spondylitis	pxiNy1	xzvk4A	rs7503751	-0.00713665	0.689126	0.991737	-1.35782	1.34355	0.992889	0.25722	3.83262
Tumor necrosis factor ligand superfamily member 12 levels	Ankylosing spondylitis	pxiNy1	xzvk4A	rs76047473	0.154309	0.755005	0.838056	-1.3255	1.63412	1.16685	0.26567	5.12494
Tumor necrosis factor ligand superfamily member 12 levels	Ankylosing spondylitis	pxiNy1	xzvk4A	rs76133364	-0.766213	0.506952	0.130684	-1.75984	0.227413	0.46477	0.172073	1.25535
Tumor necrosis factor ligand superfamily member 12 levels	Ankylosing spondylitis	pxiNy1	xzvk4A	rs76188822	-0.563542	0.596611	0.344878	-1.7329	0.605817	0.56919	0.176771	1.83275
Tumor necrosis factor ligand superfamily member 12 levels	Ankylosing spondylitis	pxiNy1	xzvk4A	rs76854434	-0.493208	0.794839	0.53492	-2.05109	1.06468	0.610664	0.128594	2.8999
Tumor necrosis factor ligand superfamily member 12 levels	Ankylosing spondylitis	pxiNy1	xzvk4A	rs78254232	-1.25538	1.12049	0.262549	-3.45154	0.940778	0.284968	0.0316969	2.56197
Tumor necrosis factor ligand superfamily member 12 levels	Ankylosing spondylitis	pxiNy1	xzvk4A	rs8116972	0.866726	0.866078	0.316948	-0.830786	2.56424	2.37911	0.435707	12.9908
Tumor necrosis factor ligand superfamily member 12 levels	Ankylosing spondylitis	pxiNy1	xzvk4A	rs870526	0.773713	0.832193	0.352512	-0.857386	2.40481	2.1678	0.42427	11.0763
Tumor necrosis factor ligand superfamily member 12 levels	Ankylosing spondylitis	pxiNy1	xzvk4A	rs9470247	-2.46713	0.832223	0.00303165	-4.09829	-0.835977	0.0848276	0.016601	0.433451
Tumor necrosis factor ligand superfamily member 12 levels	Ankylosing spondylitis	pxiNy1	xzvk4A	rs9842051	0.445111	0.452283	0.325045	-0.441363	1.33158	1.56066	0.643159	3.78704
Tumor necrosis factor ligand superfamily member 12 levels	Ankylosing spondylitis	pxiNy1	xzvk4A	All - Inverse variance weighted	-0.220328	0.107951	0.0412508	-0.431913	-0.00874407	0.802255	0.649266	0.991294
Tumor necrosis factor ligand superfamily member 12 levels	Ankylosing spondylitis	pxiNy1	xzvk4A	All - MR Egger	-0.357198	0.225094	0.120615	-0.798381	0.0839859	0.699634	0.450057	1.08761
b=beta;se=standard error;p=p-value;lo_ci=lower confidence;or=Odds ratio;MR=Mendelian randomization;SNP=Single Nucleotide Polymorphism.
