# Supplementary material for: Mendelian randomization analysis links HLA-DR+ CD14− CD16+ monocytes to CCL19-driven ankylosing spondylitis risk
Source: Medicine (Baltimore). 2026 May 8;105(19):e48687. doi: 10.1097/MD.0000000000048687 (PMC13166580; doi:10.1097/MD.0000000000048687)
Supplement: Supplementary file 11 [file medi-105-e48687-s011.xls]

## Sheet: Sheet1
Supplementary Table S8 MR Results of inflammatory proteins for AS
inflammatory proteins	method	nsnp	b	se	pval	lo_ci	up_ci	or	or_lci95	or_uci95
C-C motif chemokine 19 levels	MR Egger	36	1.36943	0.210795	1.96585e-07	0.956269	1.78259	3.9331	2.60197	5.94521
C-C motif chemokine 19 levels	Weighted median	36	0.465209	0.20639	0.0241946	0.060684	0.869734	1.59235	1.06256	2.38628
C-C motif chemokine 19 levels	Inverse variance weighted	36	0.885188	0.157082	1.74862e-08	0.577307	1.19307	2.42344	1.78124	3.29719
C-C motif chemokine 19 levels	Simple mode	36	-0.146702	0.316427	0.64579	-0.766899	0.473495	0.863551	0.464451	1.6056
C-C motif chemokine 19 levels	Weighted mode	36	1.65306	0.169843	1.71375e-11	1.32016	1.98595	5.22292	3.74403	7.28596
Interleukin-1-alpha levels	MR Egger	21	-1.92148	0.698869	0.0127512	-3.29126	-0.551697	0.14639	0.0372068	0.575972
Interleukin-1-alpha levels	Weighted median	21	0.0974609	0.203745	0.632403	-0.301879	0.496801	1.10237	0.739427	1.64346
Interleukin-1-alpha levels	Inverse variance weighted	21	-0.995137	0.363808	0.00623167	-1.7082	-0.282073	0.369673	0.181192	0.754218
Interleukin-1-alpha levels	Simple mode	21	0.0109064	0.297281	0.971098	-0.571764	0.593577	1.01097	0.564529	1.81045
Interleukin-1-alpha levels	Weighted mode	21	0.143696	0.25638	0.581376	-0.358808	0.6462	1.15453	0.698508	1.90828
Interleukin-6 levels	MR Egger	13	-0.647222	0.398285	0.13244	-1.42786	0.133417	0.523498	0.239821	1.14273
Interleukin-6 levels	Weighted median	13	-0.408208	0.238691	0.0872298	-0.876042	0.0596261	0.664841	0.416428	1.06144
Interleukin-6 levels	Inverse variance weighted	13	-0.439832	0.200527	0.02828	-0.832866	-0.0467991	0.644144	0.434802	0.954279
Interleukin-6 levels	Simple mode	13	-0.355475	0.432761	0.42743	-1.20369	0.492737	0.700841	0.300086	1.63679
Interleukin-6 levels	Weighted mode	13	-0.531664	0.252838	0.0572611	-1.02723	-0.0361013	0.587626	0.357998	0.964543
Interleukin-7 levels	MR Egger	22	0.604133	0.480429	0.223063	-0.337507	1.54577	1.82966	0.713547	4.6916
Interleukin-7 levels	Weighted median	22	0.619988	0.236784	0.00883511	0.155891	1.08409	1.85891	1.1687	2.95673
Interleukin-7 levels	Inverse variance weighted	22	0.436366	0.170078	0.0102973	0.103013	0.769719	1.54708	1.10851	2.15916
Interleukin-7 levels	Simple mode	22	0.68765	0.458758	0.148773	-0.211516	1.58682	1.98904	0.809357	4.88816
Interleukin-7 levels	Weighted mode	22	0.68765	0.432654	0.126919	-0.160352	1.53565	1.98904	0.851843	4.64435
Tumor necrosis factor ligand superfamily member 12 levels	MR Egger	41	-0.357198	0.225094	0.120615	-0.798381	0.0839859	0.699634	0.450057	1.08761
Tumor necrosis factor ligand superfamily member 12 levels	Weighted median	41	-0.328808	0.15059	0.0290015	-0.623964	-0.0336518	0.719781	0.535816	0.966908
Tumor necrosis factor ligand superfamily member 12 levels	Inverse variance weighted	41	-0.220328	0.107951	0.0412508	-0.431913	-0.00874407	0.802255	0.649266	0.991294
Tumor necrosis factor ligand superfamily member 12 levels	Simple mode	41	-0.318824	0.328105	0.337032	-0.96191	0.324261	0.727003	0.382162	1.38301
Tumor necrosis factor ligand superfamily member 12 levels	Weighted mode	41	-0.543726	0.226226	0.0209671	-0.987128	-0.100323	0.580581	0.372645	0.904545
MR=Mendelian randomization;AS=Ankylosing spondylitis;nsnp=Number of SNPS;b=beta;se=standard error;pval=p-value;lo_ci=lower confidence.
