# Supplementary material for: Mendelian randomization analysis links HLA-DR+ CD14− CD16+ monocytes to CCL19-driven ankylosing spondylitis risk
Source: Medicine (Baltimore). 2026 May 8;105(19):e48687. doi: 10.1097/MD.0000000000048687 (PMC13166580; doi:10.1097/MD.0000000000048687)
Supplement: Supplementary file 12 [file medi-105-e48687-s012.xls]

## Sheet: Sheet1
Supplementary Table S9 MR Results of HLA DR on CD14- CD16+ monocyte for CCL19
method	nsnp	b	se	pval	lo_ci	up_ci	or	or_lci95	or_uci95
MR Egger	17	-0.16702	0.103507	0.127447	-0.369894	0.0358536	0.846183	0.690808	1.0365
Weighted median	17	0.00724201	0.0291368	0.803708	-0.0498662	0.0643502	1.00727	0.951357	1.06647
Inverse variance weighted	17	-0.0933799	0.0466637	0.0453787	-0.184841	-0.00191914	0.910847	0.831237	0.998083
Simple mode	17	0.0576697	0.037699	0.14561	-0.0162203	0.13156	1.05937	0.983911	1.14061
Weighted mode	17	0.0267302	0.0289941	0.370265	-0.0300983	0.0835587	1.02709	0.97035	1.08715
MR=Mendelian randomization;AS=Ankylosing spondylitis;nsnp=Number of SNPS;b=beta;se=standard error;pval=p-value;lo_ci=lower confidence.
