# Supplementary material for: Mendelian randomization analysis links HLA-DR+ CD14− CD16+ monocytes to CCL19-driven ankylosing spondylitis risk
Source: Medicine (Baltimore). 2026 May 8;105(19):e48687. doi: 10.1097/MD.0000000000048687 (PMC13166580; doi:10.1097/MD.0000000000048687)
Supplement: Supplementary file 13 [file medi-105-e48687-s013.xls]

## Sheet: singlesnpOR
Supplementary Table S10 Effect of each SNPs associated with HLA DR on CD14- CD16+ monocyte on CCL19
exposure	outcome	id.exposure	id.outcome	samplesize	SNP	b	se	p	lo_ci	up_ci	or	or_lci95	or_uci95
HLA DR on CD14- CD16+ monocyte	CCL19	NYxZLa	XFiPqc	12591	rs116671810	0.145415	0.20778	0.48402	-0.261834	0.552664	1.15652	0.769639	1.73788
HLA DR on CD14- CD16+ monocyte	CCL19	NYxZLa	XFiPqc	12591	rs118138479	0.00569769	0.05653	0.919717	-0.105101	0.116496	1.00571	0.900233	1.12355
HLA DR on CD14- CD16+ monocyte	CCL19	NYxZLa	XFiPqc	12591	rs13076004	0.00817096	0.0993086	0.934425	-0.186474	0.202816	1.0082	0.82988	1.22485
HLA DR on CD14- CD16+ monocyte	CCL19	NYxZLa	XFiPqc	12591	rs139411978	0.0426621	0.116894	0.715139	-0.186451	0.271775	1.04359	0.8299	1.31229
HLA DR on CD14- CD16+ monocyte	CCL19	NYxZLa	XFiPqc	12591	rs142856632	-0.405553	0.180729	0.024834	-0.759782	-0.0513228	0.666608	0.467768	0.949972
HLA DR on CD14- CD16+ monocyte	CCL19	NYxZLa	XFiPqc	12591	rs2297606	0.0938865	0.0982533	0.339297	-0.09869	0.286463	1.09844	0.906024	1.33171
HLA DR on CD14- CD16+ monocyte	CCL19	NYxZLa	XFiPqc	12591	rs56353032	-0.109143	0.0845714	0.196863	-0.274903	0.0566171	0.896602	0.759646	1.05825
HLA DR on CD14- CD16+ monocyte	CCL19	NYxZLa	XFiPqc	12591	rs577546	0.0927536	0.0978261	0.343054	-0.0989855	0.284493	1.09719	0.905756	1.32909
HLA DR on CD14- CD16+ monocyte	CCL19	NYxZLa	XFiPqc	12591	rs61742525	0.0936102	0.173163	0.58879	-0.245789	0.43301	1.09813	0.782087	1.54189
HLA DR on CD14- CD16+ monocyte	CCL19	NYxZLa	XFiPqc	12591	rs6808893	-0.0474792	0.0602056	0.430335	-0.165482	0.0705237	0.95363	0.847485	1.07307
HLA DR on CD14- CD16+ monocyte	CCL19	NYxZLa	XFiPqc	12591	rs7297160	-0.324121	0.11139	0.0036169	-0.542446	-0.105796	0.723163	0.581325	0.899608
HLA DR on CD14- CD16+ monocyte	CCL19	NYxZLa	XFiPqc	12591	rs73499473	0.0363062	0.0392002	0.354355	-0.0405262	0.113139	1.03697	0.960284	1.11979
HLA DR on CD14- CD16+ monocyte	CCL19	NYxZLa	XFiPqc	12591	rs74970695	0.0939566	0.130312	0.470901	-0.161454	0.349367	1.09851	0.850906	1.41817
HLA DR on CD14- CD16+ monocyte	CCL19	NYxZLa	XFiPqc	12591	rs7748976	-0.0586826	0.0796407	0.461218	-0.214778	0.0974132	0.943006	0.80672	1.10232
HLA DR on CD14- CD16+ monocyte	CCL19	NYxZLa	XFiPqc	12591	rs8057874	0.0358835	0.0825999	0.663979	-0.126012	0.197779	1.03654	0.881604	1.21869
HLA DR on CD14- CD16+ monocyte	CCL19	NYxZLa	XFiPqc	12591	rs9269109	-0.391057	0.0373113	1.05715e-25	-0.464187	-0.317927	0.676342	0.628646	0.727656
HLA DR on CD14- CD16+ monocyte	CCL19	NYxZLa	XFiPqc	12591	rs9652602	0.260636	0.190004	0.170145	-0.111772	0.633044	1.29776	0.894248	1.88334
HLA DR on CD14- CD16+ monocyte	CCL19	NYxZLa	XFiPqc	12591	All - Inverse variance weighted	-0.0933799	0.0466637	0.0453787	-0.184841	-0.00191914	0.910847	0.831237	0.998083
HLA DR on CD14- CD16+ monocyte	CCL19	NYxZLa	XFiPqc	12591	All - MR Egger	-0.16702	0.103507	0.127447	-0.369894	0.0358536	0.846183	0.690808	1.0365
CCL19=C-C motif chemokine 19;b=beta;se=standard error;p=p-value;lo_ci,lower confidence;or=Odds ratio;MR=Mendelian randomization;SNP=Single Nucleotide Polymorphism.
